# Supplementary material for: An improved protocol to study the plant cell wall proteome
Source: Front Plant Sci. 2015 Apr 10;6:237. doi: 10.3389/fpls.2015.00237 (PMC4392696; doi:10.3389/fpls.2015.00237)
Supplement: Supplementary file 1 [file Table1.XLSX]

## Sheet: Suppl table 1 - LC
Supplementary table 1.Summary of the proteins identified by LTQ-OrbiTrap XL mass spectrometer according to the protocol and to the fraction in which they are identified
	Y: presence of a signal peptide as predicted by SignalP
	N:absence of a signal peptide as predicted by SignalP
	S: protein predicted to be secreted by TargetP
	C: protein predicted to be chloroplast-located by TargetP
	M :protein predicted to be mitochondria-located by TargetP
	TM: trans-membrane domain
	0: protein not present in the fraction
	1: protein present in the fraction
		proteins predicted to be secreted
		fungal proteins
	Gi	NCBI-identifier corresponding to the highest scoring protein
	Mt4.0v1 accession	Accession number of the highest scoring protein after blasting the NCBInr accession onto the Mt4.0v1 Medicago truncatula reference genome
Gi	Gi name	Mt4.0v1 accession	Mt4.0v1 accession name	TargetP	SignalP	SignalP	Hybrid	CaCl2	EGTA	LiCl	Watson	CaCl2	LiCl	Verdonk	EGTA	LiCl
117952	RecName: Full=Cytochrome c [Abutilon theophrasti]	Medtr5g008460.1	cytochrome protein C	_	N	SignalP-noTM	0	0	0	0	0	0	0	1	0	1
125054	RecName: Full=Bowman-Birk type wound-induced trypsin inhibitor [Medicago sativa]	Medtr7g077180.1	Bowman birk trypsin inhibitor	C	N	SignalP-noTM	1	1	1	1	1	1	0	0	0	0
131390	RecName: Full=Oxygen-evolving enhancer protein 2, chloroplastic; Short=OEE2; AltName: Full=23 kDa subunit of oxygen evolving system of photosystem II; AltName: Full=23 kDa thylakoid membrane protein; AltName: Full=OEC 23 kDa subunit; Flags: Precursor [Pisum sativum]	Medtr3g449930.1	oxygen-evolving enhancer protein 2-1	C	N	SignalP-noTM	0	0	0	0	0	0	0	1	1	0
266743	RecName: Full=Protein disulfide-isomerase; Short=PDI; Flags: Precursor [Medicago sativa]	Medtr3g088220.1	protein disulfide isomerase	S	Y	SignalP-noTM	0	0	0	0	0	0	0	1	1	1
350295	cytochrome c [Oryza sativa]	Medtr7g080803.1	cytochrome protein C	_	N	SignalP-noTM	0	0	0	0	0	0	0	1	0	1
400180	RecName: Full=Truncated lectin 2; Flags: Precursor [Medicago truncatula]	Medtr3g463370.1	legume lectin beta domain protein	S	Y	SignalP-noTM	1	0	0	1	0	0	0	0	0	0
463274	CAS15 [Medicago sativa]	Medtr7g086340.1	dehydrin	_	N	SignalP-noTM	0	0	0	0	0	0	0	1	1	0
509372	serine proteinase inhibitor [Medicago sativa]	Medtr7g077340.1	Bowman birk trypsin inhibitor	S	Y	SignalP-noTM	1	0	1	1	1	1	0	0	0	0
509374	serine proteinase inhibitor [Medicago sativa]	Medtr7g077340.1	Bowman birk trypsin inhibitor	S	Y	SignalP-noTM	1	1	0	0	1	1	0	0	0	0
537313	unknown protein [Medicago sativa]	Medtr1g011800.1	plant/F18G18-200 protein	S	Y	SignalP-noTM	1	1	1	0	0	0	0	1	1	1
537317	peroxidase [Medicago sativa]	Medtr2g029850.1	peroxidase family protein	S	Y	SignalP-noTM	1	1	1	1	1	1	1	1	1	1
537319	peroxidase, partial [Medicago sativa]	Medtr5g016010.1	peroxidase family protein	M	Y	SignalP-noTM	1	1	0	0	0	0	0	1	1	1
642530	lectin [Medicago sativa]	Medtr8g023510.1	legume lectin beta domain protein	S	Y	SignalP-noTM	1	1	1	0	0	0	0	0	0	0
777387	aspartate aminotransferase [Medicago sativa]	Medtr1g013050.1	aspartate aminotransferase	C	N	SignalP-noTM	0	0	0	0	0	0	0	1	1	0
971562	peroxidase1C [Medicago sativa]	Medtr2g029830.1	peroxidase family protein	S	Y	SignalP-noTM	1	1	1	1	1	1	0	1	1	1
1009712	calreticulin, partial [Arabidopsis thaliana]	Medtr1g083960.1	calreticulin	_	N	SignalP-noTM	1	1	0	0	0	0	0	0	0	0
1279563	nuM1 [Medicago sativa]	Medtr4g074930.2	RNA recognition motif, a.k.a. RRM, RBD protein	_	N	SignalP-noTM	0	0	0	0	0	0	0	1	0	1
1303695	luminal binding protein (BiP) [Arabidopsis thaliana]	Medtr8g099795.1	heat shock 70 kDa protein	S	Y	SignalP-noTM	0	0	0	0	0	0	0	1	0	1
1703042	RecName: Full=ABA-responsive protein ABR17 [Pisum sativum]	Medtr2g035190.1	ABA-responsive protein	_	N	SignalP-noTM	0	0	0	0	0	0	0	1	1	1
1800141	class I chitinase [Medicago sativa]	Medtr3g118390.1	Chitinase (Class I) / Hevein	S	Y	SignalP-noTM	1	1	1	1	1	1	0	1	1	1
2281336	putative pectate lyase, partial [Arabidopsis thaliana]	Medtr1g047370.1	pectate lyase family protein	M	N	SignalP-noTM	0	0	0	0	0	0	0	1	1	1
2500930	RecName: Full=Beta-fructofuranosidase, cell wall isozyme; AltName: Full=Acid invertase; AltName: Full=Sucrose hydrolase; Flags: Precursor [Pisum sativum]	Medtr2g099950.1	cell-wall invertase	S	Y	SignalP-noTM	1	1	0	0	0	0	0	0	0	0
2598579	L-ascorbate oxidase [Medicago truncatula]	Medtr3g078700.1	L-ascorbate oxidase	S	Y	SignalP-noTM	0	0	0	0	0	0	0	1	1	0
2827080	malate dehydrogenase precursor [Medicago sativa]	Medtr8g463760.1	malate dehydrogenase	M	N	SignalP-noTM	1	1	0	0	0	0	0	1	1	1
2951684	lectin [Medicago sativa]	Medtr3g463370.1	legume lectin beta domain protein	S	Y	SignalP-noTM	1	1	1	1	0	0	0	0	0	0
3127890	cysteine synthase, O-acetyl-L-serine (thiol)-lyase, partial [Cicer arietinum]	Medtr5g006340.3	O-acetylserine (thiol) lyase	_	N	SignalP-noTM	0	0	0	0	0	0	0	1	1	0
3913031	RecName: Full=Beta-amylase; AltName: Full=1,4-alpha-D-glucan maltohydrolase [Medicago sativa]	Medtr4g045667.1	beta-amylase	S	N	SignalP-noTM	1	1	1	0	1	1	0	1	1	1
5002342	peroxidase 1 precursor, partial [Phaseolus vulgaris]	Medtr2g029820.1	peroxidase family protein	C	N	SignalP-noTM	0	0	0	0	0	0	0	1	1	0
5777611	cysteine protease, partial [Medicago sativa]	Medtr1g023210.1	papain family cysteine protease	_	N	SignalP-noTM	1	1	1	1	1	1	1	1	1	1
5917740	cold acclimation responsive protein CAR2 [Medicago sativa]	Medtr7g086340.1	dehydrin	_	N	SignalP-noTM	0	0	0	0	0	0	0	1	0	1
6273331	glycine-rich RNA binding protein, partial [Medicago sativa]	Medtr4g070080.2	RNA-binding (RRM/RBD/RNP motif) family protein	_	N	SignalP-noTM	1	1	0	0	0	0	0	1	1	1
7381203	pathogenesis-related protein 4A [Pisum sativum]	Medtr1g080800.1	Chitinase / Hevein / PR-4 / Wheatwin2	S	Y	SignalP-noTM	1	1	1	1	1	1	0	1	1	1
7435357	chitinase (EC 3.2.1.14) - cucurbit [Cucurbita sp.]	Medtr8g074350.1	Chitinase (Class Ib) / Hevein	S	Y	SignalP-noTM	1	0	1	0	1	1	0	1	1	0
11133373	RecName: Full=Malate dehydrogenase, cytoplasmic [Medicago sativa]	Medtr1g043040.1	cytoplasmic-like malate dehydrogenase	_	N	SignalP-noTM	0	0	0	0	0	0	0	1	1	0
13560118	chitinase [Trifolium repens]	Medtr1g099310.1	chitinase	S	Y	SignalP-noTM	1	0	1	0	1	1	0	0	0	0
13992528	peroxidase2 [Medicago sativa]	Medtr4g095450.1	class III peroxidase	S	Y	SignalP-noTM	1	1	1	1	1	1	1	1	1	1
16224234	ribulose-1,5-bisphosphate carboxylase small subunit, partial [Medicago sativa]	Medtr6g018310.1	ribulose bisphosphate carboxylase small chain	_	N	SignalP-noTM	0	0	0	0	0	0	0	1	1	0
19698446	class III peroxidase [Gossypium hirsutum]	Medtr3g466200.1	anionic peroxidase swpb3 protein	S	Y	SignalP-noTM	1	1	1	0	1	1	0	1	0	1
20386084	ubiquitin-like protein SMT3, partial [Phaseolus vulgaris]	Medtr3g053520.1	small ubiquitin-like modifier 3	_	N	SignalP-noTM	1	1	0	0	0	0	0	1	1	1
21536725	6-phosphogluconate dehydrogenase [Arabidopsis thaliana]	Medtr8g099185.1	decarboxylating-like 6-phosphogluconate	S	N	SignalP-noTM	0	0	0	0	0	0	0	1	1	0
22001349	proteinase inhibitor 20 [Medicago truncatula]	Medtr6g059730.1	Kunitz type trypsin inhibitor / Alpha-fucosidase	S	Y	SignalP-noTM	1	1	1	1	0	0	0	1	1	1
22266001	Pprg2 protein [Medicago sativa]	Medtr2g035320.1	ABA-responsive protein	_	N	SignalP-noTM	0	0	0	0	0	0	0	1	1	0
30421435	calmodulin, partial [Pyrus communis]	Medtr6g025320.1	EF hand calcium-binding family protein	_	N	SignalP-noTM	0	0	0	0	0	0	0	1	0	1
30687121	beta-galactosidase 12 [Arabidopsis thaliana]	Medtr2g039120.4	beta-like galactosidase	S	Y	SignalP-TM	0	0	0	0	0	0	0	1	1	0
32966575	histone H1 [Medicago truncatula]	Medtr7g096280.1	linker histone H1 and h5 family protein	_	N	SignalP-noTM	1	1	0	0	0	0	0	0	0	0
38605156	RecName: Full=Xyloglucan endotransglucosylase/hydrolase protein A; AltName: Full=VaXTH1; Flags: Precursor [Vigna angularis]	Medtr6g033055.1	xyloglucan endotransglucosylase/hydrolase family	S	Y	SignalP-noTM	1	1	0	0	0	0	0	0	0	0
46849842	pectin methylesterase 5, partial [Medicago truncatula]	Medtr4g025730.1	pectinesterase/pectinesterase inhibitor	_	N	SignalP-noTM	1	1	1	1	1	0	1	1	1	1
46849846	pectin methylesterase 7, partial [Medicago truncatula]	Medtr7g050870.1	pectinesterase/pectinesterase inhibitor	_	N	SignalP-noTM	1	0	0	1	0	0	0	0	0	0
47027073	2-cys peroxiredoxin-like protein, partial [Hyacinthus orientalis]	Medtr1g105090.1	1-cys peroxiredoxin PER1	_	N	SignalP-noTM	1	1	0	0	0	0	0	1	1	0
50082557	Def3.1, partial [Medicago truncatula]	Medtr2g079440.1	Defensin MtDef1.1/MtDef1.2	_	N	SignalP-noTM	1	1	0	1	0	0	0	1	1	0
50299521	calmodulin cam-211 [Daucus carota]	Medtr6g025320.1	EF hand calcium-binding family protein	_	N	SignalP-noTM	1	0	1	0	0	0	0	0	0	0
53747927	alpha-galactosidase 1 [Pisum sativum]	Medtr7g073650.1	alpha-galactosidase-like protein	S	Y	SignalP-noTM	1	0	0	1	0	0	0	1	0	1
56267931	putative defensin 2.1 precursor [Medicago sativa]	Medtr2g079430.1	Defensin MtDef2.1	S	Y	SignalP-noTM	1	1	1	0	0	0	0	0	0	0
60459337	purple acid phosphatase [Medicago truncatula]	Medtr4g037105.1	purple acid phosphatase superfamily protein	S	Y	SignalP-noTM	1	0	0	1	0	0	0	1	0	1
62320230	luminal binding protein, partial [Arabidopsis thaliana]	Medtr8g099945.1	heat shock cognate 70 kDa-like protein	_	N	SignalP-noTM	1	0	1	0	0	0	0	0	0	0
62902707	ribulose-1,5-bisphosphate carboxylase/oxygenase large subunit, partial [Stackhousia monogyna]	Medtr7g021770.1	ribulose bisphosphate carboxylase large chain	_	N	SignalP-noTM	0	0	0	0	0	0	0	1	1	0
66735598	subtilisin-like protease, partial [Arachis hypogaea]	Medtr4g127480.1	subtilisin-like serine protease	S	N	SignalP-noTM	0	0	0	0	0	0	0	1	1	0
68064400	RecName: Full=Thaumatin-like protein, partial [Phaseolus vulgaris]	Medtr5g010635.1	pathogenesis-related thaumatin family protein	_	N	SignalP-noTM	1	1	1	1	1	1	1	1	1	0
71534876	methylesterase, partial [Medicago sativa]	Medtr5g018300.1	methylesterase	_	N	SignalP-noTM	0	0	0	0	0	0	0	1	1	0
71534922	thioredoxin h [Medicago sativa]	Medtr3g112410.1	thioredoxin H-type 1 protein	_	N	SignalP-noTM	0	0	0	0	0	0	0	1	1	0
71534942	lipid transfer protein precursor, partial [Medicago sativa]	Medtr4g428370.1	Lipid transfer protein	C	N	SignalP-noTM	1	1	1	1	1	1	1	1	1	1
71535031	beta-mannosidase [Medicago sativa]	Medtr0110s0040.2	glycoside hydrolase family 1 protein	S	Y	SignalP-noTM	0	0	0	0	0	0	0	1	1	0
75336180	RecName: Full=Peroxiredoxin Q, chloroplastic; AltName: Full=Thioredoxin reductase; Flags: Precursor, partial [Sedum lineare]	Medtr4g124790.1	thioredoxin-dependent peroxidase	C	N	SignalP-noTM	0	0	0	0	0	0	0	1	0	1
77416931	UDP-glucose:protein transglucosylase-like [Solanum tuberosum]	Medtr5g046030.1	alpha-1,4-glucan-protein synthase	_	N	SignalP-noTM	1	1	0	0	0	0	0	1	1	0
79295451	sulfite oxidase [Arabidopsis thaliana]	Medtr6g023975.1	sulfite oxidase-like protein	M	N	SignalP-noTM	0	0	0	0	0	0	0	1	1	0
81250785	beta-glucan-binding protein 2 [Medicago truncatula]	Medtr7g013810.1	glycoside hydrolase family 81 protein	C	N	SignalP-noTM	0	0	0	0	0	0	0	1	0	1
85717894	elongation factor 1 alpha, partial [Malus domestica]	Medtr6g021805.1	GTP-binding elongation factor Tu family protein	_	N	SignalP-noTM	0	0	0	0	0	0	0	1	1	0
87241408	Protease-associated PA; Proteinase inhibitor I9, subtilisin propeptide [Medicago truncatula]	Medtr1g018510.1	subtilisin-like serine protease	S	Y	SignalP-noTM	0	0	0	0	0	0	0	1	1	0
99029149	GRSF [Lilium longiflorum]	Medtr3g075500.1	31 kDa ribonucleoprotein	M	N	SignalP-noTM	0	0	0	0	0	0	0	1	1	1
108864706	Heat shock cognate 70 kDa protein, putative, expressed [Oryza sativa Japonica Group]	Medtr4g063710.1	heat shock cognate 70 kDa protein	_	N	SignalP-noTM	0	0	0	0	0	0	0	1	1	0
112950422	putative manganese superoxide dismutase, partial [Fagus sylvatica]	Medtr3g094250.1	superoxide dismutase	_	N	SignalP-noTM	0	0	0	0	0	0	0	1	0	1
113197031	F1-ATPase alpha subunit, partial (mitochondrion) [Epipactis helleborine]	Medtr0212s0040.1	ATP synthase F1, alpha subunit	_	N	SignalP-noTM	0	0	0	0	0	0	0	1	1	0
116292768	EBP1 [Solanum tuberosum]	Medtr7g069390.1	proliferation-associated 2G4-like protein	_	N	SignalP-noTM	0	0	0	0	0	0	0	1	1	0
116780876	unknown [Picea sitchensis]	Medtr3g094670.1	horseradish peroxidase-like protein	M	N	SignalP-TM	0	0	0	0	1	1	0	1	1	0
116791705	unknown [Picea sitchensis]	Medtr8g007235.1	nucleoside diphosphate kinase-like protein	_	N	SignalP-noTM	0	0	0	0	0	0	0	1	1	0
118482333	unknown [Populus trichocarpa]	Medtr7g108955.1	60S ribosomal protein L19	_	N	SignalP-noTM	0	0	0	0	0	0	0	1	0	1
118483771	unknown [Populus trichocarpa]	Medtr8g072000.3	pectinacetylesterase family protein	S	Y	SignalP-noTM	1	1	0	0	0	0	0	0	0	0
119721188	chitinase-related agglutinin, partial [Robinia pseudoacacia]	Medtr3g110320.1	glycoside hydrolase family 18 protein	_	N	SignalP-noTM	0	0	0	0	1	0	1	0	0	0
121281798	eIF5A [Rosa chinensis]	Medtr3g437680.1	eukaryotic translation initiation factor 5A4	_	N	SignalP-noTM	0	0	0	0	0	0	0	1	1	0
122063219	RecName: Full=Calmodulin; Short=CaM [Triticum aestivum]	Medtr5g088320.1	EF hand calcium-binding family protein	_	N	SignalP-noTM	1	0	1	0	0	0	0	1	0	1
124359473	Peptidase S8 and S53, subtilisin, kexin, sedolisin [Medicago truncatula]	Medtr7g081380.1	subtilisin-like serine protease	_	N	SignalP-noTM	1	0	0	1	1	0	1	1	1	1
124361027	Cytochrome c, monohaem [Medicago truncatula]	Medtr7g080803.1	cytochrome protein C	_	N	SignalP-noTM	1	1	0	0	0	0	0	0	0	0
139478687	peroxidase [Medicago truncatula]	Medtr3g094630.1	horseradish peroxidase-like protein	S	Y	SignalP-noTM	1	1	1	1	1	1	0	1	1	1
145328748	high mobility group B4 protein [Arabidopsis thaliana]	Medtr3g115580.1	high mobility group (HMG)-box protein	_	N	SignalP-noTM	0	0	0	0	0	0	0	1	1	0
145332857	60S ribosomal protein L23a-2 [Arabidopsis thaliana]	Medtr4g063060.1	60S ribosomal protein L23a-2	_	N	SignalP-noTM	0	0	0	0	0	0	0	1	0	1
145617261	glyceraldehyde-3-phosphate dehydrogenase, partial [Medicago sativa]	Medtr3g085850.3	glyceraldehyde-3-phosphate dehydrogenase	_	N	SignalP-noTM	0	0	0	0	0	0	0	1	1	0
147832232	hypothetical protein VITISV_011076 [Vitis vinifera]	Medtr4g037105.1	purple acid phosphatase superfamily protein	S	Y	SignalP-noTM	1	0	0	1	0	0	0	0	0	0
156530455	ribosomal protein L30e [Pisum sativum]	Medtr7g021030.1	ribosomal protein L7Ae/L30e/S12e/Gadd45 family	_	N	SignalP-noTM	0	0	0	0	0	0	0	1	0	1
157313304	beta-galactosidase protein 2 [Prunus persica]	Medtr2g100110.1	beta-galactosidase	S	Y	SignalP-noTM	0	0	0	0	0	0	0	1	1	0
166919372	chloroplast heat shock protein 70-2 [Ipomoea nil]	Medtr2g005690.1	70 kDa heat shock protein	C	N	SignalP-noTM	1	0	1	0	0	0	0	0	0	0
168274254	xyloglucan endotransglucosylase, partial [Pisum sativum]	Medtr7g084770.1	xyloglucan endotransglucosylase/hydrolase family	M	N	SignalP-noTM	0	0	0	0	0	0	0	1	1	1
169147017	putative thaumatin-like protein, partial [Medicago truncatula var. truncatula]	Medtr4g063630.1	pathogenesis-related thaumatin family protein	_	N	SignalP-noTM	1	1	1	0	0	0	0	1	1	1
187710977	group 3 LEA protein [Medicago sativa]	Medtr4g123950.2	group 3 LEA protein	S	Y	SignalP-noTM	0	0	0	0	0	0	0	1	1	1
189099147	histone 4, partial [Capsella bursa-pastoris]	Medtr4g128150.1	core histone H2A/H2B/H3/H4	M	N	SignalP-noTM	0	0	0	0	0	0	0	1	0	1
212726058	chitinase [Malus hupehensis]	Medtr8g074330.1	Chitinase (Class Ib) / Hevein	S	Y	SignalP-noTM	1	1	1	1	0	0	0	1	1	1
213868277	ubiquitin, partial [Nicotiana benthamiana]	Medtr4g088495.1	polyubiquitin 3	_	N	SignalP-noTM	1	1	0	0	0	0	0	1	1	1
217069992	unknown, partial [Medicago truncatula]	Medtr2g022480.1	extracellular dermal glycoprotein	S	Y	SignalP-noTM	1	1	0	1	0	0	0	1	1	1
217070014	unknown [Medicago truncatula]	Medtr4g014540.1	ferritin	M	N	SignalP-noTM	0	0	0	0	0	0	0	1	1	0
217071078	unknown [Medicago truncatula]	Medtr2g022660.1	type II peroxiredoxin	M	N	SignalP-noTM	0	0	0	0	0	0	0	1	1	0
217071164	unknown [Medicago truncatula]	Medtr3g467100.1	Lipid transfer protein	S	Y	SignalP-noTM	1	1	1	0	1	1	1	1	1	0
217071282	unknown [Medicago truncatula]	Medtr3g089065.1	thioredoxin M-type protein	C	N	SignalP-noTM	0	0	0	0	0	0	0	1	1	0
217071446	unknown [Medicago truncatula]	Medtr8g089110.1	basic blue-like protein	S	Y	SignalP-noTM	1	1	1	1	1	1	1	1	1	1
217071462	unknown [Medicago truncatula]	Medtr3g114850.1	plastocyanin	C	N	SignalP-TM	0	0	0	0	0	0	0	1	1	1
217071540	unknown [Medicago truncatula]	Medtr1g112250.2	20S proteasome subunit alpha	_	N	SignalP-noTM	0	0	0	0	0	0	0	1	1	0
217071668	unknown [Medicago truncatula]	Medtr3g089035.1	basic blue-like protein	S	Y	SignalP-noTM	1	1	0	0	1	1	0	0	0	0
217071718	unknown, partial [Medicago truncatula]	Medtr2g022490.1	extracellular dermal glycoprotein	S	Y	SignalP-noTM	1	1	1	1	0	0	0	0	0	0
217071872	unknown [Medicago truncatula]	Medtr4g075790.1	expansin A1	S	Y	SignalP-noTM	1	0	1	0	0	0	0	1	1	1
217071874	unknown [Medicago truncatula]	Medtr0167s0060.2	20S proteasome alpha subunit E1	_	N	SignalP-noTM	0	0	0	0	0	0	0	1	1	0
217071904	unknown [Medicago truncatula]	Medtr1g067180.1	glutathione S-transferase tau	_	N	SignalP-noTM	0	0	0	0	0	0	0	1	1	1
217072156	unknown [Medicago truncatula]	Medtr4g088735.1	pollen Ole e I family allergens	S	Y	SignalP-noTM	1	1	1	0	1	0	1	1	1	1
217072410	unknown, partial [Medicago truncatula]	Medtr1g018840.1	papain family cysteine protease	_	N	SignalP-noTM	0	0	0	0	0	0	0	1	1	0
217072558	unknown [Medicago truncatula]	Medtr4g076255.1	glucan endo-1,3-beta-glucosidase	S	Y	SignalP-noTM	1	1	1	1	1	1	0	1	1	1
217072654	unknown [Medicago truncatula]	Medtr1g087520.1	protein disulfide isomerase-like protein	S	Y	SignalP-noTM	1	0	1	0	0	0	0	0	0	0
217072736	unknown [Medicago truncatula]	Medtr5g064345.1	phosphate-responsive 1 family protein	S	Y	SignalP-noTM	1	0	0	1	0	0	0	0	0	0
217072770	unknown [Medicago truncatula]	Medtr3g449930.1	oxygen-evolving enhancer protein 2-1	C	N	SignalP-noTM	0	0	0	0	0	0	0	1	1	0
217072886	unknown [Medicago truncatula]	Medtr7g085240.1	ricin-type beta-trefoil lectin domain protein	C	N	SignalP-noTM	1	1	0	0	0	0	0	1	1	1
217073312	unknown [Medicago truncatula]	Medtr4g081100.1	plastocyanin-like domain protein	S	Y	SignalP-noTM	1	0	1	0	0	0	0	0	0	0
217073830	unknown, partial [Medicago truncatula]	Medtr3g100500.1	aspartic proteinase nepenthesin-like protein	S	Y	SignalP-noTM	1	1	1	0	0	0	0	1	1	0
217073868	unknown [Medicago truncatula]	Medtr8g072000.3	pectinacetylesterase family protein	S	Y	SignalP-noTM	1	1	1	1	0	0	0	1	0	1
217073888	unknown [Medicago truncatula]	Medtr7g069390.1	proliferation-associated 2G4-like protein	_	N	SignalP-noTM	0	0	0	0	0	0	0	1	1	0
217074152	unknown [Medicago truncatula]	Medtr8g010000.1	NADP-dependent alkenal double bond reductase	_	N	SignalP-noTM	0	0	0	0	0	0	0	1	1	0
217074450	unknown [Medicago truncatula]	Medtr3g115050.1	multi-copper oxidase-like protein	S	Y	SignalP-noTM	1	1	1	1	0	0	0	1	1	1
217074454	unknown [Medicago truncatula]	Medtr6g033515.1	cytosolic glutathione reductase	_	N	SignalP-noTM	0	0	0	0	0	0	0	1	1	0
217074662	unknown, partial [Medicago truncatula]	Medtr7g080370.1	calreticulin	S	Y	SignalP-noTM	0	0	0	0	0	0	0	1	1	0
217074874	unknown, partial [Medicago truncatula]	Medtr3g102040.1	polyadenylate-binding protein	_	N	SignalP-noTM	0	0	0	0	0	0	0	1	0	1
217074972	unknown [Medicago truncatula]	Medtr3g024510.1	GDSL-like lipase/acylhydrolase	S	Y	SignalP-noTM	0	0	0	0	1	1	0	0	0	0
217075104	unknown [Medicago truncatula]	Medtr2g060830.1	proteasome subunit alpha type-6-A protein	_	N	SignalP-noTM	0	0	0	0	0	0	0	1	0	1
217075150	unknown [Medicago truncatula]	Medtr5g016590.1	20S proteasome subunit alpha	M	N	SignalP-noTM	0	0	0	0	0	0	0	1	1	0
217075468	unknown, partial [Medicago truncatula]	Medtr4g120230.1	fumarylacetoacetate hydrolase family protein	_	N	SignalP-noTM	0	0	0	0	0	0	0	1	1	0
217075564	unknown [Medicago truncatula]	Medtr1g085140.1	rhicadhesin receptor	S	Y	SignalP-noTM	1	1	1	1	0	0	0	1	1	1
217075574	unknown [Medicago truncatula]	Medtr3g093110.1	60S ribosomal protein L6	_	N	SignalP-noTM	0	0	0	0	0	0	0	1	1	0
217075707	unknown [Medicago truncatula]	Medtr8g073345.1	high mobility group (HMG)-box protein	_	N	SignalP-noTM	1	1	0	0	0	0	0	1	1	1
217075883	unknown [Medicago truncatula]	Medtr3g110320.1	glycoside hydrolase family 18 protein	S	Y	SignalP-noTM	1	1	1	0	0	0	0	1	0	1
219815743	class IV chitinase [Medicago sativa]	Medtr2g099470.1	Chitinase (Class IV) / Hevein	S	Y	SignalP-noTM	1	0	1	0	1	1	0	1	1	0
222159967	peroxidase [Capsicum annuum]	Medtr5g083860.1	class III peroxidase	S	Y	SignalP-noTM	1	0	1	0	0	0	0	0	0	0
222424884	AT5G66190, partial [Arabidopsis thaliana]	Medtr5g022300.1	leaf ferredoxin-NADP reductase	_	N	SignalP-noTM	1	1	0	0	0	0	0	1	1	1
224080706	hypothetical protein POPTR_0004s18730g [Populus trichocarpa]	Medtr4g075690.1	multi-copper oxidase-like protein	S	Y	SignalP-noTM	1	0	0	1	0	0	0	0	0	0
224102193	cytosolic malate dehydrogenase family protein [Populus trichocarpa]	Medtr1g043040.1	cytoplasmic-like malate dehydrogenase	_	N	SignalP-noTM	0	0	0	0	0	0	0	1	1	0
224104953	beta-D-glucan exohydrolase family protein [Populus trichocarpa]	Medtr3g079750.1	glycoside hydrolase family 3 protein	S	Y	SignalP-noTM	0	0	0	0	0	0	0	1	0	1
225448619	PREDICTED: peroxidase 4 [Vitis vinifera]	Medtr5g083860.1	class III peroxidase	S	Y	SignalP-noTM	1	1	1	0	0	0	0	0	0	0
227464396	fructose bisphosphate aldolase [Medicago sativa]	Medtr4g071860.1	fructose-bisphosphate aldolase class I	C	N	SignalP-noTM	0	0	0	0	0	0	0	1	1	0
227937351	20S proteasome beta subunit 5, partial [Citrus maxima]	Medtr3g089040.1	proteasome-alpha-type-5 protein	_	N	SignalP-noTM	0	0	0	0	0	0	0	1	1	0
228204925	chitinase class III-1 [Medicago sativa]	Medtr6g023340.1	chitinase	S	Y	SignalP-noTM	1	1	1	1	1	1	1	1	1	1
255544369	Cytochrome b6-f complex iron-sulfur subunit, chloroplast precursor, putative [Ricinus communis]	Medtr2g089510.1	cytochrome b6-F complex iron-sulfur subunit	C	N	SignalP-noTM	0	0	0	0	0	0	0	1	1	0
255559665	alpha-galactosidase/alpha-n-acetylgalactosaminidase, putative [Ricinus communis]	Medtr3g094160.1	alpha-galactosidase-like protein	M	N	SignalP-TM	1	1	0	1	0	0	0	1	1	1
255634488	unknown [Glycine max]	Medtr5g083860.1	class III peroxidase	S	Y	SignalP-noTM	0	0	0	0	0	0	0	1	1	1
255636238	unknown [Glycine max]	Medtr1g087520.1	protein disulfide isomerase-like protein	S	Y	SignalP-noTM	0	0	0	0	0	0	0	1	1	0
255640568	unknown, partial [Glycine max]	Medtr7g073640.1	alpha-galactosidase-like protein	S	Y	SignalP-noTM	1	1	0	1	0	0	0	1	1	0
255640756	unknown, partial [Glycine max]	Medtr3g094160.1	alpha-galactosidase-like protein	S	Y	SignalP-TM	1	1	0	0	0	0	0	0	0	0
255642225	unknown, partial [Glycine max]	Medtr5g074970.1	class III peroxidase	S	Y	SignalP-noTM	1	1	1	1	1	0	1	1	1	1
255644441	unknown [Glycine max]	Medtr4g023000.1	glycoside hydrolase family 1 protein	_	N	SignalP-noTM	0	0	0	0	0	0	0	1	1	0
256861632	malate dehydrogenase, partial [Camellia sinensis]	Medtr1g043040.1	cytoplasmic-like malate dehydrogenase	S	N	SignalP-noTM	0	0	0	0	0	0	0	1	0	1
283831548	harvest-induced protein [Medicago sativa]	Medtr2g035190.1	ABA-responsive protein	_	N	SignalP-noTM	1	1	0	0	0	0	0	1	1	1
289540897	dehydrin b [Trifolium repens]	Medtr3g117290.1	dehydrin	_	N	SignalP-noTM	0	0	0	0	0	0	0	1	0	1
289540910	proteinase inhibitor [Trifolium repens]	Medtr3g102810.1	subtilisin-like serine protease	S	Y	SignalP-noTM	1	0	0	1	0	0	0	1	0	1
292630922	RecName: Full=Beta-xylosidase/alpha-L-arabinofuranosidase 1; AltName: Full=Xylan 1,4-beta-xylosidase/Alpha-L-arabinofuranosidase 1; Short=MsXyl1; Includes: RecName: Full=Beta-xylosidase; AltName: Full=1,4-beta-D-xylan xylohydrolase; AltName: Full=Xylan 1,4-beta-xylosidase; Includes: RecName: Full=Alpha-L-arabinofuranosidase; Short=Arabinosidase; Flags: Precursor, partial [Medicago sativa subsp. x…	Medtr2g008240.1	beta-xylosidase/alpha-L-arabinofuranosidase-like	S	N	SignalP-TM	1	0	1	0	1	1	0	0	0	0
292630923	RecName: Full=Beta-xylosidase/alpha-L-arabinofuranosidase 2; AltName: Full=Xylan 1,4-beta-xylosidase/Alpha-L-arabinofuranosidase 2; Short=MsXyl2; Includes: RecName: Full=Beta-xylosidase; AltName: Full=1,4-beta-D-xylan xylohydrolase; AltName: Full=Xylan 1,4-beta-xylosidase; Includes: RecName: Full=Alpha-L-arabinofuranosidase; Short=Arabinosidase; Flags: Precursor [Medicago sativa subsp. x varia]	Medtr4g094285.1	beta-xylosidase/alpha-L-arabinofuranosidase-like	S	Y	SignalP-noTM	1	0	1	0	0	0	0	0	0	0
296084024	unnamed protein product, partial [Vitis vinifera]	Medtr3g079750.1	glycoside hydrolase family 3 protein	S	Y	SignalP-noTM	0	0	0	0	0	0	0	1	1	0
297740675	unnamed protein product, partial [Vitis vinifera]	Medtr3g046320.1	60S ribosomal protein L18a-3	M	N	SignalP-noTM	0	0	0	0	0	0	0	1	1	0
297741600	unnamed protein product, partial [Vitis vinifera]	Medtr4g059400.1	60S ribosomal L12-like protein	_	N	SignalP-noTM	0	0	0	0	0	0	0	1	0	1
297796755	hypothetical protein ARALYDRAFT_919034 [Arabidopsis lyrata subsp. lyrata]	Medtr3g094670.1	horseradish peroxidase-like protein	M	N	SignalP-noTM	1	0	0	1	0	0	0	0	0	0
297801364	hypothetical protein ARALYDRAFT_493781 [Arabidopsis lyrata subsp. lyrata]	Medtr8g099795.1	heat shock 70 kDa protein	S	Y	SignalP-noTM	0	0	0	0	0	0	0	1	1	0
297805108	predicted protein [Arabidopsis lyrata subsp. lyrata]	Medtr4g048190.1	cytoplasmic-like aconitate hydratase	C	N	SignalP-noTM	0	0	0	0	0	0	0	1	1	0
298364452	chitinase [Medicago sativa]	Medtr8g074335.1	Chitinase (Class Ib) / Hevein	S	Y	SignalP-noTM	1	1	1	1	1	1	0	1	1	0
310689811	Chain A, Fnr-Recruitment To The Thylakoid	Medtr5g022300.1	leaf ferredoxin-NADP reductase	_	N	SignalP-noTM	1	1	0	0	0	0	0	1	1	1
326488069	predicted protein [Hordeum vulgare subsp. vulgare]	Medtr3g118390.1	Chitinase (Class I) / Hevein	S	Y	SignalP-noTM	1	0	1	0	0	0	0	0	0	0
350536645	mitochondrial malate dehydrogenase [Solanum lycopersicum]	Medtr8g463760.1	malate dehydrogenase	M	N	SignalP-noTM	0	0	0	0	0	0	0	1	1	0
351721276	nucleoside diphosphate kinase [Glycine max]	Medtr8g007235.1	nucleoside diphosphate kinase-like protein	_	N	SignalP-noTM	0	0	0	0	0	0	0	1	1	0
351723343	uncharacterized protein LOC100306450 [Glycine max]	Medtr1g112480.1	NADH-ubiquinone oxidoreductase B18 subunit,	_	N	SignalP-noTM	0	0	0	0	0	0	0	1	0	1
351723525	germin-like protein 21 [Glycine max]	Medtr1g085140.1	rhicadhesin receptor	_	N	SignalP-noTM	1	1	0	1	0	0	0	1	1	0
351723891	uncharacterized protein LOC100527141 [Glycine max]	Medtr8g099450.1	nucleoside diphosphate kinase-like protein	_	N	SignalP-noTM	0	0	0	0	0	0	0	1	1	0
351727321	PR-5b protein precursor [Glycine max]	Medtr5g010635.1	pathogenesis-related thaumatin family protein	S	Y	SignalP-noTM	1	0	0	1	0	0	0	0	0	0
351727527	histone deacetylase HDT1 [Glycine max]	Medtr2g084815.2	histone deacetylase 2a, putative	_	N	SignalP-noTM	1	0	0	1	0	0	0	0	0	0
356495105	PREDICTED: non-specific lipid-transfer protein 1-like [Glycine max]	Medtr4g428370.1	Lipid transfer protein	S	Y	SignalP-noTM	0	0	0	0	1	1	0	0	0	0
356501184	PREDICTED: peroxidase 4-like [Glycine max]	Medtr5g083860.1	class III peroxidase	S	Y	SignalP-noTM	1	1	0	0	0	0	0	0	0	0
356508933	PREDICTED: L-ascorbate oxidase homolog [Glycine max]	Medtr3g115050.1	multi-copper oxidase-like protein	S	Y	SignalP-noTM	1	0	1	0	0	0	0	0	0	0
356509058	PREDICTED: peroxidase 52-like isoform 1 [Glycine max]	Medtr5g083860.1	class III peroxidase	S	Y	SignalP-noTM	1	1	0	0	1	1	0	0	0	0
356512145	PREDICTED: reticuline oxidase-like protein-like [Glycine max]	Medtr4g094520.1	FAD-binding berberine family protein	S	Y	SignalP-noTM	0	0	0	0	0	0	0	1	1	0
356530953	PREDICTED: enolase [Glycine max]	Medtr6g060570.1	phosphopyruvate hydratase	_	N	SignalP-noTM	0	0	0	0	0	0	0	1	1	0
356531788	PREDICTED: aldose 1-epimerase-like [Glycine max]	Medtr7g009930.1	aldose 1-epimerase family protein	S	Y	SignalP-noTM	0	0	0	0	0	0	0	1	1	0
356532145	PREDICTED: alpha-galactosidase-like [Glycine max]	Medtr7g073640.1	alpha-galactosidase-like protein	S	Y	SignalP-noTM	1	1	0	0	0	0	0	0	0	0
356534473	PREDICTED: beta-hexosaminidase 1-like [Glycine max]	Medtr1g115475.1	glycoside hydrolase family 20 domain protein	S	Y	SignalP-noTM	1	0	0	1	0	0	0	0	0	0
356534912	PREDICTED: uncharacterized protein LOC100803952 [Glycine max]	Medtr1g086170.1	hypothetical protein	S	Y	SignalP-noTM	1	1	0	0	0	0	0	0	0	0
356543098	PREDICTED: peroxidase 52 [Glycine max]	Medtr2g084080.1	lignin biosynthetic peroxidase	S	Y	SignalP-noTM	1	0	1	0	0	0	0	1	0	1
356549665	PREDICTED: epidermis-specific secreted glycoprotein EP1-like [Glycine max]	Medtr2g076590.1	epidermis-specific secreted EP1-like glycoprotein	S	Y	SignalP-noTM	1	0	0	1	0	0	0	0	0	0
356571657	PREDICTED: probable xyloglucan endotransglucosylase/hydrolase-like [Glycine max]	Medtr7g084770.1	xyloglucan endotransglucosylase/hydrolase family	S	Y	SignalP-noTM	0	0	0	0	0	0	0	1	1	0
356573235	PREDICTED: protein ASPARTIC PROTEASE IN GUARD CELL 1-like [Glycine max]	Medtr7g117430.1	eukaryotic aspartyl protease family protein	S	Y	SignalP-noTM	0	0	0	0	0	0	0	1	1	0
357123401	535 aa protein	Medtr4g088495.1	polyubiquitin 3	_	N	SignalP-noTM	1	0	1	0	0	0	0	0	0	0
357123932	PREDICTED: phospholipase D alpha 2-like [Brachypodium distachyon]	Medtr4g010650.1	phospholipase D alpha 1	_	N	SignalP-noTM	0	0	0	0	0	0	0	1	1	0
357436101	ATP synthase subunit alpha [Medicago truncatula]	Medtr0212s0040.1	ATP synthase F1, alpha subunit	_	N	SignalP-noTM	0	0	0	0	0	0	0	1	0	1
357436491	Pectinesterase [Medicago truncatula]	Medtr1g008140.1	pectinesterase/pectinesterase inhibitor	C	N	SignalP-TM	0	0	0	0	0	0	0	1	1	1
357437177	Early nodulin-like protein [Medicago truncatula]	Medtr1g014120.1	plastocyanin-like domain protein	S	Y	SignalP-noTM	1	0	1	1	0	0	0	0	0	0
357437609	Beta-galactosidase [Medicago truncatula]	Medtr1g018200.1	beta-like galactosidase	S	Y	SignalP-noTM	1	0	1	0	0	0	0	1	1	1
357437611	Beta-galactosidase [Medicago truncatula]	Medtr1g018200.1	beta-like galactosidase	_	N	SignalP-noTM	1	0	0	1	0	0	0	0	0	0
357437677	Snakin-1 [Medicago truncatula]	Medtr1g018640.1	gibberellin-regulated family protein	S	Y	SignalP-noTM	1	0	0	1	1	0	1	0	0	0
357437719	Cysteine proteinase [Medicago truncatula]	Medtr1g018840.2	papain family cysteine protease	S	Y	SignalP-TM	1	0	1	1	0	0	0	1	0	1
357437721	Cysteine proteinase [Medicago truncatula]	Medtr1g018840.1	papain family cysteine protease	_	N	SignalP-noTM	1	1	0	0	1	1	1	0	0	0
357437769	Polyadenylate-binding protein [Medicago truncatula]	Medtr1g019150.1	polyadenylate-binding protein	_	N	SignalP-noTM	0	0	0	0	0	0	0	1	0	1
357437823	Alpha-amylase [Medicago truncatula]	Medtr1g019440.1	alpha amylase domain protein	_	N	SignalP-noTM	0	0	0	0	0	0	0	1	1	0
357437899	hypothetical protein MTR_1g019810 [Medicago truncatula]	Medtr1g019810.2	succinate dehydrogenase	M	N	SignalP-noTM	0	0	0	0	0	0	0	1	1	1
357438113	Peptide-N4-(N-acetyl-beta-glucosaminyl)asparagine amidase A [Medicago truncatula]	Medtr1g023035.1	peptide N-acetyl-beta-D-glucosaminyl asparaginase	S	Y	SignalP-noTM	1	1	1	1	0	0	0	0	0	0
357438127	Beta-galactosidase [Medicago truncatula]	Medtr1g023120.1	beta-like galactosidase	S	Y	SignalP-noTM	0	0	0	0	0	0	0	1	1	0
357438145	Cysteine proteinase [Medicago truncatula]	Medtr1g023210.1	papain family cysteine protease	S	Y	SignalP-noTM	1	1	1	0	1	1	0	0	0	0
357438309	Beta-glucosidase D2 [Medicago truncatula]	Medtr4g023000.1	glycoside hydrolase family 1 protein	S	Y	SignalP-noTM	0	0	0	0	0	0	0	1	1	0
357438427	Gibberellin-regulated protein [Medicago truncatula]	Medtr1g025250.1	GASA/GAST/Snakin	S	Y	SignalP-noTM	1	1	1	1	0	0	0	1	1	0
357439953	Xylem serine proteinase [Medicago truncatula]	Medtr1g050640.1	peptidase inhibitor I9	S	Y	SignalP-noTM	0	0	0	0	0	0	0	1	1	0
357440767	Basic 7S globulin [Medicago truncatula]	Medtr1g072380.1	xyloglucanase-specific endoglucanase inhibitor	C	N	SignalP-noTM	1	0	0	1	1	1	0	0	0	0
357440775	Xyloglucan-specific endoglucanase inhibitor protein [Medicago truncatula]	Medtr1g072420.1	xyloglucanase-specific endoglucanase inhibitor	S	Y	SignalP-noTM	1	1	1	1	1	1	0	1	1	0
357440781	Basic 7S globulin [Medicago truncatula]	Medtr1g072450.1	xyloglucanase-specific endoglucanase inhibitor	S	Y	SignalP-noTM	0	0	0	0	0	0	0	1	0	1
357441869	Calreticulin [Medicago truncatula]	Medtr1g083960.1	calreticulin	S	Y	SignalP-noTM	0	0	0	0	0	0	0	1	1	1
357441973	Pectin acetylesterase [Medicago truncatula]	Medtr1g085070.1	pectinacetylesterase family protein	S	Y	SignalP-noTM	0	0	0	0	0	0	0	1	1	0
357442075	hypothetical protein MTR_1g086170 [Medicago truncatula]	Medtr1g086170.1	hypothetical protein	S	Y	SignalP-noTM	0	0	0	0	0	0	0	1	0	1
357443039	Xyloglucan-specific endoglucanase inhibitor protein [Medicago truncatula]	Medtr1g093100.1	xyloglucanase-specific endoglucanase inhibitor	S	Y	SignalP-noTM	1	1	1	1	1	1	1	1	1	1
357443573	Peroxidase [Medicago truncatula]	Medtr1g098320.1	peroxidase family protein	S	Y	SignalP-noTM	1	0	0	1	0	0	0	0	0	0
357443753	Chitinase [Medicago truncatula]	Medtr1g099310.1	chitinase	S	Y	SignalP-noTM	1	1	1	1	1	1	1	1	1	1
357443755	Acidic endochitinase [Medicago truncatula]	Medtr1g099320.1	chitinase	S	Y	SignalP-noTM	1	0	1	1	1	1	0	0	0	0
357443933	Methionine synthase [Medicago truncatula]	Medtr3g079640.1	cobalamin-independent methionine synthase	C	N	SignalP-noTM	0	0	0	0	0	0	0	1	1	0
357444187	CXE carboxylesterase [Medicago truncatula]	Medtr1g102170.1	gibberellin receptor GID1, putative	S	Y	SignalP-noTM	0	0	0	0	0	0	0	1	1	0
357444469	Xylosidase [Medicago truncatula]	Medtr1g106860.1	beta-D-xylosidase-like protein	S	Y	SignalP-noTM	1	0	1	0	0	0	0	0	0	0
357444471	Peroxidase [Medicago truncatula]	Medtr6g043240.1	peroxidase family protein	C	N	SignalP-noTM	1	1	1	1	1	0	1	1	1	1
357444511	Peroxidase [Medicago truncatula]	Medtr6g043240.1	peroxidase family protein	S	Y	SignalP-noTM	1	1	1	1	0	0	0	1	1	0
357444609	ATP synthase subunit beta [Medicago truncatula]	Medtr1g108765.1	F0F1-type ATP synthase, beta subunit	C	N	SignalP-noTM	0	0	0	0	0	0	0	1	0	1
357445031	Transketolase [Medicago truncatula]	Medtr5g059410.1	plastid transketolase	C	N	SignalP-noTM	0	0	0	0	0	0	0	1	0	1
357445823	Peroxidase [Medicago truncatula]	Medtr2g008730.1	cationic peroxidase	S	Y	SignalP-noTM	1	1	0	0	0	0	0	1	1	1
357446161	Pathogenesis-related protein 1a [Medicago truncatula]	Medtr2g010600.1	CAP, cysteine-rich secretory protein, antigen 5	S	Y	SignalP-noTM	1	1	1	0	1	1	0	0	0	0
357446163	Pathogenesis-related protein 1a [Medicago truncatula]	Medtr2g010610.1	CAP, cysteine-rich secretory protein, antigen 5	S	Y	SignalP-noTM	1	0	1	0	0	0	0	0	0	0
357446655	hypothetical protein MTR_2g014050 [Medicago truncatula]	Medtr2g014050.1	late embryogenesis abundant domain protein	C	N	SignalP-noTM	0	0	0	0	0	0	0	1	1	1
357447931	Cysteine proteinase inhibitor [Medicago truncatula]	Medtr2g026040.1	phloem filament protein PP1	S	Y	SignalP-noTM	1	1	1	1	0	0	0	1	1	1
357448423	Peroxidase [Medicago truncatula]	Medtr2g029750.1	peroxidase family protein	S	Y	SignalP-TM	1	1	1	1	1	1	1	1	1	1
357448431	Peroxidase [Medicago truncatula]	Medtr2g029800.1	peroxidase family protein	S	Y	SignalP-noTM	1	0	0	1	0	0	0	1	0	1
357448437	Peroxidase [Medicago truncatula]	Medtr2g029815.1	peroxidase family protein	_	N	SignalP-noTM	1	1	1	1	1	0	1	1	1	1
357448439	Peroxidase [Medicago truncatula]	Medtr2g029830.1	peroxidase family protein	S	Y	SignalP-noTM	1	1	1	0	0	0	0	0	0	0
357448467	Beta-D-glucosidase [Medicago truncatula]	Medtr2g030000.1	glycoside hydrolase family 3 protein	S	Y	SignalP-noTM	0	0	0	0	0	0	0	1	1	0
357448669	Reticuline oxidase-like protein [Medicago truncatula]	Medtr2g031490.1	FAD-binding berberine family protein	S	Y	SignalP-noTM	0	0	0	0	1	1	0	1	1	1
357448673	Reticuline oxidase-like protein [Medicago truncatula]	Medtr2g031510.1	FAD-binding berberine family protein	S	Y	SignalP-noTM	0	0	0	0	1	1	0	1	1	1
357448991	Glucan endo-1,3-beta-glucosidase, basic isoform [Medicago truncatula]	Medtr2g034440.1	glucan endo-1,3-beta-glucosidase, basic protein	S	Y	SignalP-noTM	1	0	1	1	1	1	0	1	1	1
357448997	Glucan endo-1,3-beta-glucosidase [Medicago truncatula]	Medtr2g034470.1	glucan endo-1,3-beta-glucosidase	S	Y	SignalP-noTM	1	1	1	0	1	1	0	1	1	1
357448999	Glucan-endo-1 3-beta-glucosidase [Medicago truncatula]	Medtr2g034480.1	glucan endo-1,3-beta-glucosidase	S	Y	SignalP-noTM	0	0	0	0	0	0	0	1	1	0
357449039	Beta xylosidase [Medicago truncatula]	Medtr2g034720.1	alpha-L-arabinofuranosidase/beta-D-xylosidase	S	Y	SignalP-noTM	0	0	0	0	0	0	0	1	1	1
357449125	ABA-responsive protein ABR17 [Medicago truncatula]	Medtr2g035220.1	ABA-responsive protein	_	N	SignalP-noTM	0	0	0	0	0	0	0	1	1	1
357449771	Beta-galactosidase [Medicago truncatula]	Medtr2g039120.4	beta-like galactosidase	S	Y	SignalP-TM	1	1	1	0	0	0	0	1	1	1
357450031	Subtilisin-like protease [Medicago truncatula]	Medtr2g042130.1	subtilisin-like serine protease	S	Y	SignalP-noTM	0	0	0	0	0	0	0	1	1	0
357451779	Elongation factor EF-2 [Medicago truncatula]	Medtr2g069050.1	translation elongation factor EF-2 subunit	_	N	SignalP-noTM	0	0	0	0	0	0	0	1	1	0
357451953	Receptor protein kinase-like protein [Medicago truncatula]	Medtr2g075140.1	receptor-like kinase	S	Y	SignalP-noTM	1	0	1	0	0	0	0	1	0	1
357452203	hypothetical protein MTR_2g076590 [Medicago truncatula]	Medtr2g076590.1	epidermis-specific secreted EP1-like glycoprotein	S	Y	SignalP-noTM	1	1	1	0	0	0	0	1	0	1
357452759	Early nodulin-like protein [Medicago truncatula]	Medtr2g083250.1	plastocyanin-like domain protein	S	Y	SignalP-noTM	1	1	1	1	1	1	0	1	1	1
357452877	Peroxidase [Medicago truncatula]	Medtr2g084000.1	lignin biosynthetic peroxidase	S	Y	SignalP-noTM	1	1	1	1	1	1	0	1	1	1
357452879	Peroxidase [Medicago truncatula]	Medtr2g084010.1	lignin biosynthetic peroxidase	S	Y	SignalP-noTM	1	1	1	1	1	1	1	1	1	1
357452881	Peroxidase [Medicago truncatula]	Medtr2g084020.1	lignin biosynthetic peroxidase	S	Y	SignalP-noTM	1	1	1	1	1	1	1	1	1	1
357452885	Peroxidase [Medicago truncatula]	Medtr2g084080.1	lignin biosynthetic peroxidase	S	Y	SignalP-noTM	1	1	1	1	1	1	1	1	1	1
357453423	Aconitate hydratase [Medicago truncatula]	Medtr2g088360.1	cytoplasmic-like aconitate hydratase	C	N	SignalP-noTM	0	0	0	0	0	0	0	1	0	1
357453873	Beta-galactosidase [Medicago truncatula]	Medtr2g094060.1	beta-galactosidase-like protein	S	Y	SignalP-noTM	1	1	1	1	0	0	0	1	0	1
357453983	Serine carboxypeptidase [Medicago truncatula]	Medtr2g095750.1	serine carboxypeptidase-like protein	S	Y	SignalP-noTM	1	1	0	0	0	0	0	0	0	0
357454305	60S ribosomal protein L18a [Medicago truncatula]	Medtr5g091135.1	60S ribosomal protein L18a-3	_	N	SignalP-noTM	0	0	0	0	0	0	0	1	0	1
357454347	DNA-damage-repair/toleration protein DRT100 [Medicago truncatula]	Medtr2g098250.1	LRR receptor-like kinase family protein	S	Y	SignalP-noTM	1	1	0	0	0	0	0	1	1	1
357454635	Beta-galactosidase [Medicago truncatula]	Medtr2g100000.1	beta-like galactosidase	S	N	SignalP-TM	0	0	0	0	0	0	0	1	0	1
357455125	hypothetical protein MTR_2g103170 [Medicago truncatula]	Medtr2g103170.1	plant/F18G18-200 protein	S	Y	SignalP-noTM	0	0	0	0	0	0	0	1	0	1
357455227	Phospholipase D alpha [Medicago truncatula]	Medtr2g103730.1	phospholipase D alpha 1	_	N	SignalP-noTM	0	0	0	0	0	0	0	1	1	1
357455947	Glucan 1,3-beta-glucosidase [Medicago truncatula]	Medtr3g009030.1	glycoside hydrolase family 5 protein	S	Y	SignalP-noTM	1	0	1	0	0	0	0	0	0	0
357456413	Peptidase A1, putative [Medicago truncatula]	Medtr3g014290.1	aspartic proteinase nepenthesin-like protein	S	Y	SignalP-noTM	1	1	0	0	0	0	0	1	1	1
357459695	GDSL esterase/lipase [Medicago truncatula]	Medtr3g052480.1	GDSL-like lipase/acylhydrolase	S	Y	SignalP-noTM	1	1	0	0	0	0	0	0	0	0
357461425	Laccase [Medicago truncatula]	Medtr3g071890.1	laccase/diphenol oxidase family protein	S	Y	SignalP-noTM	1	0	0	1	0	0	0	0	0	0
357461493	Peroxidase [Medicago truncatula]	Medtr3g072190.1	peroxidase family protein	S	Y	SignalP-noTM	1	1	0	1	1	1	1	1	1	1
357462137	Beta-D-glucosidase [Medicago truncatula]	Medtr3g079750.1	glycoside hydrolase family 3 protein	S	Y	SignalP-noTM	1	1	0	0	0	0	0	1	1	1
357463459	Apoptotic chromatin condensation inducer in the nucleus [Medicago truncatula]	Medtr3g087830.1	SAP domain protein	_	N	SignalP-noTM	0	0	0	0	0	0	0	1	1	0
357464167	RNA-binding protein [Medicago truncatula]	Medtr3g092580.1	pre-mRNA-splicing factor SF2-like protein	_	N	SignalP-noTM	1	0	1	0	0	0	0	0	0	0
357464361	Peroxidase [Medicago truncatula]	Medtr3g094650.1	class III peroxidase	S	Y	SignalP-noTM	1	1	1	1	1	0	1	0	0	0
357464897	nuclease domain-containing protein [Medicago truncatula]	Medtr3g098420.1	110 kDa 4SNc-tudor domain protein	C	N	SignalP-noTM	0	0	0	0	0	0	0	1	1	1
357464941	Lysosomal alpha-mannosidase [Medicago truncatula]	Medtr3g098650.1	glycoside hydrolase family 38 amine-terminal domain	S	Y	SignalP-noTM	0	0	0	0	0	0	0	1	1	1
357465129	Blue copper protein [Medicago truncatula]	Medtr3g099580.1	plastocyanin-like domain protein	S	Y	SignalP-noTM	1	1	0	0	0	0	0	1	1	1
357465383	Serpin-like protein [Medicago truncatula]	Medtr3g101010.1	serpin-ZX-like protein	_	N	SignalP-noTM	1	1	0	0	0	0	0	1	1	0
357465707	Far upstream element-binding protein [Medicago truncatula]	Medtr3g104270.1	RNA-binding KH domain protein	_	N	SignalP-noTM	0	0	0	0	0	0	0	1	0	1
357465853	hypothetical protein MTR_3g105080 [Medicago truncatula]	Medtr3g105080.1	ferredoxin-like protein	S	Y	SignalP-noTM	1	1	0	1	0	0	0	0	0	0
357466019	Phospholipase D4 [Medicago truncatula]	Medtr3g105980.2	phospholipase D Y	C	N	SignalP-noTM	1	0	0	1	0	0	0	0	0	0
357467173	Cysteine proteinase [Medicago truncatula]	Medtr3g116080.1	papain family cysteine protease	S	Y	SignalP-noTM	1	1	1	1	0	0	0	1	1	0
357467479	5'-methylthioadenosine/S-adenosylhomocysteine nucleosidase [Medicago truncatula]	Medtr3g117700.1	5'-methylthioadenosine/S-adenosylhomocysteine	_	N	SignalP-noTM	0	0	0	0	0	0	0	1	1	0
357468189	Glucan endo-1,3-beta-glucosidase [Medicago truncatula]	Medtr4g010200.1	glycoside hydrolase family 17 protein	S	Y	SignalP-noTM	0	0	0	0	0	0	0	1	1	0
357468441	Disease resistance response protein [Medicago truncatula]	Medtr4g013770.1	disease resistance-responsive, dirigent domain	S	Y	SignalP-noTM	1	1	0	1	0	0	0	0	0	0
357469259	Aldose reductase [Medicago truncatula]	Medtr4g021350.2	aldo/keto reductase family oxidoreductase	_	N	SignalP-noTM	0	0	0	0	0	0	0	1	1	0
357469963	Non-specific lipid-transfer protein [Medicago truncatula]	Medtr4g027800.1	Lipid transfer protein	S	Y	SignalP-noTM	1	1	1	1	1	1	1	1	1	1
357470121	Non-specific lipid-transfer protein [Medicago truncatula]	Medtr4g029350.1	Lipid transfer protein	S	Y	SignalP-noTM	1	1	1	0	1	1	1	1	1	1
357470893	Nucleotide pyrophosphatase/phosphodiesterase [Medicago truncatula]	Medtr4g037670.1	inactive purple acid phosphatase-like protein	_	N	SignalP-noTM	1	0	1	0	0	0	0	0	0	0
357471387	hypothetical protein MTR_4g050400 [Medicago truncatula]	Medtr4g050400.1	leguminosin group578 secreted peptide	S	Y	SignalP-noTM	1	1	1	0	0	0	0	1	1	0
357472087	Superoxide dismutase [Medicago truncatula]	Medtr4g057240.1	superoxide dismutase [Cu-Zn] protein	C	N	SignalP-noTM	0	0	0	0	0	0	0	1	0	1
357472111	Xyloglucan endo-transglycosylase [Medicago truncatula]	Medtr4g057450.1	xyloglucan endotransglucosylase/hydrolase family	S	Y	SignalP-noTM	1	1	0	0	0	0	0	0	0	0
357472255	Fasciclin-like arabinogalactan protein [Medicago truncatula]	Medtr4g059790.1	fasciclin-like arabinogalactan protein	S	Y	SignalP-noTM	1	0	1	0	0	0	0	1	1	0
357473263	Glycine-rich RNA binding protein [Medicago truncatula]	Medtr4g070140.1	RNA-binding (RRM/RBD/RNP motif) family protein	_	N	SignalP-noTM	0	0	0	0	0	0	0	1	1	0
357473273	Glycine-rich RNA binding protein [Medicago truncatula]	Medtr4g070190.1	RNA-binding (RRM/RBD/RNP motif) family protein	_	N	SignalP-noTM	1	1	0	0	0	0	0	1	1	1
357474015	hypothetical protein MTR_4g076030 [Medicago truncatula]	Medtr4g076030.1	Uro-adherence factor A, putative	_	N	SignalP-noTM	0	0	0	0	0	0	0	1	0	1
357474061	Glucan endo-1,3-beta-glucosidase [Medicago truncatula]	Medtr4g076430.1	glucan endo-1,3-beta-glucosidase	S	Y	SignalP-noTM	1	1	1	1	1	1	0	1	1	1
357474063	Glucan endo-1 3-beta-d-glucosidase [Medicago truncatula]	Medtr4g076440.1	glucan endo-1,3-beta-glucosidase	S	Y	SignalP-noTM	1	1	1	1	1	1	0	1	1	1
357474069	Endo-beta-1 3-glucanase [Medicago truncatula]	Medtr4g076470.1	glucan endo-1,3-beta-glucosidase	S	Y	SignalP-noTM	1	0	1	1	1	1	0	1	1	1
357474991	Low-temperature inducible [Medicago truncatula]	Medtr4g082860.1	nodulin-like protein	_	N	SignalP-noTM	0	0	0	0	0	0	0	1	0	1
357475003	hypothetical protein MTR_4g082930 [Medicago truncatula]	Medtr4g082930.1	inactive purple acid phosphatase-like protein	S	Y	SignalP-noTM	1	0	0	1	0	0	0	0	0	0
357475005	hypothetical protein MTR_4g082940 [Medicago truncatula]	Medtr4g082940.1	inactive purple acid phosphatase-like protein	S	Y	SignalP-noTM	1	1	0	0	0	0	0	0	0	0
357475261	Receptor protein kinase [Medicago truncatula]	Medtr4g085480.1	Serine/Threonine kinase, plant-type protein,	S	Y	SignalP-noTM	1	1	1	1	1	0	1	1	1	1
357475273	Poly(A)-binding protein [Medicago truncatula]	Medtr4g085540.1	polyadenylate-binding protein	_	N	SignalP-noTM	0	0	0	0	0	0	0	1	1	1
357475915	Reticuline oxidase-like protein [Medicago truncatula]	Medtr4g091200.1	FAD-binding berberine family protein	S	Y	SignalP-noTM	1	1	1	1	0	0	0	1	0	1
357476131	Heat shock protein [Medicago truncatula]	Medtr4g092920.1	heat shock 70 kDa protein	M	N	SignalP-noTM	0	0	0	0	0	0	0	1	0	1
357476329	hypothetical protein MTR_4g094240 [Medicago truncatula]	Medtr4g094240.1	phosphate-responsive 1 family protein	S	Y	SignalP-noTM	1	1	1	1	1	0	1	1	1	1
357476353	Subtilisin-like protease [Medicago truncatula]	Medtr4g095360.1	subtilisin-like serine protease	S	Y	SignalP-noTM	1	0	1	0	1	1	0	1	1	1
357476949	Monocopper oxidase-like protein SKU5 [Medicago truncatula]	Medtr4g101650.1	monocopper oxidase SKS1-like protein	S	Y	SignalP-noTM	1	1	0	0	0	0	0	1	1	0
357477179	Glyceraldehyde-3-phosphate dehydrogenase [Medicago truncatula]	Medtr4g103920.1	glyceraldehyde-3-phosphate dehydrogenase	_	N	SignalP-noTM	0	0	0	0	0	0	0	1	1	1
357477225	Cysteine proteinase, partial [Medicago truncatula]	Medtr4g104370.1	KDEL-tailed cysteine endopeptidase CEP1	_	N	SignalP-noTM	1	1	1	1	0	0	0	0	0	0
357477517	Aldose 1-epimerase-like protein [Medicago truncatula]	Medtr4g108260.1	aldose 1-epimerase family protein	S	Y	SignalP-noTM	0	0	0	0	0	0	0	1	1	1
357477997	NADH-cytochrome b5 reductase-like protein [Medicago truncatula]	Medtr4g114030.1	NADH-cytochrome b5 reductase-like protein	M	N	SignalP-TM	1	1	0	0	0	0	0	1	1	0
357478299	Purple acid phosphatase-like protein [Medicago truncatula]	Medtr4g115670.1	iron(III)-zinc(II) purple acid phosphatase,	S	Y	SignalP-noTM	1	1	0	0	0	0	0	0	0	0
357479053	Pectinesterase inhibitor [Medicago truncatula]	Medtr4g122750.1	plant invertase/pectin methylesterase inhibitor	S	Y	SignalP-noTM	1	1	1	0	0	0	0	0	0	0
357479061	hypothetical protein MTR_4g122800 [Medicago truncatula]	Medtr4g122800.1	plant invertase/pectin methylesterase inhibitor	S	Y	SignalP-noTM	1	1	0	0	0	0	0	0	0	0
357479351	Peroxiredoxin Q [Medicago truncatula]	Medtr4g124790.1	thioredoxin-dependent peroxidase	C	N	SignalP-noTM	1	1	0	0	0	0	0	1	1	0
357479581	Peroxidase [Medicago truncatula]	Medtr4g127670.1	class III peroxidase	S	Y	SignalP-noTM	1	1	0	0	0	0	0	1	1	0
357480067	Leucine aminopeptidase [Medicago truncatula]	Medtr4g130860.1	cytosol aminopeptidase family protein	C	N	SignalP-noTM	0	0	0	0	0	0	0	1	1	0
357480173	Temperature-induced lipocalin [Medicago truncatula]	Medtr4g131400.1	temperature-induced lipocalin	_	N	SignalP-noTM	0	0	0	0	0	0	0	1	1	0
357480333	L-ascorbate oxidase-like protein [Medicago truncatula]	Medtr4g132320.1	multi-copper oxidase-like protein	S	Y	SignalP-noTM	0	0	0	0	0	0	0	1	1	0
357480841	Photosystem I reaction center subunit II [Medicago truncatula]	Medtr5g006130.1	photosystem I reaction center subunit II	C	N	SignalP-noTM	0	0	0	0	0	0	0	1	1	1
357481689	Pathogenesis-related thaumatin-like protein [Medicago truncatula]	Medtr5g010635.1	pathogenesis-related thaumatin family protein	S	Y	SignalP-noTM	1	1	1	0	1	1	1	1	1	1
357481917	EF hand family protein [Medicago truncatula]	Medtr5g011850.1	EF hand calcium-binding family protein	_	N	SignalP-noTM	0	0	0	0	0	0	0	1	1	0
357482359	Glycine cleavage system H protein [Medicago truncatula]	Medtr5g014260.1	glycine cleavage system H protein	S	N	SignalP-TM	0	0	0	0	0	0	0	1	1	0
357483077	L-ascorbate oxidase-like protein [Medicago truncatula]	Medtr5g018270.1	multi-copper oxidase-like protein	S	Y	SignalP-noTM	0	0	0	0	0	0	0	1	1	0
357483161	Sts14 protein [Medicago truncatula]	Medtr5g018770.1	CAP, cysteine-rich secretory protein, antigen 5	S	Y	SignalP-noTM	0	0	0	0	0	0	0	1	1	0
357483185	40S ribosomal protein S4 [Medicago truncatula]	Medtr8g052030.1	40S ribosomal S4-like protein	M	N	SignalP-noTM	0	0	0	0	0	0	0	1	0	1
357483583	Peroxidase [Medicago truncatula]	Medtr5g021060.1	peroxidase family protein	S	Y	SignalP-noTM	1	0	0	1	0	0	0	1	1	1
357483909	Peroxidase [Medicago truncatula]	Medtr5g022870.1	peroxidase family protein	S	Y	SignalP-noTM	0	0	0	0	0	0	0	1	1	1
357483911	Aspartic proteinase-like protein [Medicago truncatula]	Medtr5g022880.1	eukaryotic aspartyl protease family protein	S	Y	SignalP-noTM	0	0	0	0	1	1	0	0	0	0
357484611	Acyl-CoA-binding protein [Medicago truncatula]	Medtr5g026740.1	acyl-CoA-binding domain protein	_	N	SignalP-noTM	1	1	0	0	0	0	0	1	1	1
357487801	Alpha-1 4-glucan-protein synthase [Medicago truncatula]	Medtr5g046030.1	alpha-1,4-glucan-protein synthase	_	N	SignalP-noTM	0	0	0	0	0	0	0	1	1	1
357488995	Pathogenesis-related protein [Medicago truncatula]	Medtr5g059200.1	pathogenesis-related thaumatin family protein	S	Y	SignalP-noTM	1	0	1	0	0	0	0	0	0	0
357489431	Xylan 1 4-beta-xylosidase [Medicago truncatula]	Medtr5g062320.1	glycoside hydrolase family 3 amine-terminal	S	Y	SignalP-noTM	0	0	0	0	0	0	0	1	1	0
357489441	Xylan 1 4-beta-xylosidase [Medicago truncatula]	Medtr5g062430.1	glycoside hydrolase family 3 protein	S	Y	SignalP-noTM	0	0	0	0	0	0	0	1	1	1
357489617	Annexin [Medicago truncatula]	Medtr5g063670.1	annexin D8	_	N	SignalP-noTM	0	0	0	0	0	0	0	1	1	0
357489713	hypothetical protein MTR_5g064360 [Medicago truncatula]	Medtr5g064360.1	phosphate-responsive 1 family protein	S	Y	SignalP-noTM	1	0	0	1	0	0	0	1	1	0
357489749	Subunit 6b of cytochrome c oxidase [Medicago truncatula]	Medtr5g064600.1	cytochrome C oxidase, subunit VIb family protein	_	N	SignalP-noTM	0	0	0	0	0	0	0	1	1	0
357489753	hypothetical protein MTR_5g064610 [Medicago truncatula]	Medtr5g064610.1	thylakoid lumenal 29 kDa protein	M	N	SignalP-noTM	0	0	0	0	0	0	0	1	1	0
357491047	Serine carboxypeptidase-like protein [Medicago truncatula]	Medtr5g072570.1	serine carboxypeptidase-like protein	S	Y	SignalP-noTM	1	0	0	1	0	0	0	0	0	0
357491415	Peroxidase [Medicago truncatula]	Medtr5g074970.1	class III peroxidase	S	Y	SignalP-noTM	1	1	1	1	1	0	1	1	1	1
357491785	UTP-glucose 1 phosphate uridylyltransferase [Medicago truncatula]	Medtr5g077000.1	UTP-glucose-1-phosphate uridylyltransferase	_	N	SignalP-noTM	0	0	0	0	0	0	0	1	1	0
357492793	Ferritin-2 [Medicago truncatula]	Medtr5g083170.1	ferritin	C	N	SignalP-noTM	0	0	0	0	0	0	0	1	1	0
357492919	Peroxidase [Medicago truncatula]	Medtr5g083860.1	class III peroxidase	S	Y	SignalP-noTM	1	0	1	1	0	0	0	0	0	0
357493125	Protein disulfide isomerase family [Medicago truncatula]	Medtr5g084930.1	protein disulfide isomerase-like protein	S	Y	SignalP-noTM	0	0	0	0	0	0	0	1	1	0
357494569	GDSL esterase/lipase [Medicago truncatula]	Medtr5g093090.1	GDSL-like lipase/acylhydrolase	S	Y	SignalP-noTM	1	1	1	0	0	0	0	1	1	0
357494713	Vacuolar protein sorting-associated protein VTA1-like protein [Medicago truncatula]	Medtr5g093880.1	hydroxyproline-rich glycoprotein family protein	_	N	SignalP-noTM	0	0	0	0	0	0	0	1	1	0
357494771	MtN5 protein [Medicago truncatula]	Medtr5g094210.1	Lipid transfer protein	S	Y	SignalP-noTM	1	1	1	1	1	1	1	1	1	1
357495457	Fasciclin-like arabinogalactan protein [Medicago truncatula]	Medtr5g098060.1	fasciclin-like arabinogalactan protein	S	Y	SignalP-noTM	1	0	0	1	0	0	0	0	0	0
357495517	Fasciclin-like arabinogalactan protein [Medicago truncatula]	Medtr5g098420.1	fasciclin-like arabinogalactan protein	S	Y	SignalP-noTM	1	1	0	0	0	0	0	1	0	1
357497397	Remorin, partial [Medicago truncatula]	Medtr8g031370.1	carboxy-terminal region remorin	_	N	SignalP-noTM	0	0	0	0	0	0	0	1	0	1
357497419	GDSL esterase/lipase [Medicago truncatula]	Medtr8g031400.1	GDSL-like lipase/acylhydrolase	S	Y	SignalP-noTM	1	0	0	1	1	1	0	0	0	0
357498337	ATP synthase subunit beta [Medicago truncatula]	Medtr6g055020.1	ATP synthase subunit beta	_	N	SignalP-noTM	0	0	0	0	0	0	0	1	1	0
357498545	Kunitz-type trypsin inhibitor-like 2 protein [Medicago truncatula]	Medtr6g059530.1	Kunitz type trypsin inhibitor / Alpha-fucosidase	S	Y	SignalP-noTM	1	0	1	0	0	0	0	0	0	0
357499761	Kunitz-type trypsin inhibitor alpha chain [Medicago truncatula]	Medtr6g078070.1	Kunitz type trypsin inhibitor / miraculin	S	Y	SignalP-noTM	1	1	1	1	0	0	0	1	1	1
357499799	Miraculin [Medicago truncatula]	Medtr6g078290.1	Lipid transfer protein	S	Y	SignalP-noTM	1	0	0	1	0	0	0	0	0	0
357500235	Non-specific lipid-transfer protein [Medicago truncatula]	Medtr6g082480.1	Chitinase / Hevein / PR-4 / Wheatwin2	S	Y	SignalP-noTM	1	1	0	1	1	0	1	0	0	0
357500427	Extensin-like protein [Medicago truncatula]	Medtr6g086115.1	LRR extensin-like protein	S	Y	SignalP-noTM	1	0	0	1	0	0	0	0	0	0
357501049	hypothetical protein MTR_6g090810 [Medicago truncatula]	Medtr6g090810.1	hypothetical protein	S	Y	SignalP-noTM	1	0	1	0	0	0	0	1	1	1
357501523	Transaldolase [Medicago truncatula]	Medtr7g006560.1	transaldolase family protein	C	N	SignalP-noTM	0	0	0	0	0	0	0	1	1	0
357501747	Aldose 1-epimerase [Medicago truncatula]	Medtr7g009930.1	aldose 1-epimerase family protein	S	Y	SignalP-noTM	1	0	0	1	0	0	0	1	1	1
357503029	Polygalacturonase inhibitor protein [Medicago truncatula]	Medtr7g023590.1	polygalacturonase-inhibiting protein, putative	S	Y	SignalP-noTM	1	0	1	1	1	0	1	1	1	0
357503037	Polygalacturonase inhibitor protein [Medicago truncatula]	Medtr7g023630.1	polygalacturonase inhibitor protein	S	Y	SignalP-noTM	1	0	1	1	0	0	0	1	1	1
357503039	Polygalacturonase inhibitor protein [Medicago truncatula]	Medtr7g023670.1	polygalacturonase inhibiting protein, putative	S	Y	SignalP-noTM	1	1	1	1	1	1	1	1	1	1
357503045	Polygalacturonase inhibitor protein [Medicago truncatula]	Medtr7g023690.1	polygalacturonase inhibitor protein	S	Y	SignalP-noTM	1	1	1	1	1	0	1	1	1	1
357503053	Polygalacturonase inhibitor protein [Medicago truncatula]	Medtr7g023730.1	polygalacturonase inhibitor protein	S	Y	SignalP-noTM	1	1	0	1	0	0	0	0	0	0
357503055	Polygalacturonase inhibitor protein [Medicago truncatula]	Medtr7g023740.1	polygalacturonase inhibitor	S	Y	SignalP-noTM	1	0	1	0	0	0	0	0	0	0
357503483	Glucan endo-1,3-beta-glucosidase [Medicago truncatula]	Medtr7g026340.1	glucan endo-1,3-beta-glucosidase-like protein	S	Y	SignalP-noTM	0	0	0	0	0	0	0	1	1	1
357504351	Polygalacturonase-like protein [Medicago truncatula]	Medtr8g028725.1	polygalacturonase/glycoside hydrolase family	S	Y	SignalP-noTM	1	0	0	1	0	0	0	1	0	1
357504799	Pectinesterase [Medicago truncatula]	Medtr7g050870.1	pectinesterase/pectinesterase inhibitor	_	N	SignalP-TM	1	1	1	0	0	0	0	1	1	1
357504815	Pectinesterase [Medicago truncatula]	Medtr7g050950.1	pectinesterase/pectinesterase inhibitor	_	N	SignalP-TM	1	1	1	0	0	0	0	1	1	1
357504959	Cysteine-rich repeat secretory protein [Medicago truncatula]	Medtr7g052020.1	cysteine-rich RLK (receptor-like kinase) protein	S	Y	SignalP-noTM	1	0	1	1	0	0	0	1	1	1
357505745	Protease inhibitor/seed storage/LTP family protein [Medicago truncatula]	Medtr7g065160.1	Lipid transfer protein	S	Y	SignalP-noTM	1	1	1	0	1	1	0	0	0	0
357506493	hypothetical protein MTR_7g072120 [Medicago truncatula]	Medtr7g072120.1	LURP-one-like protein	_	N	SignalP-noTM	0	0	0	0	0	0	0	1	0	1
357506917	Fasciclin-like arabinogalactan protein [Medicago truncatula]	Medtr7g075453.1	fasciclin-like arabinogalactan protein	S	Y	SignalP-noTM	1	1	1	1	1	1	0	1	1	1
357507247	60S ribosomal protein L2 [Medicago truncatula]	Medtr7g076940.1	60S ribosomal L8-like protein	M	N	SignalP-noTM	0	0	0	0	0	0	0	1	0	1
357507807	Thioredoxin [Medicago truncatula]	Medtr7g080250.1	thioredoxin	C	N	SignalP-noTM	1	1	0	0	0	0	0	1	1	1
357508023	Subtilisin-like protease [Medicago truncatula]	Medtr7g081420.1	subtilisin-like serine protease	S	Y	SignalP-noTM	0	0	0	0	1	0	1	1	1	1
357508035	Subtilisin-like protease [Medicago truncatula]	Medtr7g081500.1	subtilisin-like serine protease	S	Y	SignalP-noTM	1	1	0	1	0	0	0	0	0	0
357508073	Subtilisin-like serine protease [Medicago truncatula]	Medtr7g081750.1	subtilisin-like serine protease	_	N	SignalP-noTM	1	1	0	0	1	0	1	1	1	0
357508521	Xyloglucan endotransglucosylase [Medicago truncatula]	Medtr7g084760.1	xyloglucan endotransglucosylase/hydrolase family	S	Y	SignalP-noTM	1	1	0	0	0	0	0	0	0	0
357508781	Methionine synthase [Medicago truncatula]	Medtr7g086300.1	cobalamin-independent methionine synthase	_	N	SignalP-noTM	1	1	0	0	0	0	0	1	1	1
357509859	Polygalacturonase inhibitor [Medicago truncatula]	Medtr7g092740.1	polygalacturonase inhibitor	S	Y	SignalP-noTM	1	0	0	1	0	0	0	0	0	0
357509973	Peroxidase [Medicago truncatula]	Medtr7g093370.1	peroxidase family protein	_	N	SignalP-TM	0	0	0	0	1	1	0	0	0	0
357510061	Disease resistance response protein [Medicago truncatula]	Medtr7g093870.1	disease resistance-responsive, dirigent domain	S	Y	SignalP-noTM	1	1	0	0	0	0	0	0	0	0
357510991	GDSL esterase/lipase [Medicago truncatula]	Medtr7g104220.1	GDSL-like lipase/acylhydrolase	S	Y	SignalP-noTM	0	0	0	0	0	0	0	1	1	0
357511629	Cathepsin B [Medicago truncatula]	Medtr7g111060.1	cathepsin B-like cysteine protease	S	Y	SignalP-noTM	1	1	0	1	0	0	0	1	1	1
357511665	Rhicadhesin receptor [Medicago truncatula]	Medtr7g111240.2	rhicadhesin receptor	S	Y	SignalP-noTM	1	1	1	1	0	0	0	1	1	1
357511757	GDSL esterase/lipase [Medicago truncatula]	Medtr7g111780.1	GDSL-like lipase/acylhydrolase	S	Y	SignalP-noTM	1	1	0	0	0	0	0	1	0	1
357511819	Pectinesterase [Medicago truncatula]	Medtr7g112580.1	pectinesterase/pectinesterase inhibitor	S	Y	SignalP-noTM	0	0	0	0	0	0	0	1	1	1
357512147	Superoxide dismutase [Medicago truncatula]	Medtr7g114240.1	superoxide dismutase [Cu-Zn] protein	_	N	SignalP-noTM	0	0	0	0	0	0	0	1	1	1
357512377	Peptidyl-prolyl cis-trans isomerase [Medicago truncatula]	Medtr7g116340.1	peptidyl-prolyl cis-trans isomerase	_	N	SignalP-noTM	0	0	0	0	0	0	0	1	1	0
357512581	ATP synthase subunit beta [Medicago truncatula]	Medtr7g117920.1	ATP synthase subunit beta	_	N	SignalP-noTM	0	0	0	0	0	0	0	1	0	1
357513159	S-locus-specific glycoprotein S6 [Medicago truncatula]	Medtr8g011430.1	lectin kinase family protein	S	Y	SignalP-noTM	1	0	1	1	0	0	0	0	0	0
357513969	Germin-like protein [Medicago truncatula]	Medtr8g020590.1	auxin-binding protein ABP19a	S	Y	SignalP-noTM	1	0	0	1	0	0	0	0	0	0
357514339	Pectinesterase [Medicago truncatula]	Medtr8g023310.1	pectinesterase/pectinesterase inhibitor	C	N	SignalP-TM	1	0	0	1	0	0	0	1	1	1
357515189	Aspartic proteinase nepenthesin-1 [Medicago truncatula]	Medtr8g039540.1	aspartic proteinase nepenthesin-like protein	S	Y	SignalP-noTM	0	0	0	0	0	0	0	1	1	1
357515393	Hormone-sensitive lipase [Medicago truncatula]	Medtr8g040860.1	2-hydroxyisoflavanone dehydratase	_	N	SignalP-noTM	0	0	0	0	0	0	0	1	1	0
357517377	Defensin [Medicago truncatula]	Medtr8g070770.1	Defensin MtDef4.2	S	Y	SignalP-noTM	1	0	0	1	1	0	1	1	0	1
357517413	Notum-like protein [Medicago truncatula]	Medtr8g072000.3	pectinacetylesterase family protein	S	Y	SignalP-noTM	0	0	0	0	0	0	0	1	1	0
357517805	Endochitinase [Medicago truncatula]	Medtr8g074330.1	Chitinase (Class Ib) / Hevein	S	Y	SignalP-noTM	1	1	1	1	1	1	0	0	0	0
357519237	Actin depolymerizing factor-like protein [Medicago truncatula]	Medtr8g088210.1	cofilin/actin-depolymerizing factor-like protein	_	N	SignalP-noTM	0	0	0	0	0	0	0	1	1	0
357519277	hypothetical protein MTR_8g088420 [Medicago truncatula]	Medtr8g088420.2	tyrosine phosphatase, putative	C	N	SignalP-noTM	0	0	0	0	0	0	0	1	1	0
357519317	Rab GDP dissociation inhibitor [Medicago truncatula]	Medtr8g088620.1	GDP dissociation inhibitor	_	N	SignalP-noTM	0	0	0	0	0	0	0	1	1	0
357519363	Basic blue protein [Medicago truncatula]	Medtr8g088830.1	basic blue-like protein	S	Y	SignalP-noTM	0	0	0	0	0	0	0	1	1	0
357520119	Aspartic proteinase Asp1 [Medicago truncatula]	Medtr8g094590.1	eukaryotic aspartyl protease family protein	S	Y	SignalP-noTM	1	1	0	0	0	0	0	1	1	0
357520877	Malic enzyme [Medicago truncatula]	Medtr8g102620.1	NADP-dependent malic enzyme-like protein	_	N	SignalP-noTM	1	1	0	0	0	0	0	1	1	0
357521619	SLR1/LCR-like protein [Medicago truncatula]	Medtr8g107110.1	EF hand calcium-binding family protein	_	N	SignalP-noTM	1	0	1	0	0	0	0	0	0	0
357521625	Thaumatin-like protein [Medicago truncatula]	Medtr8g107140.1	pathogenesis-related thaumatin family protein	S	Y	SignalP-noTM	1	0	1	0	0	0	0	0	0	0
358344177	Heterogeneous nuclear ribonucleoprotein Q [Medicago truncatula]	Medtr8g007390.2	heterogeneous nuclear ribonucleoprotein	C	N	SignalP-noTM	0	0	0	0	0	0	0	1	0	1
358346396	Oxygen-evolving enhancer protein, partial [Medicago truncatula]	Medtr8g078870.1	photosystem II oxygen-evolving enhancer protein	M	N	SignalP-noTM	0	0	0	0	0	0	0	1	1	1
358346565	hypothetical protein MTR_082s0020, partial [Medicago truncatula]	Medtr8g023780.1	inactive purple acid phosphatase-like protein	_	N	SignalP-TM	0	0	0	0	0	0	0	1	0	1
358346579	Reticuline oxidase-like protein [Medicago truncatula]	Medtr6g017205.1	FAD-binding berberine family protein	S	Y	SignalP-noTM	1	1	1	1	0	0	0	0	0	0
358347457	hypothetical protein MTR_102s0003 [Medicago truncatula]	Medtr2g012520.1	Novel GRP family	S	Y	SignalP-noTM	0	0	0	0	1	0	1	0	0	0
358347482	Beta-glucosidase [Medicago truncatula]	Medtr0110s0020.1	glycoside hydrolase family 1 protein	S	Y	SignalP-noTM	0	0	0	0	0	0	0	1	1	0
358348193	Polygalacturonase inhibiting protein [Medicago truncatula]	Medtr4g094435.1	polygalacturonase inhibitor protein	S	Y	SignalP-noTM	1	1	0	1	0	0	0	1	0	1
358348424	hypothetical protein MTR_122s1070, partial [Medicago truncatula]	Medtr3g096900.1	beta-galactosidase	_	N	SignalP-noTM	1	0	1	0	0	0	0	1	1	1
358348680	Low-temperature-induced 65 kDa protein [Medicago truncatula]	Medtr1g100623.1	hypothetical protein	_	N	SignalP-noTM	0	0	0	0	0	0	0	1	1	1
358348728	Alpha-amylase/subtilisin inhibitor [Medicago truncatula]	Medtr2g073010.1	Kunitz type trypsin inhibitor	S	Y	SignalP-noTM	1	1	1	1	1	1	0	1	1	1
358348928	Pectate lyase [Medicago truncatula]	Medtr1g047370.1	pectate lyase family protein	_	N	SignalP-noTM	0	0	0	0	0	0	0	1	1	0
359475686	PREDICTED: reticuline oxidase-like protein-like [Vitis vinifera]	Medtr2g031590.1	FAD-binding berberine family protein	S	Y	SignalP-noTM	1	0	0	1	0	0	0	0	0	0
359754803	pathogenesis-related protein class 10, partial [Oxytropis campestris subsp. johannensis]	Medtr6g033450.1	pathogenesis-related protein bet V I family	S	N	SignalP-noTM	0	0	0	0	0	0	0	1	1	1
361073021	putative glyceraldehye-3-phosphate dehydrogenase, partial [Lavandula stoechas]	Medtr3g085850.3	glyceraldehyde-3-phosphate dehydrogenase	_	N	SignalP-noTM	0	0	0	0	0	0	0	1	0	1
363807310	uncharacterized protein LOC100778363 [Glycine max]	Medtr5g069055.1	fructose-bisphosphate aldolase	_	N	SignalP-noTM	0	0	0	0	0	0	0	1	1	1
363808250	uncharacterized protein LOC100819415 [Glycine max]	Medtr1g070380.1	poly(rC)-binding-like protein	_	N	SignalP-noTM	1	0	1	0	0	0	0	0	0	0
365192966	putative nuclear acid binding protein [Medicago sativa]	Medtr4g131970.1	polyadenylate-binding protein RBP47C	_	N	SignalP-noTM	0	0	0	0	0	0	0	1	0	1
369726464	monodehydroascorbate reductase [Medicago sativa]	Medtr1g060620.1	pyridine nucleotide-disulfide oxidoreductase	_	N	SignalP-noTM	0	0	0	0	0	0	0	1	1	0
372000423	photosystem I iron sulfur center, partial (chloroplast) [Opuntia decumbens]	Medtr4g006120.1	NAD(P)H-quinone oxidoreductase chain 4	_	N	SignalP-noTM	0	0	0	0	0	0	0	1	1	1
374634428	polygalacturonase-inhibiting protein 1, partial [Medicago sativa subsp. x varia]	Medtr7g092740.1	polygalacturonase inhibitor	_	N	SignalP-noTM	1	1	1	1	0	0	0	1	1	1
374634430	polygalacturonase-inhibiting protein 2, partial [Medicago sativa subsp. x varia]	Medtr7g092730.1	polygalacturonase inhibitor protein	_	N	SignalP-noTM	1	1	1	0	0	0	0	1	1	1
374634432	polygalacturonase-inhibiting protein 3, partial [Medicago sativa subsp. x varia]	Medtr1g047960.1	polygalacturonase inhibitor protein	_	N	SignalP-noTM	1	0	0	1	0	0	0	0	0	0
388490586	unknown [Medicago truncatula]	Medtr6g078100.1	Kunitz type trypsin inhibitor / miraculin	S	Y	SignalP-noTM	1	0	1	0	0	0	0	0	0	0
388491134	unknown [Medicago truncatula]	Medtr3g072190.1	peroxidase family protein	S	Y	SignalP-noTM	1	1	1	1	1	0	1	1	1	1
388491488	unknown [Medicago truncatula]	Medtr7g034395.1	zinc-binding dehydrogenase family oxidoreductase	_	N	SignalP-noTM	0	0	0	0	0	0	0	1	1	1
388492338	unknown [Medicago truncatula]	Medtr6g075210.1	glutamate decarboxylase	_	N	SignalP-noTM	0	0	0	0	0	0	0	1	1	0
388492790	unknown [Medicago truncatula]	Medtr1g062590.1	allergen Pru protein, putative	S	Y	SignalP-noTM	1	1	1	1	1	1	1	1	1	1
388492964	unknown [Lotus japonicus]	Medtr0045s0110.1	DUF642 family protein	S	Y	SignalP-noTM	0	0	0	0	0	0	0	1	1	0
388493080	unknown [Medicago truncatula]	Medtr2g023500.4	lactoylglutathione lyase-like protein	_	N	SignalP-noTM	0	0	0	0	0	0	0	1	1	0
388493692	unknown [Medicago truncatula]	Medtr2g096940.1	cytosolic triosephosphate isomerase	_	N	SignalP-noTM	0	0	0	0	0	0	0	1	1	1
388493894	unknown [Medicago truncatula]	Medtr2g031590.1	FAD-binding berberine family protein	_	N	SignalP-noTM	1	0	0	1	0	0	0	0	0	0
388494196	unknown [Medicago truncatula]	Medtr8g070040.1	Lipid transfer protein	S	Y	SignalP-noTM	1	1	1	1	1	1	1	1	1	1
388494222	unknown [Medicago truncatula]	Medtr2g029815.1	peroxidase family protein	S	Y	SignalP-TM	0	0	0	0	1	1	0	0	0	0
388494834	unknown [Medicago truncatula]	Medtr8g074330.1	Chitinase (Class Ib) / Hevein	S	Y	SignalP-noTM	0	0	0	0	1	0	1	1	0	1
388495618	unknown [Medicago truncatula]	Medtr7g023290.2	oxygen-evolving complex/thylakoid lumenal 25.6	C	N	SignalP-noTM	0	0	0	0	0	0	0	1	1	0
388495626	unknown [Medicago truncatula]	Medtr1g064540.4	vacuolar (H+)-ATPase G subunit	M	N	SignalP-noTM	0	0	0	0	0	0	0	1	0	1
388496374	unknown [Medicago truncatula]	Medtr7g073650.1	alpha-galactosidase-like protein	_	N	SignalP-noTM	1	1	0	0	0	0	0	1	1	1
388496388	unknown [Medicago truncatula]	Medtr7g033475.1	polygalacturonase inhibitor	S	Y	SignalP-noTM	1	1	1	1	0	0	0	1	1	1
388499004	unknown [Medicago truncatula]	Medtr2g435490.1	CAP, cysteine-rich secretory protein, antigen 5	S	Y	SignalP-noTM	1	1	1	0	1	1	0	0	0	0
388499218	unknown [Medicago truncatula]	Medtr7g115220.1	Chitinase / Hevein / PR-4 / Wheatwin2	S	Y	SignalP-noTM	1	1	1	1	1	1	0	0	0	0
388499608	unknown [Medicago truncatula]	Medtr2g008070.1	cytochrome B-c1 complex subunit 6	_	N	SignalP-noTM	1	0	1	0	0	0	0	1	0	1
388500070	unknown [Lotus japonicus]	Medtr6g004810.1	RNA-binding (RRM/RBD/RNP motif) family protein	_	N	SignalP-noTM	0	0	0	0	0	0	0	1	0	1
388500510	unknown [Medicago truncatula]	Medtr3g102810.1	subtilisin-like serine protease	_	N	SignalP-noTM	1	0	1	1	0	0	0	1	0	1
388502484	unknown [Medicago truncatula]	Medtr1g037630.1	aspartic proteinase nepenthesin-like protein	S	Y	SignalP-noTM	1	0	1	0	0	0	0	0	0	0
388502872	unknown [Medicago truncatula]	Medtr3g092095.1	cytochrome b5-like heme/steroid-binding domain	_	N	SignalP-noTM	0	0	0	0	0	0	0	1	1	0
388502990	unknown [Medicago truncatula]	Medtr0045s0110.1	DUF642 family protein	S	Y	SignalP-noTM	1	1	0	1	0	0	0	1	1	1
388503746	unknown [Medicago truncatula]	Medtr0286s0010.1	peroxidase family protein	S	N	SignalP-TM	1	1	0	0	0	0	0	1	1	0
388504516	unknown [Medicago truncatula]	Medtr0332s0020.1	thioredoxin protein	S	Y	SignalP-noTM	1	0	0	1	0	0	0	1	1	0
388505150	unknown [Medicago truncatula]	Medtr1g107215.1	plant basic secretory protein (BSP) family	S	Y	SignalP-noTM	1	1	1	1	1	1	0	1	1	1
388506250	unknown [Medicago truncatula]	Medtr4g081100.1	plastocyanin-like domain protein	S	Y	SignalP-noTM	1	0	0	1	0	0	0	1	1	1
388508864	unknown [Medicago truncatula]	Medtr4g104470.1	31 kDa ribonucleoprotein	C	N	SignalP-noTM	0	0	0	0	0	0	0	1	1	1
388509530	unknown [Lotus japonicus]	Medtr0045s0110.1	DUF642 family protein	S	Y	SignalP-noTM	1	1	0	0	0	0	0	0	0	0
388510016	unknown [Medicago truncatula]	Medtr2g088980.1	cysteine-rich RLK (receptor-like kinase) protein	S	Y	SignalP-noTM	1	0	1	0	0	0	0	0	0	0
388510242	unknown [Medicago truncatula]	Medtr8g005175.1	oxygen-evolving enhancer protein	C	N	SignalP-noTM	1	1	1	0	0	0	0	1	1	0
388511301	unknown [Medicago truncatula]	Medtr3g110320.1	glycoside hydrolase family 18 protein	S	Y	SignalP-noTM	1	0	0	1	1	1	0	1	1	0
388511343	unknown [Medicago truncatula]	Medtr7g103620.1	phosphopyruvate hydratase	S	N	SignalP-noTM	0	0	0	0	0	0	0	1	1	1
388511381	unknown [Medicago truncatula]	Medtr1g109200.1	fructose-bisphosphate aldolase	C	N	SignalP-noTM	0	0	0	0	0	0	0	1	1	0
388511487	unknown [Medicago truncatula]	Medtr5g069055.1	fructose-bisphosphate aldolase	_	N	SignalP-noTM	0	0	0	0	0	0	0	1	1	1
388512611	unknown [Lotus japonicus]	Medtr6g024135.1	20S proteasome subunit alpha	_	N	SignalP-noTM	0	0	0	0	0	0	0	1	1	0
388514279	unknown [Lotus japonicus]	Medtr3g078740.1	L-ascorbate oxidase	S	Y	SignalP-noTM	0	0	0	0	0	0	0	1	1	0
388514639	unknown [Medicago truncatula]	Medtr7g103620.1	phosphopyruvate hydratase	_	N	SignalP-noTM	0	0	0	0	0	0	0	1	1	0
388514905	unknown [Medicago truncatula]	Medtr2g076490.1	epidermis-specific secreted EP1-like glycoprotein	S	Y	SignalP-noTM	1	1	1	1	0	0	0	0	0	0
388515163	unknown [Medicago truncatula]	Medtr4g085480.1	Serine/Threonine kinase, plant-type protein,	S	Y	SignalP-noTM	1	0	1	1	0	0	0	1	1	1
388515239	unknown [Medicago truncatula]	Medtr1g080810.1	Chitinase / Hevein / PR-4 / Wheatwin2	S	Y	SignalP-noTM	1	1	1	1	1	1	0	1	1	1
388515413	unknown [Medicago truncatula]	Medtr3g106585.1	Kunitz type trypsin inhibitor	S	Y	SignalP-noTM	1	0	1	0	1	1	0	1	1	1
388516465	unknown [Medicago truncatula]	Medtr3g100500.1	aspartic proteinase nepenthesin-like protein	S	Y	SignalP-noTM	0	0	0	0	1	1	0	1	0	1
388517913	unknown [Medicago truncatula]	Medtr3g009050.1	LRR receptor-like kinase	S	Y	SignalP-noTM	1	1	1	1	0	0	0	1	1	1
388518933	unknown [Medicago truncatula]	Medtr8g074330.1	Chitinase (Class Ib) / Hevein	S	Y	SignalP-noTM	0	0	0	0	0	0	0	1	1	0
388519123	unknown [Medicago truncatula]	Medtr4g029390.1	Lipid transfer protein	S	N	SignalP-noTM	1	0	1	0	1	1	1	0	0	0
388519181	unknown [Medicago truncatula]	Medtr3g094250.1	superoxide dismutase	M	N	SignalP-noTM	0	0	0	0	0	0	0	1	1	0
388519547	unknown [Medicago truncatula]	Medtr1g099290.1	chitinase	S	Y	SignalP-noTM	1	0	1	1	0	0	0	1	1	1
388519821	unknown [Medicago truncatula]	Medtr6g007897.1	gibberellin-regulated family protein	S	Y	SignalP-noTM	1	1	1	1	1	0	1	1	1	0
388520845	unknown [Medicago truncatula]	Medtr3g094570.1	60S ribosomal L6-like protein	M	N	SignalP-noTM	0	0	0	0	0	0	0	1	1	1
388521269	unknown [Medicago truncatula]	Medtr1g107510.1	kynurenine formamidase-like protein	S	Y	SignalP-noTM	0	0	0	0	0	0	0	1	1	0
388522943	unknown [Medicago truncatula]	Medtr2g070150.1	glutathione S-transferase, amine-terminal domain	_	N	SignalP-noTM	0	0	0	0	0	0	0	1	1	0
388523103	unknown [Medicago truncatula]	Medtr6g033515.1	cytosolic glutathione reductase	_	N	SignalP-noTM	1	1	0	0	0	0	0	0	0	0
394793502	peroxidase precursor [Corylus avellana]	Medtr1g054205.1	peroxidase family protein	S	Y	SignalP-noTM	0	0	0	0	0	0	0	1	0	1
396318181	PRp27-like protein [Olea europaea subsp. europaea]	Medtr1g107215.1	plant basic secretory protein (BSP) family	S	Y	SignalP-noTM	1	0	0	1	1	1	0	1	1	1
406855462	Chain A, Solution Structure Of The Anti-fungal Defensin Def4 (mtr_8g070770) From Medicago Truncatula (barrel Clover)	Medtr8g070770.1	Defensin MtDef4.2	C	N	SignalP-noTM	1	1	1	0	0	0	0	1	1	0
413942808	hypothetical protein ZEAMMB73_794961 [Zea mays]	Medtr3g109210.1	proteasome subunit beta protein	_	N	SignalP-noTM	0	0	0	0	0	0	0	1	1	0
449435160	PREDICTED: germin-like protein subfamily 3 member 2-like [Cucumis sativus]	Medtr1g112200.1	germin family 1 protein	S	Y	SignalP-noTM	1	0	0	1	0	0	0	1	0	1
449454026	PREDICTED: calreticulin-like [Cucumis sativus]	Medtr1g083960.1	calreticulin	S	Y	SignalP-noTM	1	1	0	0	0	0	0	0	0	0
449523339	PREDICTED: proteasome subunit alpha type-1-B-like [Cucumis sativus]	Medtr1g022410.1	20S proteasome subunit alpha type 1	_	N	SignalP-noTM	0	0	0	0	0	0	0	1	1	0
449526774	PREDICTED: L-ascorbate oxidase homolog, partial [Cucumis sativus]	Medtr4g075690.1	multi-copper oxidase-like protein	_	N	SignalP-noTM	0	0	0	0	0	0	0	1	1	1
449528130	PREDICTED: L-ascorbate oxidase homolog, partial [Cucumis sativus]	Medtr1g026410.1	multi-copper oxidase-like protein	_	N	SignalP-noTM	1	0	0	1	0	0	0	0	0	0
449533528	PREDICTED: cytochrome c-like [Cucumis sativus]	Medtr7g080803.1	cytochrome protein C	_	N	SignalP-noTM	0	0	0	0	0	0	0	1	1	0
462394539	hypothetical protein PRUPE_ppa019514mg [Prunus persica]	Medtr4g037105.1	purple acid phosphatase superfamily protein	S	N	SignalP-TM	1	0	0	1	0	0	0	1	0	1
462406823	hypothetical protein PRUPE_ppa002489mg [Prunus persica]	Medtr8g099795.1	heat shock 70 kDa protein	S	Y	SignalP-noTM	0	0	0	0	0	0	0	1	1	0
469647097	histone H2B.1, partial [Ipomoea batatas]	Medtr4g071180.1	core histone H2A/H2B/H3/H4	_	N	SignalP-noTM	0	0	0	0	0	0	0	1	1	0
470117193	PREDICTED: peroxidase 4-like [Fragaria vesca subsp. vesca]	Medtr3g466200.1	anionic peroxidase swpb3 protein	S	Y	SignalP-noTM	1	1	1	1	1	0	1	1	1	0
470131616	PREDICTED: cationic peroxidase 2-like [Fragaria vesca subsp. vesca]	Medtr2g008710.1	cationic peroxidase	S	Y	SignalP-noTM	1	1	0	0	0	0	0	0	0	0
474089078	Histone H4 [Triticum urartu]	Medtr8g038460.1	histone H4 domain protein	M	N	SignalP-noTM	0	0	0	0	0	0	0	1	1	0
474216302	Histone H4 [Triticum urartu]	Medtr4g128150.1	core histone H2A/H2B/H3/H4	_	N	SignalP-noTM	0	0	0	0	0	0	0	1	0	1
475523011	Heat shock cognate 70 kDa protein [Aegilops tauschii]	Medtr4g063710.1	heat shock cognate 70 kDa protein	_	N	SignalP-noTM	0	0	0	0	0	0	0	1	0	1
482572437	hypothetical protein CARUB_v10011862mg, partial [Capsella rubella]	Medtr1g026410.1	multi-copper oxidase-like protein	_	N	SignalP-noTM	1	0	1	0	0	0	0	0	0	0
502076733	PREDICTED: stromal 70 kDa heat shock-related protein, chloroplastic-like [Cicer arietinum]	Medtr2g005690.1	70 kDa heat shock protein	C	N	SignalP-noTM	1	0	1	0	0	0	0	1	0	1
502077140	PREDICTED: cationic peroxidase 2-like [Cicer arietinum]	Medtr2g008710.1	cationic peroxidase	S	Y	SignalP-noTM	1	1	1	1	1	0	1	1	1	1
502078996	PREDICTED: polyadenylate-binding protein RBP45-like [Cicer arietinum]	Medtr2g022950.1	polyadenylate-binding protein RBP47B	M	N	SignalP-noTM	0	0	0	0	0	0	0	1	0	1
502080442	PREDICTED: uncharacterized protein LOC101506026 [Cicer arietinum]	Medtr2g029860.1	peroxidase family protein	S	Y	SignalP-noTM	1	0	0	1	1	1	0	1	0	1
502080754	PREDICTED: phospholipase D alpha 1-like isoform X1 [Cicer arietinum]	Medtr2g103730.1	phospholipase D alpha 1	_	N	SignalP-noTM	0	0	0	0	0	0	0	1	1	0
502088101	PREDICTED: proline-rich extensin-like protein EPR1-like [Cicer arietinum]	Medtr2g079030.1	MATE subfamily protein	S	Y	SignalP-noTM	1	1	1	1	0	0	0	1	0	1
502089819	PREDICTED: epidermis-specific secreted glycoprotein EP1-like [Cicer arietinum]	Medtr2g076590.1	epidermis-specific secreted EP1-like glycoprotein	S	Y	SignalP-noTM	0	0	0	0	0	0	0	1	1	1
502096332	PREDICTED: peroxidase 4-like [Cicer arietinum]	Medtr5g074970.1	class III peroxidase	S	Y	SignalP-noTM	1	1	0	1	1	0	1	0	0	0
502096568	PREDICTED: UTP--glucose-1-phosphate uridylyltransferase-like [Cicer arietinum]	Medtr5g077000.1	UTP-glucose-1-phosphate uridylyltransferase	_	N	SignalP-noTM	0	0	0	0	0	0	0	1	1	0
502101859	PREDICTED: UDP-arabinopyranose mutase 2-like [Cicer arietinum]	Medtr7g015970.1	alpha-1,4-glucan-protein synthase	_	N	SignalP-noTM	0	0	0	0	0	0	0	1	1	0
502102603	PREDICTED: heat shock cognate 70 kDa protein 2-like [Cicer arietinum]	Medtr7g024580.1	heat shock cognate 70 kDa protein	_	N	SignalP-noTM	1	1	0	0	0	0	0	1	1	1
502103392	PREDICTED: probable glucan endo-1,3-beta-glucosidase A6-like [Cicer arietinum]	Medtr7g053500.1	glucan endo-1,3-beta-glucosidase-like protein	S	Y	SignalP-noTM	1	0	0	1	0	0	0	1	0	1
502104561	PREDICTED: alpha-galactosidase-like [Cicer arietinum]	Medtr7g073640.1	alpha-galactosidase-like protein	S	Y	SignalP-noTM	1	1	1	1	0	0	0	1	1	1
502106343	PREDICTED: subtilisin-like protease-like [Cicer arietinum]	Medtr7g081500.1	subtilisin-like serine protease	S	Y	SignalP-noTM	1	1	0	1	1	0	1	1	1	1
502106381	PREDICTED: subtilisin-like protease-like isoform X2 [Cicer arietinum]	Medtr7g081750.1	subtilisin-like serine protease	_	N	SignalP-noTM	0	0	0	0	0	0	0	1	0	1
502112610	PREDICTED: probable pectinesterase/pectinesterase inhibitor 7-like [Cicer arietinum]	Medtr7g108875.1	pectinesterase/pectinesterase inhibitor, putative	S	Y	SignalP-noTM	1	1	0	1	0	0	0	1	0	1
502117000	PREDICTED: calreticulin-like isoform X3 [Cicer arietinum]	Medtr1g083960.1	calreticulin	S	Y	SignalP-noTM	0	0	0	0	0	0	0	1	1	1
502117566	PREDICTED: uncharacterized protein LOC101490152 isoform X2 [Cicer arietinum]	Medtr1g086170.1	hypothetical protein	S	Y	SignalP-noTM	1	0	1	0	0	0	0	0	0	0
502118058	PREDICTED: chaperonin CPN60-2, mitochondrial-like [Cicer arietinum]	Medtr1g090140.1	TCP-1/cpn60 chaperonin family protein	M	N	SignalP-noTM	0	0	0	0	0	0	0	1	1	0
502118925	PREDICTED: peroxidase 12-like [Cicer arietinum]	Medtr6g043240.1	peroxidase family protein	S	Y	SignalP-noTM	1	0	0	1	0	0	0	0	0	0
502121413	PREDICTED: beta-hexosaminidase 1-like [Cicer arietinum]	Medtr1g115475.1	glycoside hydrolase family 20 domain protein	S	Y	SignalP-TM	1	0	0	1	0	0	0	0	0	0
502125994	PREDICTED: glucan endo-1,3-beta-glucosidase 7-like isoform X2 [Cicer arietinum]	Medtr1g022160.3	glucan endo-1,3-beta-glucosidase-like protein	S	Y	SignalP-noTM	1	0	1	0	0	0	0	1	1	0
502127440	PREDICTED: endoglucanase 9-like [Cicer arietinum]	Medtr3g010330.1	glycosyl hydrolase family 9 protein	S	Y	SignalP-noTM	1	0	0	1	0	0	0	0	0	0
502128744	PREDICTED: ribonuclease UK114-like [Cicer arietinum]	Medtr3g051740.1	perchloric acid soluble translation	C	N	SignalP-noTM	0	0	0	0	0	0	0	1	0	1
502129549	PREDICTED: peroxidase 4-like [Cicer arietinum]	Medtr3g466200.1	anionic peroxidase swpb3 protein	S	Y	SignalP-noTM	1	1	1	1	0	0	0	1	1	1
502131162	PREDICTED: L-ascorbate oxidase homolog [Cicer arietinum]	Medtr3g115050.1	multi-copper oxidase-like protein	S	Y	SignalP-noTM	1	0	0	1	0	0	0	0	0	0
502131776	PREDICTED: acidic mammalian chitinase-like [Cicer arietinum]	Medtr3g110280.1	glycoside hydrolase family 18 protein	S	Y	SignalP-noTM	1	0	0	1	0	0	0	0	0	0
502132491	PREDICTED: phospholipase D Z-like [Cicer arietinum]	Medtr3g105980.2	phospholipase D Y	S	Y	SignalP-noTM	1	0	0	1	0	0	0	0	0	0
502132796	PREDICTED: subtilisin-like protease-like [Cicer arietinum]	Medtr3g102810.1	subtilisin-like serine protease	S	N	SignalP-TM	1	0	1	1	0	0	0	1	1	1
502134482	PREDICTED: lysosomal beta glucosidase-like [Cicer arietinum]	Medtr3g079750.1	glycoside hydrolase family 3 protein	S	Y	SignalP-noTM	0	0	0	0	0	0	0	1	1	1
502136836	PREDICTED: peroxidase 52-like [Cicer arietinum]	Medtr3g094670.1	horseradish peroxidase-like protein	S	Y	SignalP-noTM	0	0	0	0	0	0	0	1	0	1
502141956	PREDICTED: reticuline oxidase-like protein-like [Cicer arietinum]	Medtr4g094520.1	FAD-binding berberine family protein	S	N	SignalP-TM	0	0	0	0	0	0	0	1	1	0
502144361	PREDICTED: putative leucine-rich repeat-containing protein DDB_G0290503-like isoform X1 [Cicer arietinum]	Medtr4g076030.1	Uro-adherence factor A, putative	_	N	SignalP-noTM	0	0	0	0	0	0	0	1	0	1
502144383	PREDICTED: L-ascorbate oxidase homolog [Cicer arietinum]	Medtr4g075690.1	multi-copper oxidase-like protein	S	Y	SignalP-noTM	0	0	0	0	0	0	0	1	1	0
502144897	PREDICTED: subtilisin-like protease-like [Cicer arietinum]	Medtr4g073540.1	subtilisin-like serine protease	S	Y	SignalP-noTM	0	0	0	0	0	0	0	1	1	0
502152281	PREDICTED: ribonuclease 3-like [Cicer arietinum]	Medtr4g106640.1	ribonuclease III	S	Y	SignalP-noTM	1	1	0	0	0	0	0	1	1	0
502152754	PREDICTED: peroxidase 73-like [Cicer arietinum]	Medtr4g095450.1	class III peroxidase	S	Y	SignalP-noTM	1	1	1	0	0	0	0	0	0	0
502152770	PREDICTED: subtilisin-like protease-like [Cicer arietinum]	Medtr4g095360.1	subtilisin-like serine protease	S	Y	SignalP-noTM	0	0	0	0	0	0	0	1	0	1
502153653	PREDICTED: endochitinase-like [Cicer arietinum]	Medtr8g074330.1	Chitinase (Class Ib) / Hevein	S	Y	SignalP-noTM	1	1	1	0	1	1	1	1	1	1
502153960	PREDICTED: uncharacterized protein LOC101493258 isoform X1 [Cicer arietinum]	Medtr8g072000.1	pectinacetylesterase family protein	S	Y	SignalP-noTM	1	1	0	0	0	0	0	0	0	0
502153964	PREDICTED: uncharacterized protein LOC101493258 isoform X3 [Cicer arietinum]	Medtr8g072000.1	pectinacetylesterase family protein	S	Y	SignalP-noTM	0	0	0	0	1	1	0	0	0	0
502155324	PREDICTED: early nodulin-like protein 2-like [Cicer arietinum]	Medtr8g463180.1	plastocyanin-like domain protein	S	Y	SignalP-noTM	1	0	1	0	0	0	0	0	0	0
502159974	PREDICTED: thaumatin-like protein-like [Cicer arietinum]	Medtr5g010635.1	pathogenesis-related thaumatin family protein	S	Y	SignalP-noTM	1	1	1	0	1	1	0	1	1	0
502161212	PREDICTED: peroxidase 72-like [Cicer arietinum]	Medtr5g021060.1	peroxidase family protein	S	Y	SignalP-noTM	1	0	0	1	0	0	0	1	0	1
502163136	PREDICTED: beta-glucosidase 44-like [Cicer arietinum]	Medtr0110s0040.1	glycoside hydrolase family 1 protein	S	Y	SignalP-TM	0	0	0	0	0	0	0	1	1	0
502170521	PREDICTED: pectinesterase 2-like [Cicer arietinum]	Medtr4g025730.1	pectinesterase/pectinesterase inhibitor	S	Y	SignalP-noTM	1	0	0	1	0	0	0	1	0	1
502171791	PREDICTED: peroxidase 12-like [Cicer arietinum]	Medtr6g043240.1	peroxidase family protein	S	N	SignalP-noTM	1	1	1	1	1	1	0	1	1	1
508700985	Peroxidase superfamily protein [Theobroma cacao]	Medtr2g084080.1	lignin biosynthetic peroxidase	S	Y	SignalP-noTM	1	1	0	1	0	0	0	0	0	0
508707706	Aldolase-type TIM barrel family protein isoform 2, partial [Theobroma cacao]	Medtr7g006560.1	transaldolase family protein	C	N	SignalP-noTM	0	0	0	0	0	0	0	1	1	0
508787407	Peroxidase 68 [Theobroma cacao]	Medtr3g466200.1	anionic peroxidase swpb3 protein	S	Y	SignalP-noTM	1	1	0	1	0	0	0	1	1	1
525313464	glucan endo-1,3-beta-glucosidase-like precursor [Cicer arietinum]	Medtr4g076255.1	glucan endo-1,3-beta-glucosidase	S	Y	SignalP-noTM	1	1	1	0	0	0	0	1	0	1
525313536	rab GDP dissociation inhibitor alpha-like [Cicer arietinum]	Medtr8g088620.1	GDP dissociation inhibitor	_	N	SignalP-noTM	0	0	0	0	0	0	0	1	1	0
525313652	beta-galactosidase 1-like precursor [Cicer arietinum]	Medtr8g016230.1	beta-galactosidase	S	Y	SignalP-noTM	0	0	0	0	0	0	0	1	1	0
525313731	uncharacterized protein LOC101501911 precursor [Cicer arietinum]	Medtr1g023210.1	papain family cysteine protease	S	Y	SignalP-noTM	1	0	0	1	0	0	0	1	1	1
525313880	pectinesterase 3-like [Cicer arietinum]	Medtr8g023310.1	pectinesterase/pectinesterase inhibitor	C	N	SignalP-TM	1	1	0	0	0	0	0	0	0	0
525314093	uncharacterized protein LOC101501238 [Cicer arietinum]	Medtr8g032320.1	calcium-dependent lipid-binding (CaLB domain)	_	N	SignalP-noTM	0	0	0	0	0	0	0	1	0	1
525314360	probable inactive purple acid phosphatase 29-like [Cicer arietinum]	Medtr8g023770.1	inactive purple acid phosphatase-like protein	S	N	SignalP-TM	0	0	0	0	0	0	0	1	0	1
525327315	pectin methylesterase 1 [Pyrus x bretschneideri]	Medtr3g091380.1	pectinesterase/pectinesterase inhibitor	C	N	SignalP-TM	0	0	0	0	0	0	0	1	1	0
527183500	hypothetical protein M569_16956, partial [Genlisea aurea]	Medtr3g115050.1	multi-copper oxidase-like protein	_	N	SignalP-noTM	1	0	0	1	0	0	0	1	0	1
543177087	hypothetical protein [Phaseolus vulgaris]	Medtr0045s0110.1	DUF642 family protein	S	Y	SignalP-noTM	1	0	0	1	0	0	0	1	0	1
543177287	In2-1 protein [Phaseolus vulgaris]	Medtr7g100320.1	glutathione S-transferase	_	N	SignalP-noTM	0	0	0	0	0	0	0	1	1	0
550600244	putative class V chitinase [Medicago truncatula]	Medtr1g013150.1	glycoside hydrolase family 18 protein	S	Y	SignalP-noTM	1	0	0	1	0	0	0	1	1	0
555433275	fructose-bisphosphate aldolase [Phaseolus vulgaris]	Medtr5g069055.1	fructose-bisphosphate aldolase	_	N	SignalP-noTM	0	0	0	0	0	0	0	1	1	0
558695562	aspartic proteinase nepenthesin-1 [Phaseolus vulgaris]	Medtr3g053980.1	eukaryotic aspartyl protease family protein	S	Y	SignalP-noTM	0	0	0	0	0	0	0	1	1	0
564587015	elongation factor 1-alpha [Sedum alfredii]	Medtr6g021805.1	GTP-binding elongation factor Tu family protein	_	N	SignalP-noTM	0	0	0	0	0	0	0	1	1	1
566159086	hypothetical protein POPTR_0002s20370g [Populus trichocarpa]	Medtr7g108905.1	pectinesterase/pectinesterase inhibitor	M	Y	SignalP-noTM	1	1	0	1	0	0	0	1	0	1
566185651	hypothetical protein POPTR_0009s00820g [Populus trichocarpa]	Medtr4g056520.1	retinoid-inducible serine carboxypeptidase	S	Y	SignalP-noTM	1	0	0	1	0	0	0	0	0	0
567124239	hypothetical protein EUTSA_v10018090mg [Eutrema salsugineum]	Medtr1g110980.1	alpha-glucosidase	_	N	SignalP-noTM	0	0	0	0	0	0	0	1	1	0
567859934	hypothetical protein CICLE_v10027859mg [Citrus clementina]	Medtr4g073540.1	subtilisin-like serine protease	S	Y	SignalP-noTM	0	0	0	0	0	0	0	1	1	0
567875979	hypothetical protein CICLE_v10012354mg [Citrus clementina]	Medtr3g065490.1	RNA recognition motif, a.k.a. RRM, RBD protein	C	N	SignalP-noTM	1	1	0	0	0	0	0	1	1	1
567919310	hypothetical protein CICLE_v10008010mg [Citrus clementina]	Medtr0110s0040.1	glycoside hydrolase family 1 protein	S	Y	SignalP-noTM	1	1	0	0	0	0	0	1	0	1
568848280	PREDICTED: 60S ribosomal protein L18a-like isoform X2 [Citrus sinensis]	Medtr3g046320.1	60S ribosomal protein L18a-3	M	N	SignalP-noTM	1	1	0	0	0	0	0	0	0	0
571436840	PREDICTED: pectinesterase/pectinesterase inhibitor 18-like [Glycine max]	Medtr7g050980.1	pectinesterase/pectinesterase inhibitor	M	N	SignalP-TM	1	1	1	1	0	0	0	1	1	1
571444145	PREDICTED: pectinesterase 2-like [Glycine max]	Medtr4g025730.1	pectinesterase/pectinesterase inhibitor	_	N	SignalP-noTM	1	1	1	0	0	0	0	1	1	0
571457793	PREDICTED: leucine-rich repeat extensin-like protein 3-like [Glycine max]	Medtr6g086115.1	LRR extensin-like protein	S	Y	SignalP-noTM	1	0	0	1	0	0	0	0	0	0
571460376	PREDICTED: pre-mRNA-splicing factor SF2-like isoform X7 [Glycine max]	Medtr3g092580.1	pre-mRNA-splicing factor SF2-like protein	_	N	SignalP-noTM	0	0	0	0	0	0	0	1	0	1
571486259	PREDICTED: uncharacterized protein LOC100305884 isoform X1 [Glycine max]	Medtr4g075790.1	expansin A1	S	Y	SignalP-noTM	1	1	0	0	0	0	0	0	0	0
571487454	PREDICTED: peroxidase 10-like [Glycine max]	Medtr5g017850.1	class III peroxidase	S	Y	SignalP-noTM	0	0	0	0	0	0	0	1	1	0
571512146	PREDICTED: L-ascorbate oxidase homolog [Glycine max]	Medtr1g026410.1	multi-copper oxidase-like protein	S	N	SignalP-TM	1	0	0	1	0	0	0	0	0	0
571514185	PREDICTED: uncharacterized protein LOC100804765 isoform X1 [Glycine max]	Medtr2g029800.1	peroxidase family protein	S	Y	SignalP-noTM	1	0	0	1	0	0	0	0	0	0
571514246	PREDICTED: peroxidase, pathogen-induced isoform X1 [Glycine max]	Medtr2g029850.1	peroxidase family protein	S	Y	SignalP-noTM	1	1	1	0	0	0	0	0	0	0
571539837	PREDICTED: endoplasmin homolog isoform X2 [Glycine max]	Medtr1g025430.1	heat shock protein 81-2	S	Y	SignalP-noTM	0	0	0	0	0	0	0	1	1	0
572168594	temperature induced lipocalin [Medicago falcata]	Medtr4g131400.1	temperature-induced lipocalin	_	N	SignalP-noTM	1	0	1	0	0	0	0	1	0	1
573955959	PREDICTED: glucose-6-phosphate isomerase 1, chloroplastic-like [Oryza brachyantha]	Medtr5g065880.1	glucose-6-phosphate isomerase	_	N	SignalP-noTM	0	0	0	0	0	0	0	1	0	1
586665641	hypothetical protein AMTR_s00072p00181720 [Amborella trichopoda]	Medtr7g099680.1	heat shock cognate 70 kDa protein	_	N	SignalP-noTM	1	1	0	0	0	0	0	1	0	1
586675673	hypothetical protein AMTR_s00002p00096860 [Amborella trichopoda]	Medtr8g099795.1	heat shock 70 kDa protein	S	N	SignalP-TM	0	0	0	0	0	0	0	1	1	0
590577986	FAD/NAD(P)-binding oxidoreductase isoform 3 [Theobroma cacao]	Medtr4g114030.1	NADH-cytochrome b5 reductase-like protein	M	N	SignalP-TM	0	0	0	0	0	0	0	1	1	0
590668918	Reversibly glycosylated polypeptide 3 [Theobroma cacao]	Medtr2g461970.1	alpha-1,4-glucan-protein synthase	_	N	SignalP-noTM	0	0	0	0	0	0	0	1	1	0
593330741	hypothetical protein PHAVU_009G238200g [Phaseolus vulgaris]	Medtr2g036860.1	actin filament bundling protein P-115-ABP	_	N	SignalP-noTM	0	0	0	0	0	0	0	1	0	1
593332453	hypothetical protein PHAVU_008G047900g [Phaseolus vulgaris]	Medtr7g081420.1	subtilisin-like serine protease	S	Y	SignalP-noTM	1	0	0	1	0	0	0	0	0	0
593582547	hypothetical protein PHAVU_007G002400g [Phaseolus vulgaris]	Medtr1g116947.1	pollen protein Ole E I-like protein	S	Y	SignalP-TM	1	1	0	1	0	0	0	1	0	1
593593336	hypothetical protein PHAVU_007G009800g [Phaseolus vulgaris]	Medtr1g115500.1	glutathione S-transferase	_	N	SignalP-noTM	0	0	0	0	0	0	0	1	1	0
593687337	hypothetical protein PHAVU_007G146800g [Phaseolus vulgaris]	Medtr1g088450.1	ribosomal L22e family protein	_	N	SignalP-noTM	0	0	0	0	0	0	0	1	0	1
593692628	hypothetical protein PHAVU_006G075900g [Phaseolus vulgaris]	Medtr3g466200.1	anionic peroxidase swpb3 protein	S	Y	SignalP-noTM	1	1	1	1	0	0	0	1	1	1
593693860	hypothetical protein PHAVU_006G125800g [Phaseolus vulgaris]	Medtr2g031390.1	FAD-binding berberine family protein	S	Y	SignalP-noTM	0	0	0	0	0	0	0	1	1	0
593697822	hypothetical protein PHAVU_005G065700g [Phaseolus vulgaris]	Medtr2g076590.1	epidermis-specific secreted EP1-like glycoprotein	S	Y	SignalP-noTM	1	0	0	1	0	0	0	1	0	1
593783173	hypothetical protein PHAVU_003G134600g [Phaseolus vulgaris]	Medtr4g125940.1	peroxidase family protein	S	Y	SignalP-noTM	1	0	0	1	0	0	0	0	0	0
593791126	hypothetical protein PHAVU_002G166300g [Phaseolus vulgaris]	Medtr5g021060.1	peroxidase family protein	S	Y	SignalP-noTM	1	0	0	1	0	0	0	1	0	1
593795446	hypothetical protein PHAVU_001G014900g [Phaseolus vulgaris]	Medtr1g022160.2	glucan endo-1,3-beta-glucosidase-like protein	S	Y	SignalP-noTM	1	0	1	0	0	0	0	0	0	0
593800195	hypothetical protein PHAVU_001G209400g [Phaseolus vulgaris]	Medtr7g108905.1	pectinesterase/pectinesterase inhibitor	C	N	SignalP-TM	1	0	1	0	0	0	0	0	0	0
595791761	hypothetical protein PRUPE_ppa001754mg [Prunus persica]	Medtr4g073540.1	subtilisin-like serine protease	S	Y	SignalP-noTM	0	0	0	0	0	0	0	1	1	0
595820769	hypothetical protein PRUPE_ppa009801mg [Prunus persica]	Medtr7g087090.1	NADH-cytochrome b5 reductase family protein	S	N	SignalP-TM	0	0	0	0	0	0	0	1	1	0
595830528	hypothetical protein PRUPE_ppa012937mg [Prunus persica]	Medtr4g071180.1	core histone H2A/H2B/H3/H4	_	N	SignalP-noTM	0	0	0	0	0	0	0	1	0	1

## Sheet: MSMS data-Watson-CaCl2
Accession	Description	Score	Coverage	# Proteins	# Unique Peptides	# Peptides	# PSMs	Molecular Function	Cellular Component	Biological Process	Pfam IDs	Gene IDs	GO Terms	Area	# AAs	MW [kDa]	calc. pI
1800141	class I chitinase [Medicago sativa]	507.627	56.88	47	16	17	20	catalytic activity		metabolic process	Pf00182		[GO:0004568]; GO:0004553; GO:0016798; GO:0016787; GO:0003824; GO:0003674 [GO:0005975]; GO:0044238; GO:0071704; GO:0008152; GO:0008150 [GO:0006032]; GO:0006026; GO:0006030; GO:1901072; GO:0006022; GO:0009057; GO:1901136; GO:1901565; GO:1901071; GO:0046348; GO:0043170; GO:1901135; GO:1901564; GO:1901575; GO:0006040; GO:0071704; GO:0006807; GO:0009056; GO:0008152; GO:0008150 [GO:0008061]; GO:0097367…	8.69871e+08	327	34.9005	7.56201
	A2	Sequence	# PSMs	# Proteins	# Protein Groups	Protein Group Accessions	Modifications	ΔCn	Area	q-Value	PEP	IonScore	Exp Value	Charge	MH+ [Da]	ΔM [ppm]	RT [min]	# Missed Cleavages
	High	AIGVDLLNNPDLVATDPVISFK	2	21	1	1800141		0	6.81018e+08	0	0.04641	84.68	2.32005e-06	2	2311.26	3.77278	43.9564	0
	High	DDSGcQGKGLYTYDAFISAAK	2	2	1	1800141	C5(Carbamidomethyl)	0	4.92526e+07	0	0.02026	82.24	4.91838e-06	2	2267.03	0.770054	34.4883	1
	High	GPIQISWNYNYGQcGR	1	11	1	1800141	C14(Carbamidomethyl)	0	6.81059e+07	0	0.03345	78.24	1.08367e-05	2	1912.88	1.70042	34.1204	0
	High	EQNPSTYcQPSSEFPcASGK	1	2	1	1800141	C8(Carbamidomethyl); C16(Carbamidomethyl)	0	164317910	0	0.03327	68.99	1.56845e-05	2	2273.94	0.449667	24.3198	0
	High	EQNPSTYcQPSSEFPcASGKQYYGR	1	2	1	1800141	C8(Carbamidomethyl); C16(Carbamidomethyl)	0	1.32504e+08	0	0.1675	59.45	0.000203905	3	2941.25	-0.179011	26.0841	1
	High	LSGYGTVTNIINGGLEcGR	1	2	1	1800141	C17(Carbamidomethyl)	0	2.61079e+08	0	0.03104	57.49	0.00237832	2	1980.98	1.50276	36.8655	0
	High	AFPNFANNGDTATKK	1	6	1	1800141		0	9.57331e+06	0	0.06845	53.77	0.00476909	2	1595.78	1.28557	24.2065	1
	High	AFPNFANNGDTATKKR	1	6	1	1800141		0	1.45221e+08	0	0.1605	48.99	0.0148694	2	1751.89	1.84168	22.0506	2
	High	QAGGALcPGGLccSK	1	7	1	1800141	C7(Carbamidomethyl); C12(Carbamidomethyl); C13(Carbamidomethyl)	0	3.77019e+08	0	0.1853	48.11	0.00544393	2	1535.68	-0.221603	21.5308	0
	High	HRDDSGcQGKGLYTYDAFISAAK	2	2	1	1800141	C7(Carbamidomethyl)	0	1.63696e+08	0	0.1835	43.35	0.0471606	4	2560.19	0.291565	30.9406	2
	High	LSGYGTVTNIINGGLEcGRGQDGR	1	2	1	1800141	C17(Carbamidomethyl)	0	5.63723e+08	0	0.1052	39.48	0.144439	3	2494.21	0.0232824	35.0255	1
	High	TALWFWMTPQSPKPScHDVITGR	1	16	1	1800141	C16(Carbamidomethyl)	0	2.00797e+07	0	0.1057	36.3	0.356979	3	2715.32	0.729435	40.56	0
	High	DTFNNMLKHRDDSGcQGK	1	5	1	1800141	C15(Carbamidomethyl)	0	37082036	0	0.06899	31.88	0.264513	3	2122.94	-1.10669	21.5366	2
	High	IGFYKR	1	57	2	1800141;7435357		0	1.18689e+09	0.002	0.2435	38.27	0.0933755	2	783.451	-0.457	17.7027	1
	High	AAGRLSGYGTVTNIINGGLEcGRGQDGR	1	2	1	1800141	C21(Carbamidomethyl)	0	2.02301e+07	0.002	0.2398	26.7	3.51695	4	2849.41	0.896833	33.5085	2
	High	VQDRIGFYKR	1	30	1	1800141		0	1.64955e+08	0.002	0.2235	24.16	2.94303	3	1281.71	-0.483501	19.5698	2
	High	AFPNFANNGDTATK	1	6	1	1800141		0	7.41702e+08	0.006	0.2861	46.99	0.0172408	2	1467.69	3.7261	26.1906	0
13992528	peroxidase2 [Medicago sativa]	413.587	38.7	63	11	11	13	antioxidant activity; catalytic activity; metal ion binding		response to stimulus; metabolic process	Pf00141		[GO:0004601]; GO:0016209; GO:0016684; GO:0003674; GO:0016491; GO:0003824 [GO:0006979]; GO:0006950; GO:0050896; GO:0008150 [GO:0016491]; GO:0003824; GO:0003674 [GO:0020037]; GO:0046906; GO:0097159; GO:1901363; GO:0005488; GO:0003674 [GO:0046872]; GO:0043169; GO:0043167; GO:0005488; GO:0003674 [GO:0055114]; GO:0044710; GO:0008152; GO:0044699; GO:0008150	6.36164e+08	323	35.3869	8.92432
	A2	Sequence	# PSMs	# Proteins	# Protein Groups	Protein Group Accessions	Modifications	ΔCn	Area	q-Value	PEP	IonScore	Exp Value	Charge	MH+ [Da]	ΔM [ppm]	RT [min]	# Missed Cleavages
	High	NTVNSFATNGNVFNANFITAMTK	1	3	1	13992528		0	9.83655e+06	0	0.005893	125.77	3.819e-10	2	2476.2	1.19657	42.631	0
	High	NKVScADILALATR	2	62	1	13992528	C5(Carbamidomethyl)	0	1.24834e+08	0	0.08685	85.29	3.12544e-06	2	1531.83	0.75257	33.0437	1
	High	KFQQTFVTVPATLR	1	13	1	13992528		0	1.16085e+08	0	0.04707	73.15	2.17757e-05	2	1635.93	2.03257	31.4259	1
	High	IAINMDPTTPR	1	12	1	13992528		0	8.69642e+08	0	0.1013	70.06	9.30851e-05	2	1228.64	0.334156	26.0333	0
	High	GLFTSDQILFTDTR	1	5	1	13992528		0	2.71956e+08	0	0.05376	68.4	0.000174732	2	1613.82	0.171668	39.068	0
	High	AKAALDAVPQcR	1	5	1	13992528	C11(Carbamidomethyl)	0	5.51874e+07	0	0.1777	47.69	0.0164029	2	1299.68	-0.258541	18.437	1
	High	IQTPVDPTLNKQYAAQLQQMcPR	2	3	1	13992528	C21(Carbamidomethyl)	0	1.93775e+08	0	0.03584	47.46	0.0249369	3	2700.36	0.154155	32.5096	1
	High	QYAAQLQQMcPR	1	4	1	13992528	C10(Carbamidomethyl)	0	4.83221e+07	0	0.1326	46.46	0.0172734	2	1493.71	4.6199	24.9296	0
	High	TFDNVYYKNLQQGK	1	4	1	13992528		0	2.28351e+08	0	0.124	45.29	0.0338426	2	1717.86	0.975286	25.8487	1
	High	VScADILALATR	1	63	1	13992528	C3(Carbamidomethyl)	0	6.22205e+07	0.002	0.2362	74.64	3.49313e-05	2	1289.69	1.43118	36.3252	0
	High	AALDAVPQcR	1	5	1	13992528	C9(Carbamidomethyl)	0	7.66894e+08	0.002	0.2329	51.27	0.00544385	2	1100.55	-1.29456	19.8236	0
357517805	Endochitinase [Medicago truncatula]	395.089	18.76	7	8	9	19	catalytic activity	membrane	metabolic process	Pf00182; Pf00187	11440541	[GO:0004568]; GO:0004553; GO:0016798; GO:0016787; GO:0003824; GO:0003674 [GO:0006032]; GO:0006026; GO:0006030; GO:1901072; GO:0006022; GO:0009057; GO:1901136; GO:1901565; GO:1901071; GO:0046348; GO:0043170; GO:1901135; GO:1901564; GO:1901575; GO:0006040; GO:0071704; GO:0006807; GO:0009056; GO:0008152; GO:0008150 [GO:0008061]; GO:0097367; GO:0005488; GO:0003674 [GO:0016021]; GO:0031224; GO:0044425…	1.0565e+09	629	67.7811	7.66455
	A2	Sequence	# PSMs	# Proteins	# Protein Groups	Protein Group Accessions	Modifications	ΔCn	Area	q-Value	PEP	IonScore	Exp Value	Charge	MH+ [Da]	ΔM [ppm]	RT [min]	# Missed Cleavages
	High	cAGHGFYTYDGFIAAAR	3	3	1	357517805	C1(Carbamidomethyl)	0	1.07881e+09	0	0.01422	78.26	7.8312e-06	2	1876.85	1.01835	33.504	0
	High	GPIQLTHDYNYGQAGK	2	1	1	357517805		0	1.18881e+07	0	0.06756	73.17	5.53541e-05	2	1761.86	0.55147	25.3656	0
	High	SFNGFGTTGDDATRKK	2	5	1	357517805		0	2.18521e+08	0	0.05114	69.39	0.000109867	2	1701.82	0.698545	19.6716	2
	High	SFNGFGTTGDDATR	1	5	1	357517805		0	4.32797e+08	0	0.09144	68.35	3.80239e-05	2	1445.63	0.736926	24.1319	0
	High	AINEDLINNPDLVSTNPTVSFK	2	3	1	357517805		0	2.95366e+08	0	0.1232	68.11	0.000216081	2	2401.23	0.612403	36.0058	0
	High	GPIQLTHNYNYGQAGK	2	9	1	357517805		0	1.65791e+09	0	0.01803	62.24	0.000744533	2	1760.87	0.766116	23.8184	0
	High	YYGRGPIQLTHNYNYGQAGK	4	7	1	357517805		0	309768497	0	0.09823	62.19	0.000804913	2	2300.12	1.13355	25.4277	1
	High	NDQRcAGHGFYTYDGFIAAAR	2	3	1	357517805	C5(Carbamidomethyl)	0	181572621	0	0.03016	36.5	0.120891	3	2390.07	-0.570612	31.77	1
	High	TAIWFWMTPQANKPSSHDVITGR	1	4	2	298364452;357517805		0	4.47724e+07	0	0.134	31.73	0.961352	3	2643.32	0.501767	39.6584	0
357452881	Peroxidase [Medicago truncatula]	375.922	67.3	2	10	16	18	antioxidant activity; catalytic activity; metal ion binding	extracellular	response to stimulus; metabolic process	Pf00141	11407145	[GO:0004601]; GO:0016209; GO:0016684; GO:0003674; GO:0016491; GO:0003824 [GO:0005576]; GO:0005575 [GO:0006979]; GO:0006950; GO:0050896; GO:0008150 [GO:0016491]; GO:0003824; GO:0003674 [GO:0020037]; GO:0046906; GO:0097159; GO:1901363; GO:0005488; GO:0003674 [GO:0046872]; GO:0043169; GO:0043167; GO:0005488; GO:0003674 [GO:0055114]; GO:0044710; GO:0008152; GO:0044699; GO:0008150	2.42728e+08	318	34.1943	8.39697
	A2	Sequence	# PSMs	# Proteins	# Protein Groups	Protein Group Accessions	Modifications	ΔCn	Area	q-Value	PEP	IonScore	Exp Value	Charge	MH+ [Da]	ΔM [ppm]	RT [min]	# Missed Cleavages
	High	GLLHSDQALFNGVGSQVSLVR	2	2	1	357452881		0	1.59501e+08	0	0.01345	83.8	3.81185e-06	2	2197.18	1.51902	36.4917	0
	High	NKGLTLNDLTVLSGAHTIGQAEcQFFR	2	2	1	357452881	C23(Carbamidomethyl)	0	37336045	0	0.01346	73.38	6.4903e-05	3	2990.52	1.12912	42.5183	1
	High	KSNcPTSGGDINLAPLDSVSPVTFDNNYYNDLVANK	1	2	1	357452881	C4(Carbamidomethyl)	0	5.58362e+07	0	0.04349	68.59	0.000179296	3	3899.83	-2.39345	41.2793	1
	High	DARTASQSAANSQIPGPSSDLSTLTTMFR	1	2	1	357452881		0	5.6347e+07	0	0.0106	64.02	0.000597746	3	3010.45	-0.893703	41.1921	1
	High	GLTLNDLTVLSGAHTIGQAEcQFFR	1	2	1	357452881	C21(Carbamidomethyl)	0	3.21396e+07	0	0.04511	61.63	0.000981168	3	2748.38	2.01371	45.3191	0
	High	TASQSAANSQIPGPSSDLSTLTTMFR	1	2	1	357452881		0	2.44634e+08	0	0.0838	57.76	0.0023177	2	2668.29	-0.10035	41.7478	0
	High	TSVEAAcSATVScADILALATR	1	3	2	357452879;357452881	C7(Carbamidomethyl); C13(Carbamidomethyl)	0	7.76858e+06	0	0.05529	51.68	0.0085111	2	2267.1	1.46981	39.1528	0
	High	AINNEARIGASILR	1	3	2	357452879;357452881		0	4.60852e+07	0	0.1008	48.75	0.00712167	3	1497.85	-0.00484366	27.3752	1
	High	NNIAFKRDFAAAMVK	1	2	1	357452881		0	33610957	0	0.1094	45.8	0.0276652	2	1695.9	0.893658	28.5982	2
	High	DFAAAMVKMSR	1	2	1	357452881		0	2.11986e+07	0	0.1819	43.35	0.0347063	2	1226.6	-0.0105332	30.0304	1
	High	DGIALLGGPSWVVPLGR	1	2	1	357452881		0	5.28749e+06	0	0.1705	40.52	0.0454889	2	1706.96	1.13754	44.8521	0
	High	REMTKAINNEAR	1	3	2	357452879;357452881		0	2.4369e+07	0	0.1381	37.91	0.191993	3	1432.73	-0.633902	12.4895	2
	High	EMTKAINNEAR	1	3	2	357452879;357452881		0	260812194	0	0.2043	36.07	0.240536	2	1276.63	0.219457	13.5409	1
	High	ISPLTGTNGEIR	1	7	4	357452879;357452881;357452885;357452877		0	2.22738e+08	0	0.2195	35.93	0.246246	2	1257.68	-0.440878	24.4014	0
	High	TYSRNNIAFKR	1	2	1	357452881		0	7.91217e+07	0	0.195	28.45	1.83056	3	1369.73	0.180693	17.5134	2
	High	GFEVIDAIK	1	12	3	357452879;357452881;116780876		0	4.77947e+07	0.002	0.2471	61.36	0.000410864	2	991.546	0.32264	32.7695	0
388511301	unknown [Medicago truncatula]	317.601	33.7	2	11	11	13	catalytic activity		metabolic process	Pf00704		[GO:0004553]; GO:0016798; GO:0016787; GO:0003824; GO:0003674 [GO:0004568]; GO:0004553; GO:0016798; GO:0016787; GO:0003824; GO:0003674 [GO:0005975]; GO:0044238; GO:0071704; GO:0008152; GO:0008150 [GO:0006032]; GO:0006026; GO:0006030; GO:1901072; GO:0006022; GO:0009057; GO:1901136; GO:1901565; GO:1901071; GO:0046348; GO:0043170; GO:1901135; GO:1901564; GO:1901575; GO:0006040; GO:0071704; GO:0006807…	4.26101e+08	365	40.14	8.82178
	A2	Sequence	# PSMs	# Proteins	# Protein Groups	Protein Group Accessions	Modifications	ΔCn	Area	q-Value	PEP	IonScore	Exp Value	Charge	MH+ [Da]	ΔM [ppm]	RT [min]	# Missed Cleavages
	High	SSGKPALLLSAAVGGSDQITPLK	2	2	1	388511301		0	1.18483e+08	0	0.009718	106.95	6.37501e-09	2	2210.24	1.04576	35.7252	0
	High	SSSVKTLLSIGGGGGPTLAQK	2	2	1	388511301		0	5.95958e+07	0	0.01043	97.32	8.22597e-08	2	1958.1	1.71548	32.0285	1
	High	FSTFTQTVQAK	1	2	1	388511301		0	3.70889e+08	0	0.1614	67.6	0.000185979	2	1257.65	0.360552	24.0806	0
	High	TLLSIGGGGGPTLAQK	1	2	1	388511301		0	3.52742e+08	0	0.07426	63.93	0.000227513	2	1469.83	0.0147564	30.5743	0
	High	YANMASTPGGR	1	2	1	388511301		0	2.08024e+08	0	0.06678	46.39	0.0102626	2	1124.51	-0.383386	16.0439	0
	High	FSTFTQTVQAKSSSVK	1	2	1	388511301		0	16309197	0	0.1595	42.88	0.0624818	2	1745.91	-0.835208	24.0004	1
	High	NKLALGLPYYGYK	1	2	1	388511301		0	3.11372e+07	0	0.1892	38.76	0.103509	2	1499.83	0.338822	33.1626	1
	High	KSFIDSSIR	1	1	1	388511301		0	5.54673e+08	0	0.1119	37.14	0.102568	2	1052.57	-0.345424	22.9787	1
	High	IYSKATQGLGAVK	1	2	1	388511301		0	91396218	0.006	0.2809	69.57	4.89824e-05	2	1335.76	0.6231	19.6367	1
	High	ATQGLGAVK	1	2	1	388511301		0	2.21158e+08	0.006	0.2794	51.73	0.00519686	2	844.489	-0.12703	14.7061	0
	High	NPTGLFSADEGINKWVGLGVPK	1	2	1	388511301		0	1.61917e+07	0.006	0.2834	25.66	3.20173	3	2299.21	0.103475	40.4891	1
357443753	Chitinase [Medicago truncatula]	292.055	13.18	1	5	6	11	catalytic activity		metabolic process	Pf00704	11428131	[GO:0004553]; GO:0016798; GO:0016787; GO:0003824; GO:0003674 [GO:0005975]; GO:0044238; GO:0071704; GO:0008152; GO:0008150 [GO:0008152]; GO:0008150 [GO:0016787]; GO:0003824; GO:0003674 [GO:0016798]; GO:0016787; GO:0003824; GO:0003674	4.39667e+08	296	31.4182	5.14795
	A2	Sequence	# PSMs	# Proteins	# Protein Groups	Protein Group Accessions	Modifications	ΔCn	Area	q-Value	PEP	IonScore	Exp Value	Charge	MH+ [Da]	ΔM [ppm]	RT [min]	# Missed Cleavages
	High	FNDGQSGYSNAIKGSV	1	1	1	357443753		0	3.13844e+07	0	0.09355	76.01	1.83109e-05	2	1643.77	1.10634	25.3542	1
	High	FSSEIQTcQSK	1	1	1	357443753	C8(Carbamidomethyl)	0	7.45241e+08	0	0.05028	69.06	5.52846e-05	2	1314.6	-0.333697	17.776	0
	High	YGGVMIwDRFNDGQSGYSNAIKGSV	1	1	1	357443753	W7(Dioxidation)	0	2.40801e+07	0	0.03856	65.42	0.00023872	3	2753.26	-0.0348717	35.9174	2
	High	YGGVMIWDRFNDGQSGYSNAIK	2	1	1	357443753		0	1.59035e+08	0	0.1503	61.58	0.000697353	2	2478.16	1.83594	36.6903	1
	High	FSSEIQTcQSKGIK	1	1	1	357443753	C8(Carbamidomethyl)	0	1.2968e+08	0	0.09683	55.45	0.00304104	2	1612.8	0.289768	19.2685	1
	High	YGGVMIwDRFNDGQSGYSNAIKGSV	1	1	1	357443753	W7(Trp->Kynurenin)	0	4.65057e+07	0	0.1568	46.34	0.0235003	3	2725.27	1.81627	36.8146	2
	High	YGGVMIWDR	1	2	2	357443753;13560118		0	1.83482e+07	0	0.169	43.96	0.0231934	2	1096.52	-4.91622	32.8526	0
	High	YGGVMIwDRFNDGQSGYSNAIKGSV	1	1	1	357443753	W7(Oxidation)	0	7.5081e+07	0	0.05942	38.01	0.15501	3	2737.27	0.871799	35.7604	2
	High	YGGVMIWDRFNDGQSGYSNAIKGSV	2	1	1	357443753		0	4.14725e+08	0	0.0583	37.42	0.211891	2	2721.28	1.90658	37.9534	2
228204925	chitinase class III-1 [Medicago sativa]	242.51	27.57	2	8	8	10	catalytic activity		metabolic process	Pf00704		[GO:0004553]; GO:0016798; GO:0016787; GO:0003824; GO:0003674 [GO:0005975]; GO:0044238; GO:0071704; GO:0008152; GO:0008150 [GO:0008152]; GO:0008150 [GO:0016787]; GO:0003824; GO:0003674 [GO:0016798]; GO:0016787; GO:0003824; GO:0003674	5.47791e+08	301	33.2766	8.20654
	A2	Sequence	# PSMs	# Proteins	# Protein Groups	Protein Group Accessions	Modifications	ΔCn	Area	q-Value	PEP	IonScore	Exp Value	Charge	MH+ [Da]	ΔM [ppm]	RT [min]	# Missed Cleavages
	High	KVFVGLPATSNAAPSGGFVEAK	2	1	1	228204925		0	2.46077e+08	0	0.005691	84.4	3.06311e-06	2	2147.15	0.593906	30.8687	1
	High	VFVGLPATSNAAPSGGFVEAK	1	1	1	228204925		0	2.51554e+08	0	0.008522	81.47	8.01033e-06	2	2019.05	0.0871046	33.4201	0
	High	FDVQSGYSSQIKR	1	1	1	228204925		0	848274309	0	0.1218	59.97	0.00120202	2	1514.76	0.955113	22.4757	1
	High	RFDVQSGYSSQIKR	2	1	1	228204925		0	1.07862e+08	0	0.01995	58.69	0.00162634	2	1670.86	1.13071	21.1233	2
	High	YGGVMLWNR	1	2	1	228204925		0	5.43546e+08	0	0.1691	55.51	0.00223209	2	1095.54	0.103732	31.9756	0
	High	FYLTAAPLcIFQDNILQK	1	2	1	228204925	C9(Carbamidomethyl)	0	5.85589e+06	0	0.03498	51.28	0.00813247	2	2155.13	1.50736	48.716	0
	High	KFYLTAAPLcIFQDNILQK	1	2	1	228204925	C10(Carbamidomethyl)	0	6.79597e+06	0	0.07982	29.11	1.14391	3	2283.22	-0.587693	45.4195	1
	High	QPQLNLAGHcNPPNcQILR	1	1	1	228204925	C10(Carbamidomethyl); C15(Carbamidomethyl)	0	4.5576e+07	0	0.1616	27	2.67555	3	2230.1	-0.543949	27.903	0
357443039	Xyloglucan-specific endoglucanase inhibitor protein [Medicago truncatula]	219.173	10.09	1	5	5	6	catalytic activity	cytoplasm; Golgi; membrane	metabolic process; response to stimulus		11408499	[GO:0004190]; GO:0004175; GO:0070001; GO:0070011; GO:0008233; GO:0016787; GO:0003824; GO:0003674 [GO:0005618]; GO:0030312; GO:0044464; GO:0071944; GO:0005575; GO:0005623 [GO:0005794]; GO:0012505; GO:0043231; GO:0044444; GO:0044464; GO:0043227; GO:0043229; GO:0005737; GO:0044424; GO:0005575; GO:0005623; GO:0043226; GO:0005622 [GO:0005886]; GO:0016020; GO:0044464; GO:0071944; GO:0005575; GO:0005623…	9.79902e+07	436	46.7518	8.646
	A2	Sequence	# PSMs	# Proteins	# Protein Groups	Protein Group Accessions	Modifications	ΔCn	Area	q-Value	PEP	IonScore	Exp Value	Charge	MH+ [Da]	ΔM [ppm]	RT [min]	# Missed Cleavages
	High	INDKDVIcLGFVDAGSDFAK	2	1	1	357443039	C8(Carbamidomethyl)	0	3.44816e+07	0	0.01505	80.07	1.16999e-05	2	2184.07	2.34344	38.0916	1
	High	DTSASTPQYTTQIKQR	1	1	1	357443039		0	1.09227e+08	0	0.05527	61.71	0.000795808	2	1824.91	1.10188	18.6548	1
	High	ALVLPITRDTSASTPQYTTQIKQR	1	1	1	357443039		0	4.41787e+07	0	0.02191	59.4	0.000624481	3	2688.47	0.268486	29.9424	2
	High	DTSASTPQYTTQIK	1	1	1	357443039		0	1.40565e+08	0	0.1437	55.57	0.00401133	2	1540.75	-0.0209859	20.2293	0
	High	ALVLPITRDTSASTPQYTTQIK	1	1	1	357443039		0	1.26077e+07	0	0.09421	38.84	0.0812634	2	2404.31	1.46149	32.3406	1
71534942	lipid transfer protein precursor [Medicago sativa]	209.702	51.22	1	4	5	10			transport	Pf00234		[GO:0006810]; GO:0051234; GO:0008150; GO:0051179 [GO:0006869]; GO:0010876; GO:0044765; GO:0071702; GO:0033036; GO:0006810; GO:0044699; GO:0051179; GO:0051234; GO:0008150 [GO:0008289]; GO:0005488; GO:0003674	2.6266e+09	82	7.83589	8.82178
	A2	Sequence	# PSMs	# Proteins	# Protein Groups	Protein Group Accessions	Modifications	ΔCn	Area	q-Value	PEP	IonScore	Exp Value	Charge	MH+ [Da]	ΔM [ppm]	RT [min]	# Missed Cleavages
	High	LNAAATTTPDR	1	1	1	71534942		0	565050355	0	0.09706	69.94	8.60405e-05	2	1130.58	-0.17665	14.3228	0
	High	LNAAATTTPDRQAAcNcLK	4	1	1	71534942	C15(Carbamidomethyl); C17(Carbamidomethyl)	0	4.23565e+09	0	0.0474	65.34	0.000340839	2	2076	-0.018281	19.7259	1
	High	GGAGPSPAccAGVKR	3	1	1	71534942	C9(Carbamidomethyl); C10(Carbamidomethyl)	0	1.69174e+09	0	0.04792	63.87	0.000269032	2	1444.68	-0.137778	13.9424	1
	High	cGVNIPYK	1	8	4	388519123;357469963;356495105;71534942	C1(Carbamidomethyl)	0	461079269	0	0.1893	47.44	0.0147108	2	950.477	0.173385	22.9936	0
	High	GGAGPSPAccAGVK	1	1	1	71534942	C9(Carbamidomethyl); C10(Carbamidomethyl)	0	1.9524e+09	0	0.1307	45.61	0.00943902	2	1288.58	-0.308406	15.4244	0
388516465	unknown [Medicago truncatula]	194.317	12.9	3	3	3	3	catalytic activity	extracellular	metabolic process	Pf00026		[GO:0004190]; GO:0004175; GO:0070001; GO:0070011; GO:0008233; GO:0016787; GO:0003824; GO:0003674 [GO:0005618]; GO:0030312; GO:0044464; GO:0071944; GO:0005575; GO:0005623 [GO:0006508]; GO:0019538; GO:0043170; GO:0044238; GO:0071704; GO:0008152; GO:0008150 [GO:0009505]; GO:0005618; GO:0030312; GO:0044464; GO:0071944; GO:0005575; GO:0005623 [GO:0048046]; GO:0005576; GO:0005575	5.1965e+07	434	46.3743	8.36768
	A2	Sequence	# PSMs	# Proteins	# Protein Groups	Protein Group Accessions	Modifications	ΔCn	Area	q-Value	PEP	IonScore	Exp Value	Charge	MH+ [Da]	ΔM [ppm]	RT [min]	# Missed Cleavages
	High	TVSSAPIASGQAFNIGNYIVR	1	3	1	388516465		0	5.57259e+07	0	0.01541	94	4.37938e-07	2	2165.14	1.02688	39.2736	0
	High	SYAGSTYSATLVQDSLR	1	3	1	388516465		0	9.2123e+07	0	0.03313	83.23	5.58923e-06	2	1818.89	0.272364	32.0775	0
	High	QVTGPFSSLGAFDTcFVK	1	2	1	388516465	C15(Carbamidomethyl)	0	8.04617e+06	0	0.1542	76.42	2.84438e-05	2	1960.95	0.196948	42.558	0
388519123	unknown [Medicago truncatula]	187.754	29.52	2	3	5	7	protein binding	membrane; cytoplasm; extracellular	transport	Pf00234		[GO:0005516]; GO:0005515; GO:0005488; GO:0003674 [GO:0005886]; GO:0016020; GO:0044464; GO:0071944; GO:0005575; GO:0005623 [GO:0006810]; GO:0051234; GO:0008150; GO:0051179 [GO:0006869]; GO:0010876; GO:0044765; GO:0071702; GO:0033036; GO:0006810; GO:0044699; GO:0051179; GO:0051234; GO:0008150 [GO:0008289]; GO:0005488; GO:0003674 [GO:0009505]; GO:0005618; GO:0030312; GO:0044464; GO:0071944; GO:00055…	6.63039e+08	105	10.6772	9.1001
	A2	Sequence	# PSMs	# Proteins	# Protein Groups	Protein Group Accessions	Modifications	ΔCn	Area	q-Value	PEP	IonScore	Exp Value	Charge	MH+ [Da]	ΔM [ppm]	RT [min]	# Missed Cleavages
	High	cGVNIPYKFSTSTNcNSIR	2	2	1	388519123	C1(Carbamidomethyl); C15(Carbamidomethyl)	0	333143940	0	0.0175	74.4	3.42128e-05	3	2218.04	0.238064	29.5559	1
	High	LNNNQAAALPGKcGVNIPYK	1	2	1	388519123	C13(Carbamidomethyl)	0	45089296	0	0.09179	56.77	0.00248425	2	2142.12	1.28689	26.6641	1
	High	LNNNQAAALPGK	1	3	2	388519123;357470121		0	1.19489e+09	0	0.06806	52.77	0.00536266	2	1210.65	-0.154609	16.8254	0
	High	cGVNIPYK	1	8	4	388519123;357469963;356495105;71534942	C1(Carbamidomethyl)	0	461079269	0	0.1893	47.44	0.0147108	2	950.477	0.173385	22.9936	0
	High	LNNNQAAALPGKcGVNIPYKFSTSTNcNSIR	2	2	1	388519123	C13(Carbamidomethyl); C27(Carbamidomethyl)	0	2.20198e+08	0	0.04901	38.63	0.197613	3	3409.68	0.485403	30.456	2
292630922	RecName: Full=Beta-xylosidase/alpha-L-arabinofuranosidase 1; AltName: Full=Xylan 1,4-beta-xylosidase/Alpha-N-arabinofuranosidase 1; Short=MsXyl1; Includes: RecName: Full=Beta-xylosidase; AltName: Full=1,4-beta-D-xylan xylohydrolase; AltName: Full=Xylan 1,4-beta-xylosidase; Includes: RecName: Full=Alpha-N-arabinofuranosidase; AltName: Full=Alpha-L-arabinofuranosidase; Short=Arabinosidase; Flags: P…	186.023	14.08	2	7	7	7	catalytic activity	extracellular	metabolic process	Pf00933; Pf01915		[GO:0000272]; GO:0005976; GO:0009057; GO:0016052; GO:0005975; GO:0043170; GO:1901575; GO:0044238; GO:0071704; GO:0009056; GO:0008152; GO:0008150 [GO:0003824]; GO:0003674 [GO:0004553]; GO:0016798; GO:0016787; GO:0003824; GO:0003674 [GO:0005576]; GO:0005575 [GO:0005578]; GO:0031012; GO:0044421; GO:0005575; GO:0005576 [GO:0005975]; GO:0044238; GO:0071704; GO:0008152; GO:0008150 [GO:0008152]; GO:0008…	2.71785e+07	774	83.6739	6.68311
	A2	Sequence	# PSMs	# Proteins	# Protein Groups	Protein Group Accessions	Modifications	ΔCn	Area	q-Value	PEP	IonScore	Exp Value	Charge	MH+ [Da]	ΔM [ppm]	RT [min]	# Missed Cleavages
	High	TILSGLDLDcGSYLGQYTGGAVK	1	2	1	292630922	C10(Carbamidomethyl)	0	1.03386e+07	0	0.04073	87.56	2.38598e-06	2	2388.18	3.41343	40.3146	0
	High	RLTLQEKIGNLGNSAVEVSR	1	2	1	292630922		0	1.01407e+07	0	0.06392	57.89	0.000768072	3	2184.21	1.18169	29.7693	2
	High	LTLQEKIGNLGNSAVEVSR	1	2	1	292630922		0	1.73623e+07	0	0.05219	54.81	0.00220703	3	2028.11	0.302093	31.7086	1
	High	ScVIDGNVASVMcSYNK	1	2	1	292630922	C2(Carbamidomethyl); C13(Carbamidomethyl)	0	4.09037e+06	0	0.07331	49.22	0.00398634	2	1903.83	-3.33148	32.3019	0
	High	WGRGQETPGEDPLLSSKYAAGYVK	1	2	1	292630922		0	1.35918e+07	0	0.1693	32.57	0.794694	4	2609.3	0.338959	30.7431	2
	High	HYTAYDVDNWKGVQR	1	2	1	292630922		0	3.67957e+07	0	0.1198	30.92	0.764757	3	1851.87	-1.4328	25.2099	1
	High	ADPATGYPGR	1	1	1	292630922		0	2.73776e+07	0.002	0.2511	42.29	0.0304544	2	1004.48	-0.334158	15.2876	0
357448673	Reticuline oxidase-like protein [Medicago truncatula]	185.06	9.01	1	1	4	5	catalytic activity; nucleotide binding		metabolic process	Pf01565; Pf08031	11407647	[GO:0003824]; GO:0003674 [GO:0008762]; GO:0016616; GO:0016614; GO:0016491; GO:0003824; GO:0003674 [GO:0016491]; GO:0003824; GO:0003674 [GO:0016614]; GO:0016491; GO:0003824; GO:0003674 [GO:0050660]; GO:0000166; GO:0043168; GO:0050662; GO:0036094; GO:1901265; GO:0043167; GO:0048037; GO:0005488; GO:0097159; GO:1901363; GO:0003674 [GO:0055114]; GO:0044710; GO:0008152; GO:0044699; GO:0008150	1.67343e+07	544	60.5381	9.68604
	A2	Sequence	# PSMs	# Proteins	# Protein Groups	Protein Group Accessions	Modifications	ΔCn	Area	q-Value	PEP	IonScore	Exp Value	Charge	MH+ [Da]	ΔM [ppm]	RT [min]	# Missed Cleavages
	High	SAYINYRDLDIGINSFGK	1	2	2	357448669;357448673		0	1.78404e+07	0	0.03674	81.88	8.90899e-06	2	2046.03	0.154076	37.3638	1
	High	YGLSVDNIIDAEIVDVKGR	2	2	2	357448669;357448673		0	1.50799e+07	0	0.04301	67.34	0.000193699	2	2076.1	0.33076	41.8698	1
	High	SMGEDLFWAIR	1	1	1	357448673		0	8.38569e+06	0	0.1511	61.01	0.00063408	2	1324.64	0.394544	42.2185	0
	High	KYGLSVDNIIDAEIVDVKGR	1	2	2	357448669;357448673		0	1.72826e+07	0	0.02645	55.27	0.00220394	3	2204.19	-0.220363	38.8456	2
502153653	PREDICTED: endochitinase-like [Cicer arietinum]	184.88	7.23	1	2	2	5					101511073		7.24937e+08	318	34.3771	6.40479
	A2	Sequence	# PSMs	# Proteins	# Protein Groups	Protein Group Accessions	Modifications	ΔCn	Area	q-Value	PEP	IonScore	Exp Value	Charge	MH+ [Da]	ΔM [ppm]	RT [min]	# Missed Cleavages
	High	YcQLLGVNPGDNLDcNNQRPFA	3	1	1	502153653	C2(Carbamidomethyl); C15(Carbamidomethyl)	0	1.10093e+09	0	0.01806	84.67	2.32062e-06	2	2565.16	1.10974	34.2551	0
	High	RYcQLLGVNPGDNLDcNNQRPFA	2	1	1	502153653	C3(Carbamidomethyl); C16(Carbamidomethyl)	0	3.48939e+08	0	0.05644	56.19	0.00246964	3	2721.26	0.418732	32.4132	1
388499218	unknown [Medicago truncatula]	183.56	15.35	1	3	3	5			defense response; response to stimulus	Pf00187; Pf00967		[GO:0008061]; GO:0097367; GO:0005488; GO:0003674 [GO:0042742]; GO:0009617; GO:0098542; GO:0051707; GO:0006952; GO:0043207; GO:0051704; GO:0006950; GO:0009605; GO:0009607; GO:0008150; GO:0050896 [GO:0050832]; GO:0009620; GO:0098542; GO:0051707; GO:0006952; GO:0043207; GO:0051704; GO:0006950; GO:0009605; GO:0009607; GO:0008150; GO:0050896	6.44312e+07	202	21.684	6.13818
	A2	Sequence	# PSMs	# Proteins	# Protein Groups	Protein Group Accessions	Modifications	ΔCn	Area	q-Value	PEP	IonScore	Exp Value	Charge	MH+ [Da]	ΔM [ppm]	RT [min]	# Missed Cleavages
	High	SKYGWTAFcGPVGPR	2	9	1	388499218	C9(Carbamidomethyl)	0	7.09893e+07	0	0.02907	86.16	2.23134e-06	2	1682.81	0.358725	31.4777	1
	High	VTNSGTGAQETVR	1	1	1	388499218		0	102627267	0	0.07085	78.8	1.34456e-05	2	1319.66	0.211977	12.352	0
	High	cLRVTNSGTGAQETVR	2	1	1	388499218	C1(Carbamidomethyl)	0	1.96769e+07	0	0.02682	68.68	0.000161207	2	1748.87	0.00680904	17.7862	1
139478687	peroxidase [Medicago truncatula]	175.677	19.88	5	3	6	8	antioxidant activity; catalytic activity; metal ion binding	extracellular	response to stimulus; metabolic process	Pf00141		[GO:0004601]; GO:0016209; GO:0016684; GO:0003674; GO:0016491; GO:0003824 [GO:0005576]; GO:0005575 [GO:0006979]; GO:0006950; GO:0050896; GO:0008150 [GO:0016491]; GO:0003824; GO:0003674 [GO:0020037]; GO:0046906; GO:0097159; GO:1901363; GO:0005488; GO:0003674 [GO:0046872]; GO:0043169; GO:0043167; GO:0005488; GO:0003674 [GO:0055114]; GO:0044710; GO:0008152; GO:0044699; GO:0008150	3.80219e+08	322	33.8999	8.92432
	A2	Sequence	# PSMs	# Proteins	# Protein Groups	Protein Group Accessions	Modifications	ΔCn	Area	q-Value	PEP	IonScore	Exp Value	Charge	MH+ [Da]	ΔM [ppm]	RT [min]	# Missed Cleavages
	High	LFFHDcFVNGcDGSILLDDTSSFTGEKNANPNR	1	7	2	356509058;139478687	C6(Carbamidomethyl); C11(Carbamidomethyl)	0	4.91482e+07	0	0.0309	87.69	9.57294e-07	4	3747.68	1.15105	39.993	1
	High	LFFHDcFVNGcDGSILLDDTSSFTGEKNANPNRNSAR	1	7	2	356509058;139478687	C6(Carbamidomethyl); C11(Carbamidomethyl)	0	2.52511e+07	0	0.1151	72.67	4.0151e-05	4	4175.92	6.10376	38.7028	2
	High	STLQTAISKEAR	2	2	1	139478687		0	9.39958e+08	0	0.09572	57.29	0.00154014	2	1304.72	-0.051219	20.8521	1
	High	LFFHDcFVNGcDGSILLDDTSSFTGEK	1	9	2	356509058;139478687	C6(Carbamidomethyl); C11(Carbamidomethyl)	0	3.41161e+07	0	0.03862	41.36	0.0451844	3	3081.37	3.47628	41.8237	0
	High	LSTTVKSTLQTAISKEAR	2	2	1	139478687		0	1.51552e+08	0	0.1038	38.81	0.0495642	4	1934.09	0.0290994	27.8334	2
	High	NSARGFDVIDNIK	1	5	1	139478687		0	7.44094e+06	0.006	0.2636	25.5	4.45854	3	1448.75	0.196783	29.2743	1
357452885	Peroxidase [Medicago truncatula]	172.405	32.18	2	4	5	5	antioxidant activity; catalytic activity; metal ion binding	extracellular	response to stimulus; metabolic process	Pf00141	11415635	[GO:0004601]; GO:0016209; GO:0016684; GO:0003674; GO:0016491; GO:0003824 [GO:0005576]; GO:0005575 [GO:0006979]; GO:0006950; GO:0050896; GO:0008150 [GO:0016491]; GO:0003824; GO:0003674 [GO:0020037]; GO:0046906; GO:0097159; GO:1901363; GO:0005488; GO:0003674 [GO:0046872]; GO:0043169; GO:0043167; GO:0005488; GO:0003674 [GO:0055114]; GO:0044710; GO:0008152; GO:0044699; GO:0008150	1.17699e+08	317	34.0791	8.22119
	A2	Sequence	# PSMs	# Proteins	# Protein Groups	Protein Group Accessions	Modifications	ΔCn	Area	q-Value	PEP	IonScore	Exp Value	Charge	MH+ [Da]	ΔM [ppm]	RT [min]	# Missed Cleavages
	High	LFFHDcFVNGcDGSILLDDTATFTGEKNAAPNKNSAR	1	1	1	357452885	C6(Carbamidomethyl); C11(Carbamidomethyl)	0	5.31164e+07	0	0.00516285	103.45	4.16882e-08	4	4102.9	-0.0928745	39.5607	2
	High	LFFHDcFVNGcDGSILLDDTATFTGEK	1	2	1	357452885	C6(Carbamidomethyl); C11(Carbamidomethyl)	0	4.67818e+07	0	0.01505	83.44	3.13722e-06	3	3079.38	0.588601	42.8722	0
	High	DGVFLLGGPTWVVPLGR	1	2	1	357452885		0	7.72438e+07	0	0.06074	68.49	7.73873e-05	2	1782.99	2.36179	47.7983	0
	High	ISPLTGTNGEIR	1	7	4	357452879;357452881;357452885;357452877		0	2.22738e+08	0	0.2195	35.93	0.246246	2	1257.68	-0.440878	24.4014	0
	High	KSNcPLSGGDTNLAPLDTLTPTSFDNNYYKNLVASK	1	1	1	357452885	C4(Carbamidomethyl)	0	5.05036e+07	0	0.1595	25.36	4.47159	3	3915.91	1.49944	39.1273	2
357440775	Xyloglucan-specific endoglucanase inhibitor protein [Medicago truncatula]	170.23	14.48	3	4	5	5	catalytic activity		metabolic process		11433285	[GO:0004190]; GO:0004175; GO:0070001; GO:0070011; GO:0008233; GO:0016787; GO:0003824; GO:0003674 [GO:0006508]; GO:0019538; GO:0043170; GO:0044238; GO:0071704; GO:0008152; GO:0008150	2.29384e+07	435	46.5186	8.19189
	A2	Sequence	# PSMs	# Proteins	# Protein Groups	Protein Group Accessions	Modifications	ΔCn	Area	q-Value	PEP	IonScore	Exp Value	Charge	MH+ [Da]	ΔM [ppm]	RT [min]	# Missed Cleavages
	High	ISTVDPYTVLEASIYK	1	4	2	357440775;357440767		0	1.62444e+07	0	0.04593	75.48	2.97494e-05	2	1798.95	0.448271	41.9811	0
	High	AVTDAFVKASAAR	1	2	1	357440775		0	2.00849e+07	0	0.1018	68.5	0.000117947	2	1306.71	0.110315	23.9371	1
	High	LGFSSLLFGR	1	3	1	357440775		0	1.95259e+07	0	0.08239	64.28	0.00019577	2	1096.61	-0.0871201	42.2996	0
	High	FAIcLSSSK	1	3	1	357440775	C4(Carbamidomethyl)	0	1.22239e+07	0	0.1842	34.85	0.250399	2	1012.51	-0.184899	27.7947	0
	High	DGATTNQYKAQINQR	1	2	1	357440775		0	2.92043e+07	0.002	0.2229	47.12	0.0219378	2	1707.84	0.957697	17.0721	1
217074972	unknown [Medicago truncatula]	168.447	13.24	1	3	3	3	catalytic activity		metabolic process	Pf00657		[GO:0006629]; GO:0044238; GO:0044710; GO:0071704; GO:0008152; GO:0044699; GO:0008150 [GO:0016787]; GO:0003824; GO:0003674 [GO:0016788]; GO:0016787; GO:0003824; GO:0003674	1.56853e+07	370	40.855	4.89404
	A2	Sequence	# PSMs	# Proteins	# Protein Groups	Protein Group Accessions	Modifications	ΔCn	Area	q-Value	PEP	IonScore	Exp Value	Charge	MH+ [Da]	ΔM [ppm]	RT [min]	# Missed Cleavages
	High	TVSQVVNLLGDEDTASNYLSK	1	1	1	217074972		0	4.8316e+06	0	0.04194	128.8	1.865e-10	2	2253.12	-0.118113	38.4267	0
	High	ANYLPYGIDFNGGPTGR	1	1	1	217074972		0	2.58289e+07	0	0.06882	63.41	0.000464907	2	1811.87	2.06097	35.6514	0
	High	VTNEGccGIGR	1	1	1	217074972	C6(Carbamidomethyl); C7(Carbamidomethyl)	0	1.63953e+07	0	0.1989	39.57	0.0283086	2	1222.53	0.152043	14.5907	0
388505150	unknown [Medicago truncatula]	167.441	19.2	3	4	6	6				Pf04450			5.1515e+07	224	25.4067	7.57666
	A2	Sequence	# PSMs	# Proteins	# Protein Groups	Protein Group Accessions	Modifications	ΔCn	Area	q-Value	PEP	IonScore	Exp Value	Charge	MH+ [Da]	ΔM [ppm]	RT [min]	# Missed Cleavages
	High	WDQGYDVTAR	1	4	2	388505150;396318181		0	2.83407e+07	0	0.07941	81.41	3.28463e-06	2	1210.55	-0.115416	22.8262	0
	High	VFQQNNPADR	1	1	1	388505150		0	2.5236e+07	0	0.2195	73.35	3.54207e-05	2	1188.57	-0.762821	15.3387	0
	High	SGFVAELNKLMR	1	1	1	388505150		0	3.25518e+07	0	0.1169	60.76	0.000666867	2	1364.74	0.865101	37.7859	1
	High	SGFVAELNK	1	4	2	388505150;396318181		0	1.86984e+07	0	0.2136	53.08	0.00338425	2	964.51	-0.313337	24.4115	0
	High	TVNQLWTEYK	1	1	1	388505150		0	4.56436e+07	0	0.2135	46.05	0.024028	2	1281.65	0.266358	30.3532	0
	High	VFQQNNPADRK	1	1	1	388505150		0	7.63495e+07	0.006	0.2749	27.47	1.90082	2	1316.67	0.702596	13.3992	1
509372	serine proteinase inhibitor [Medicago sativa]	167.263	28.32	3	1	4	7	enzyme regulator activity	extracellular	metabolic process; regulation of biological process	Pf00228		[GO:0004867]; GO:0004866; GO:0030414; GO:0061135; GO:0004857; GO:0061134; GO:0030234; GO:0003674 [GO:0005576]; GO:0005575 [GO:0010466]; GO:0051346; GO:0052547; GO:0043086; GO:0051336; GO:0030162; GO:0044092; GO:0050790; GO:0006508; GO:0070613; GO:0065009; GO:0019222; GO:0019538; GO:0010468; GO:0016485; GO:0051246; GO:0065007; GO:0008152; GO:0050789; GO:0043170; GO:0044238; GO:0010467; GO:0060255;…	1.59726e+08	113	12.5558	7.85498
	A2	Sequence	# PSMs	# Proteins	# Protein Groups	Protein Group Accessions	Modifications	ΔCn	Area	q-Value	PEP	IonScore	Exp Value	Charge	MH+ [Da]	ΔM [ppm]	RT [min]	# Missed Cleavages
	High	cTDITNFcYPK	1	2	2	509374;509372	C1(Carbamidomethyl); C8(Carbamidomethyl)	0	196213408	0	0.1501	72.09	1.19463e-05	2	1418.61	-0.15909	27.6769	0
	High	cTDIGETcHSAcK	2	4	2	509372;125054	C1(Carbamidomethyl); C8(Carbamidomethyl); C12(Carbamidomethyl)	0	5.26814e+07	0	0.1036	55.56	0.00010007	2	1538.6	0.181934	12.8876	0
	High	cTDIGETcHSAcKScLcTR	3	3	1	509372	C1(Carbamidomethyl); C8(Carbamidomethyl); C12(Carbamidomethyl); C15(Carbamidomethyl); C17(Carbamidomethyl)	0	88456855	0	0.2135	55.01	0.000161063	2	2315.93	-1.476	17.8519	1
	High	cTDITNFcYPKcN	1	2	2	509374;509372	C1(Carbamidomethyl); C8(Carbamidomethyl); C12(Carbamidomethyl)	0	1.94508e+08	0.002	0.2475	55.98	0.000273293	2	1692.68	1.61188	27.0568	1
357448669	Reticuline oxidase-like protein [Medicago truncatula]	161.7	11.07	1	1	4	5	catalytic activity; nucleotide binding	cytoplasm; mitochondrion; vacuole; Golgi; cytosol; membrane; extracellular	response to stimulus; metabolic process	Pf01565; Pf08031	11420001	[GO:0003824]; GO:0003674 [GO:0005739]; GO:0043231; GO:0044444; GO:0043227; GO:0043229; GO:0005737; GO:0044424; GO:0043226; GO:0005622; GO:0044464; GO:0005575; GO:0005623 [GO:0005773]; GO:0043231; GO:0044444; GO:0043227; GO:0043229; GO:0005737; GO:0044424; GO:0043226; GO:0005622; GO:0044464; GO:0005575; GO:0005623 [GO:0005794]; GO:0012505; GO:0043231; GO:0044444; GO:0044464; GO:0043227; GO:0043229…	2.12831e+07	542	60.1422	9.11475
	A2	Sequence	# PSMs	# Proteins	# Protein Groups	Protein Group Accessions	Modifications	ΔCn	Area	q-Value	PEP	IonScore	Exp Value	Charge	MH+ [Da]	ΔM [ppm]	RT [min]	# Missed Cleavages
	High	SAYINYRDLDIGINSFGK	1	2	2	357448669;357448673		0	1.78404e+07	0	0.03674	81.88	8.90899e-06	2	2046.03	0.154076	37.3638	1
	High	YGLSVDNIIDAEIVDVKGR	2	2	2	357448669;357448673		0	1.50799e+07	0	0.04301	67.34	0.000193699	2	2076.1	0.33076	41.8698	1
	High	KYGLSVDNIIDAEIVDVKGR	1	2	2	357448669;357448673		0	1.72826e+07	0	0.02645	55.27	0.00220394	3	2204.19	-0.220363	38.8456	2
	High	TAVDPDNFFRNEQSIPVLPGKA	1	1	1	357448669		0	2.87264e+07	0.002	0.247	15.64	37.9778	3	2415.23	0.867727	37.221	2
3913031	RecName: Full=Beta-amylase; AltName: Full=1,4-alpha-D-glucan maltohydrolase	160.66	13.31	3	5	5	5	catalytic activity		metabolic process	Pf01373		[GO:0000272]; GO:0005976; GO:0009057; GO:0016052; GO:0005975; GO:0043170; GO:1901575; GO:0044238; GO:0071704; GO:0009056; GO:0008152; GO:0008150 [GO:0005975]; GO:0044238; GO:0071704; GO:0008152; GO:0008150 [GO:0008152]; GO:0008150 [GO:0016161]; GO:0016160; GO:0004553; GO:0016798; GO:0016787; GO:0003824; GO:0003674 [GO:0016787]; GO:0003824; GO:0003674 [GO:0016798]; GO:0016787; GO:0003824; GO:00036…	3.64053e+07	496	56.1039	5.56689
	A2	Sequence	# PSMs	# Proteins	# Protein Groups	Protein Group Accessions	Modifications	ΔCn	Area	q-Value	PEP	IonScore	Exp Value	Charge	MH+ [Da]	ΔM [ppm]	RT [min]	# Missed Cleavages
	High	LSDDLMQQSNFDIFKK	1	2	1	3913031		0	9.41405e+06	0	0.02163	76.19	2.80204e-05	2	1928.94	0.620933	36.676	1
	High	WVLDIGESDPDIFYTNR	1	2	1	3913031		0	6.13908e+06	0	0.03117	72.06	6.67479e-05	2	2039.97	0.186167	42.603	0
	High	NQEYLSIGVDNKPIFHGR	1	1	1	3913031		0	2.50716e+07	0	0.06515	54.81	0.00420726	3	2087.07	0.578844	29.7328	0
	High	TAIEIYSDYMK	1	3	1	3913031		0	5.25256e+07	0	0.1825	48.35	0.0116652	2	1333.64	1.1717	32.2364	0
	High	SGIRNQEYLSIGVDNKPIFHGR	1	1	1	3913031		0	31618828	0	0.1591	31.97	0.726215	4	2500.31	0.265495	29.127	1
357474061	Glucan endo-1,3-beta-glucosidase [Medicago truncatula]	157.29	15.81	1	4	4	4	catalytic activity		metabolic process	Pf00332	11445454	[GO:0004553]; GO:0016798; GO:0016787; GO:0003824; GO:0003674 [GO:0005975]; GO:0044238; GO:0071704; GO:0008152; GO:0008150 [GO:0008152]; GO:0008150 [GO:0016787]; GO:0003824; GO:0003674 [GO:0016798]; GO:0016787; GO:0003824; GO:0003674	1.13116e+08	329	36.1555	6.59521
	A2	Sequence	# PSMs	# Proteins	# Protein Groups	Protein Group Accessions	Modifications	ΔCn	Area	q-Value	PEP	IonScore	Exp Value	Charge	MH+ [Da]	ΔM [ppm]	RT [min]	# Missed Cleavages
	High	VSTAIDMTLIGK	1	1	1	357474061		0	270287839	0	0.09573	81.4	6.07657e-06	2	1248.69	0.639366	32.5158	0
	High	GSNIELILDVAKETLPSLR	1	1	1	357474061		0	26041397	0	0.02562	80.44	3.08144e-06	2	2068.17	1.83615	48.9096	1
	High	NANEATNWVNK	1	1	1	357474061		0	4.30173e+07	0	0.09556	71.84	4.51077e-05	2	1260.6	0.0460548	20.6322	0
	High	YVRPYAQNVK	1	1	1	357474061		0	1.58765e+07	0	0.1869	35.22	0.315593	2	1237.67	-0.642298	16.4215	0
356509058	PREDICTED: peroxidase 52-like isoform 1 [Glycine max]	151.056	16.56	5	1	4	4	antioxidant activity; catalytic activity; metal ion binding	extracellular	response to stimulus; metabolic process	Pf00141	100803637	[GO:0004601]; GO:0016209; GO:0016684; GO:0003674; GO:0016491; GO:0003824 [GO:0005576]; GO:0005575 [GO:0006979]; GO:0006950; GO:0050896; GO:0008150 [GO:0016491]; GO:0003824; GO:0003674 [GO:0020037]; GO:0046906; GO:0097159; GO:1901363; GO:0005488; GO:0003674 [GO:0046872]; GO:0043169; GO:0043167; GO:0005488; GO:0003674 [GO:0055114]; GO:0044710; GO:0008152; GO:0044699; GO:0008150	3.61718e+07	320	34.5032	8.85107
	A2	Sequence	# PSMs	# Proteins	# Protein Groups	Protein Group Accessions	Modifications	ΔCn	Area	q-Value	PEP	IonScore	Exp Value	Charge	MH+ [Da]	ΔM [ppm]	RT [min]	# Missed Cleavages
	High	LFFHDcFVNGcDGSILLDDTSSFTGEKNANPNR	1	7	2	356509058;139478687	C6(Carbamidomethyl); C11(Carbamidomethyl)	0	4.91482e+07	0	0.0309	87.69	9.57294e-07	4	3747.68	1.15105	39.993	1
	High	LFFHDcFVNGcDGSILLDDTSSFTGEKNANPNRNSAR	1	7	2	356509058;139478687	C6(Carbamidomethyl); C11(Carbamidomethyl)	0	2.52511e+07	0	0.1151	72.67	4.0151e-05	4	4175.92	6.10376	38.7028	2
	High	LFFHDcFVNGcDGSILLDDTSSFTGEK	1	9	2	356509058;139478687	C6(Carbamidomethyl); C11(Carbamidomethyl)	0	3.41161e+07	0	0.03862	41.36	0.0451844	3	3081.37	3.47628	41.8237	0
	High	MGDISPLTGSNGEIRK	1	5	1	356509058		0	1.12514e+07	0.006	0.2837	56.1	0.00334368	2	1674.85	-0.638789	24.7864	1
971562	peroxidase1C [Medicago sativa]	143.222	16.2	4	5	5	7	antioxidant activity; catalytic activity; metal ion binding		response to stimulus; metabolic process	Pf00141		[GO:0004601]; GO:0016209; GO:0016684; GO:0003674; GO:0016491; GO:0003824 [GO:0006979]; GO:0006950; GO:0050896; GO:0008150 [GO:0016491]; GO:0003824; GO:0003674 [GO:0020037]; GO:0046906; GO:0097159; GO:1901363; GO:0005488; GO:0003674 [GO:0046872]; GO:0043169; GO:0043167; GO:0005488; GO:0003674 [GO:0055114]; GO:0044710; GO:0008152; GO:0044699; GO:0008150	2.71141e+08	358	38.2523	6.20166
	A2	Sequence	# PSMs	# Proteins	# Protein Groups	Protein Group Accessions	Modifications	ΔCn	Area	q-Value	PEP	IonScore	Exp Value	Charge	MH+ [Da]	ΔM [ppm]	RT [min]	# Missed Cleavages
	High	MGNIGVLTGTKGEIRK	2	4	1	971562		0	3.08333e+08	0	0.1051	67.98	9.40836e-05	2	1673.94	0.227062	23.9007	2
	High	MGNIGVLTGTKGEIR	2	4	1	971562		0	4.75258e+08	0	0.05551	64.63	0.00035895	2	1545.84	0.324389	27.0476	1
	High	FSTDQNAFFESFKAAMIK	1	3	1	971562		0	4.92981e+06	0	0.09404	50.09	0.0212809	2	2082	-0.0690208	42.597	1
	High	FSTDQNAFFESFK	1	3	1	971562		0	2.98327e+07	0	0.09098	49.2	0.00604499	2	1567.71	-0.0413809	37.4462	0
	High	KGLLQSDQELFSTSGADTISIVNK	1	3	1	971562		0	1.04936e+07	0.002	0.2362	46.36	0.0280164	3	2551.33	0.0741575	36.7281	1
357470121	Non-specific lipid-transfer protein [Medicago truncatula]	141.327	34.19	1	6	7	8		extracellular	transport; response to stimulus		11434678	[GO:0006810]; GO:0051234; GO:0008150; GO:0051179 [GO:0006869]; GO:0010876; GO:0044765; GO:0071702; GO:0033036; GO:0006810; GO:0044699; GO:0051179; GO:0051234; GO:0008150 [GO:0008289]; GO:0005488; GO:0003674 [GO:0009414]; GO:0006950; GO:0009415; GO:0050896; GO:0001101; GO:0009628; GO:0010035; GO:1901700; GO:0008150; GO:0042221 [GO:0009737]; GO:0001101; GO:0009725; GO:0033993; GO:0097305; GO:004222…	5.18819e+08	117	11.781	9.0708
	A2	Sequence	# PSMs	# Proteins	# Protein Groups	Protein Group Accessions	Modifications	ΔCn	Area	q-Value	PEP	IonScore	Exp Value	Charge	MH+ [Da]	ΔM [ppm]	RT [min]	# Missed Cleavages
	High	AAcNcLKSAAGTIAR	1	1	1	357470121	C3(Carbamidomethyl); C5(Carbamidomethyl)	0	5.7018e+07	0	0.04019	66.56	0.000235969	2	1563.77	-0.371386	21.4565	1
	High	LNAAANTGPAR	1	1	1	357470121		0	4.67767e+07	0	0.1259	61.2	0.000539462	2	1055.56	0.0781298	13.0855	0
	High	LNNNQAAALPGK	1	3	2	388519123;357470121		0	1.19489e+09	0	0.06806	52.77	0.00536266	2	1210.65	-0.154609	16.8254	0
	High	KAAcNcLK	1	1	1	357470121	C4(Carbamidomethyl); C6(Carbamidomethyl)	0	1.37418e+08	0	0.1625	42.04	0.0465222	2	964.47	-0.259171	7.54816	1
	High	KLNAAANTGPARK	2	1	1	357470121		0	6.90083e+07	0	0.1769	20.26	4.83048	2	1311.75	-0.587472	10.0202	2
	High	KLNAAANTGPAR	1	1	1	357470121		0	2.24146e+08	0.006	0.2879	52.66	0.00405281	2	1183.65	-0.135991	12.749	1
	High	LNAAANTGPARK	1	1	1	357470121		0	1.55838e+07	0.006	0.2652	41.1	0.0552106	2	1183.65	-1.06416	11.2425	1
388492790	unknown [Medicago truncatula]	132.2	9.92	2	3	3	6				Pf00314			1.372e+09	242	25.2885	4.60205
	A2	Sequence	# PSMs	# Proteins	# Protein Groups	Protein Group Accessions	Modifications	ΔCn	Area	q-Value	PEP	IonScore	Exp Value	Charge	MH+ [Da]	ΔM [ppm]	RT [min]	# Missed Cleavages
	High	SAcLAFNTDQYccR	4	2	1	388492790	C3(Carbamidomethyl); C12(Carbamidomethyl); C13(Carbamidomethyl)	0	3.89878e+09	0	0.07223	54.56	0.000184421	2	1765.71	-0.477852	26.3353	0
	High	GSDGSVVAcKSAcLAFNTDQYccR	1	2	1	388492790	C9(Carbamidomethyl); C13(Carbamidomethyl); C22(Carbamidomethyl); C23(Carbamidomethyl)	0	3.17698e+07	0	0.0949	36.75	0.0318925	3	2726.14	0.804535	28.8175	1
	High	GSDGSVVAcK	1	2	1	388492790	C9(Carbamidomethyl)	0	1.85457e+08	0.002	0.2504	35.4	0.150965	2	979.45	-1.15615	11.0995	0
219815743	class IV chitinase [Medicago sativa]	132.136	10.99	4	2	2	4	catalytic activity		metabolic process	Pf00182; Pf00187		[GO:0004568]; GO:0004553; GO:0016798; GO:0016787; GO:0003824; GO:0003674 [GO:0005975]; GO:0044238; GO:0071704; GO:0008152; GO:0008150 [GO:0006032]; GO:0006026; GO:0006030; GO:1901072; GO:0006022; GO:0009057; GO:1901136; GO:1901565; GO:1901071; GO:0046348; GO:0043170; GO:1901135; GO:1901564; GO:1901575; GO:0006040; GO:0071704; GO:0006807; GO:0009056; GO:0008152; GO:0008150 [GO:0008061]; GO:0097367…	2.31384e+08	282	30.4658	4.85596
	A2	Sequence	# PSMs	# Proteins	# Protein Groups	Protein Group Accessions	Modifications	ΔCn	Area	q-Value	PEP	IonScore	Exp Value	Charge	MH+ [Da]	ΔM [ppm]	RT [min]	# Missed Cleavages
	High	AAFLDALNSYNQFGR	3	4	1	219815743		0	441107205	0	0.05867	63.16	0.00053378	2	1686.83	1.38838	39.8147	0
	High	GPIQLSWNYNYGPAGR	1	7	1	219815743		0	2.166e+07	0	0.2169	49.88	0.0114315	2	1792.88	0.154697	35.3437	0
509374	serine proteinase inhibitor [Medicago sativa]	131.83	28.32	1	2	4	4	enzyme regulator activity	extracellular	metabolic process; regulation of biological process	Pf00228		[GO:0004867]; GO:0004866; GO:0030414; GO:0061135; GO:0004857; GO:0061134; GO:0030234; GO:0003674 [GO:0005576]; GO:0005575 [GO:0010466]; GO:0051346; GO:0052547; GO:0043086; GO:0051336; GO:0030162; GO:0044092; GO:0050790; GO:0006508; GO:0070613; GO:0065009; GO:0019222; GO:0019538; GO:0010468; GO:0016485; GO:0051246; GO:0065007; GO:0008152; GO:0050789; GO:0043170; GO:0044238; GO:0010467; GO:0060255;…	1.32422e+08	113	12.5638	8.01611
	A2	Sequence	# PSMs	# Proteins	# Protein Groups	Protein Group Accessions	Modifications	ΔCn	Area	q-Value	PEP	IonScore	Exp Value	Charge	MH+ [Da]	ΔM [ppm]	RT [min]	# Missed Cleavages
	High	cTDITNFcYPK	1	2	2	509374;509372	C1(Carbamidomethyl); C8(Carbamidomethyl)	0	196213408	0	0.1501	72.09	1.19463e-05	2	1418.61	-0.15909	27.6769	0
	High	cSDIGETcHSAcK	1	1	1	509374	C1(Carbamidomethyl); C8(Carbamidomethyl); C12(Carbamidomethyl)	0	3.65652e+06	0	0.1858	50.58	0.000204309	2	1524.59	0.200004	12.2671	0
	High	cTDITNFcYPKcN	1	2	2	509374;509372	C1(Carbamidomethyl); C8(Carbamidomethyl); C12(Carbamidomethyl)	0	1.94508e+08	0.002	0.2475	55.98	0.000273293	2	1692.68	1.61188	27.0568	1
	High	cSDIGETcHSAcKScIcTR	1	1	1	509374	C1(Carbamidomethyl); C8(Carbamidomethyl); C12(Carbamidomethyl); C15(Carbamidomethyl); C17(Carbamidomethyl)	0	6.54632e+06	0.006	0.2804	25.93	0.0786232	3	2301.91	-1.02921	16.7619	1
357437721	Cysteine proteinase [Medicago truncatula]	127.31	24.41	4	4	4	4	catalytic activity		metabolic process	Pf00112; Pf00396	11414228	[GO:0006508]; GO:0019538; GO:0043170; GO:0044238; GO:0071704; GO:0008152; GO:0008150 [GO:0008234]; GO:0070011; GO:0008233; GO:0016787; GO:0003824; GO:0003674	4.6662e+07	295	31.9968	5.03369
	A2	Sequence	# PSMs	# Proteins	# Protein Groups	Protein Group Accessions	Modifications	ΔCn	Area	q-Value	PEP	IonScore	Exp Value	Charge	MH+ [Da]	ΔM [ppm]	RT [min]	# Missed Cleavages
	High	AVANQPIAVAVEGGGR	1	4	1	357437721		0	1.95498e+07	0	0.07196	78.35	1.25404e-05	2	1508.82	1.03815	26.237	0
	High	AVANQPIAVAVEGGGREFQLYEYGVFTGR	1	3	1	357437721		0	8.77363e+07	0	0.05478	54.37	0.00527206	3	3098.57	1.69462	42.9652	1
	High	cGTALDHGVAAVGYGTENGKDYWIVR	1	4	1	357437721	C1(Carbamidomethyl)	0	3.26999e+07	0	0.03733	53.73	0.00663213	4	2809.34	0.510427	33.3724	1
	High	NSWGGSWGEQGYIRLER	1	4	1	357437721		0	1.15386e+07	0.006	0.2835	32.36	0.639451	2	1994.95	1.03704	33.725	1
357505745	Protease inhibitor/seed storage/LTP family protein [Medicago truncatula]	126.15	15.13	1	2	2	3	catalytic activity	membrane	metabolic process	Pf00234	11416539	[GO:0006508]; GO:0019538; GO:0043170; GO:0044238; GO:0071704; GO:0008152; GO:0008150 [GO:0008233]; GO:0016787; GO:0003824; GO:0003674 [GO:0016021]; GO:0031224; GO:0044425; GO:0005575; GO:0016020 [GO:0016787]; GO:0003824; GO:0003674	2.59138e+07	238	25.456	9.05615
	A2	Sequence	# PSMs	# Proteins	# Protein Groups	Protein Group Accessions	Modifications	ΔCn	Area	q-Value	PEP	IonScore	Exp Value	Charge	MH+ [Da]	ΔM [ppm]	RT [min]	# Missed Cleavages
	High	LGQNPScLcAVLLSNVAK	2	1	1	357505745	C7(Carbamidomethyl); C9(Carbamidomethyl)	0	3.59339e+07	0	0.0236	75.94	3.24797e-05	2	1944.01	1.18211	38.9887	0
	High	LGQNPScLcAVMLSNVAK	1	1	1	357505745	C7(Carbamidomethyl); C9(Carbamidomethyl)	0	1.58938e+07	0	0.04421	66.36	0.000367318	2	1961.95	-3.9975	35.9027	0
357474063	Glucan endo-1 3-beta-d-glucosidase [Medicago truncatula]	125.37	15.2	1	3	3	3	catalytic activity		metabolic process	Pf00332	11444942	[GO:0004553]; GO:0016798; GO:0016787; GO:0003824; GO:0003674 [GO:0005975]; GO:0044238; GO:0071704; GO:0008152; GO:0008150 [GO:0008152]; GO:0008150 [GO:0016787]; GO:0003824; GO:0003674 [GO:0016798]; GO:0016787; GO:0003824; GO:0003674	2.78759e+07	329	36.4437	8.89502
	A2	Sequence	# PSMs	# Proteins	# Protein Groups	Protein Group Accessions	Modifications	ΔCn	Area	q-Value	PEP	IonScore	Exp Value	Charge	MH+ [Da]	ΔM [ppm]	RT [min]	# Missed Cleavages
	High	LYFPDEQALQALR	1	1	1	357474063		0	3.586e+07	0	0.05484	75.49	3.14776e-05	2	1563.82	0.979355	39.2435	0
	High	NANEATNWVNR	1	1	1	357474063		0	2.77713e+07	0	0.1515	58.04	0.00102898	2	1288.61	1.6194	21.5545	0
	High	IVVSESGWPSAGGDSASTDNAATYYR	1	1	1	357474063		0	1.99964e+07	0	0.06972	53.84	0.00332276	2	2661.21	0.610291	30.9569	0
388515239	unknown [Medicago truncatula]	123.15	27.08	1	3	4	6			defense response; response to stimulus	Pf00967		[GO:0042742]; GO:0009617; GO:0098542; GO:0051707; GO:0006952; GO:0043207; GO:0051704; GO:0006950; GO:0009605; GO:0009607; GO:0008150; GO:0050896 [GO:0050832]; GO:0009620; GO:0098542; GO:0051707; GO:0006952; GO:0043207; GO:0051704; GO:0006950; GO:0009605; GO:0009607; GO:0008150; GO:0050896	3.09909e+08	144	16.1748	8.36768
	A2	Sequence	# PSMs	# Proteins	# Protein Groups	Protein Group Accessions	Modifications	ΔCn	Area	q-Value	PEP	IonScore	Exp Value	Charge	MH+ [Da]	ΔM [ppm]	RT [min]	# Missed Cleavages
	High	KYGWTAFcGPQGPR	2	1	1	388515239	C8(Carbamidomethyl)	0	2.77439e+07	0	0.0585	64.03	0.000300834	2	1624.77	-0.154449	28.8716	1
	High	YGWTAFcGPQGPR	1	1	1	388515239	C7(Carbamidomethyl)	0	645912931	0	0.1072	53.02	0.00226144	2	1496.67	0.321229	32.0236	0
	High	STYHLYNPQNINWDYNR	2	1	1	388515239		0	2.47774e+08	0	0.1283	51	0.00584506	2	2198.01	0.847239	32.2304	0
	High	DScGKcLR	1	10	2	7381203;388515239	C3(Carbamidomethyl); C6(Carbamidomethyl)	0	3.60412e+07	0.006	0.2718	35.32	0.0951652	2	995.44	0.292072	8.44863	1
357448997	Glucan endo-1,3-beta-glucosidase [Medicago truncatula]	121.387	21.27	2	3	5	6	catalytic activity		metabolic process	Pf00332	11416839	[GO:0004553]; GO:0016798; GO:0016787; GO:0003824; GO:0003674 [GO:0005975]; GO:0044238; GO:0071704; GO:0008152; GO:0008150 [GO:0008152]; GO:0008150 [GO:0016787]; GO:0003824; GO:0003674 [GO:0016798]; GO:0016787; GO:0003824; GO:0003674	4.07497e+07	362	40.3106	8.71924
	A2	Sequence	# PSMs	# Proteins	# Protein Groups	Protein Group Accessions	Modifications	ΔCn	Area	q-Value	PEP	IonScore	Exp Value	Charge	MH+ [Da]	ΔM [ppm]	RT [min]	# Missed Cleavages
	High	VVVSESGWPSDGGFATTYDNAR	1	2	1	357448997		0	34302704	0	0.01047	101.07	6.1049e-08	2	2315.06	1.61793	33.3355	0
	High	MRLYDPNQAALEALR	2	2	1	357448997		0	2.32003e+07	0	0.1494	28.08	1.82204	3	1760.91	-1.22011	33.5263	1
	High	VSTAIDMTMIGTSYPPSK	1	5	2	357448997;357448991		0	34571502	0.006	0.2889	43.32	0.0519454	2	1898.93	1.85076	33.0075	0
	High	EAIDLcKSNNIKR	1	5	2	357448997;357448991	C6(Carbamidomethyl)	0	53374818	0.006	0.2613	37.63	0.214315	2	1560.82	0.629824	18.5089	2
	High	AKNLHDQIK	1	2	1	357448997		0	1.95561e+07	0.006	0.2588	29.69	0.540109	3	1066.6	0.167141	10.0844	1
357503039	Polygalacturonase inhibitor protein [Medicago truncatula]	120.408	8.11	2	2	2	3	protein binding			Pf08263; Pf12799	11439773	[GO:0005515]; GO:0005488; GO:0003674	4.54412e+08	222	23.8811	8.104
	A2	Sequence	# PSMs	# Proteins	# Protein Groups	Protein Group Accessions	Modifications	ΔCn	Area	q-Value	PEP	IonScore	Exp Value	Charge	MH+ [Da]	ΔM [ppm]	RT [min]	# Missed Cleavages
	High	SSFDHNKcLcGAPLAAcK	2	2	1	357503039	C8(Carbamidomethyl); C10(Carbamidomethyl); C17(Carbamidomethyl)	0	7.38925e+08	0	0.03527	68.99	7.07002e-05	3	2035.92	0.606824	22.1593	1
	High	cLcGAPLAAcK	1	2	1	357503039	C1(Carbamidomethyl); C3(Carbamidomethyl); C10(Carbamidomethyl)	0	1.69899e+08	0	0.1281	61.1	0.000376946	2	1220.56	0.10491	21.4676	0
357494771	MtN5 protein [Medicago truncatula]	118.59	27.45	1	2	2	2				Pf00234	11426804		2.18975e+08	102	10.7964	8.67529
	A2	Sequence	# PSMs	# Proteins	# Protein Groups	Protein Group Accessions	Modifications	ΔCn	Area	q-Value	PEP	IonScore	Exp Value	Charge	MH+ [Da]	ΔM [ppm]	RT [min]	# Missed Cleavages
	High	KALALPGQcGLQTPSNc	1	1	1	357494771	C9(Carbamidomethyl); C17(Carbamidomethyl)	0	354430839	0	0.00626	101	9.29205e-08	2	1814.89	0.802852	27.0627	1
	High	RANLPcLcGYK	1	1	1	357494771	C6(Carbamidomethyl); C8(Carbamidomethyl)	0	8.35199e+07	0	0.09937	42.59	0.0479974	2	1351.66	-0.219855	24.9149	1
5777611	cysteine protease [Medicago sativa]	117.903	24.88	1	1	3	3	catalytic activity		metabolic process	Pf00112		[GO:0006508]; GO:0019538; GO:0043170; GO:0044238; GO:0071704; GO:0008152; GO:0008150 [GO:0008233]; GO:0016787; GO:0003824; GO:0003674 [GO:0008234]; GO:0070011; GO:0008233; GO:0016787; GO:0003824; GO:0003674 [GO:0016787]; GO:0003824; GO:0003674	3.56119e+07	209	22.3047	5.56689
	A2	Sequence	# PSMs	# Proteins	# Protein Groups	Protein Group Accessions	Modifications	ΔCn	Area	q-Value	PEP	IonScore	Exp Value	Charge	MH+ [Da]	ΔM [ppm]	RT [min]	# Missed Cleavages
	High	LDHGVLLVGFGSGGYAPIR	1	1	1	5777611		0	1.71007e+07	0	0.01611	71.13	6.40081e-05	2	1928.04	2.55157	37.5887	0
	High	GRNVcGVDSMVSTVAAAQS	1	2	2	357438145;5777611	C5(Carbamidomethyl)	0	6.65015e+07	0	0.1973	63.78	0.000388934	2	1908.9	4.5304	29.8048	1
	High	NSWGQNWGEEGYYK	1	3	2	357438145;5777611		0	2.32335e+07	0	0.1649	45.66	0.00502405	2	1717.73	1.20659	30.6195	0
217071164	unknown [Medicago truncatula]	114.18	30.7	1	3	3	5			transport			[GO:0006869]; GO:0010876; GO:0044765; GO:0071702; GO:0033036; GO:0006810; GO:0044699; GO:0051179; GO:0051234; GO:0008150 [GO:0008289]; GO:0005488; GO:0003674	1.20389e+08	114	12.315	8.19189
	A2	Sequence	# PSMs	# Proteins	# Protein Groups	Protein Group Accessions	Modifications	ΔCn	Area	q-Value	PEP	IonScore	Exp Value	Charge	MH+ [Da]	ΔM [ppm]	RT [min]	# Missed Cleavages
	High	VAcHcIQDTAAK	1	1	1	217071164	C3(Carbamidomethyl); C5(Carbamidomethyl)	0	2.86181e+07	0	0.07459	59.23	0.000662246	2	1373.63	0.506398	13.3937	0
	High	VAcHcIQDTAAKIPLIDYTR	3	1	1	217071164	C3(Carbamidomethyl); C5(Carbamidomethyl)	0	2.90323e+08	0	0.1186	56.72	0.0032851	2	2345.18	3.73942	31.9311	1
	High	cPFKVYPSTDcNKVK	1	1	1	217071164	C1(Carbamidomethyl); C11(Carbamidomethyl)	0	4.22259e+07	0	0.1607	30.6	1.00849	3	1842.89	-0.352809	20.9935	2
502153964	PREDICTED: uncharacterized protein LOC101493258 isoform X3 [Cicer arietinum]	114	9.57	4	2	2	2					101493258		1.08923e+07	303	33.3489	8.76318
	A2	Sequence	# PSMs	# Proteins	# Protein Groups	Protein Group Accessions	Modifications	ΔCn	Area	q-Value	PEP	IonScore	Exp Value	Charge	MH+ [Da]	ΔM [ppm]	RT [min]	# Missed Cleavages
	High	IFVAVIEDLLAK	1	4	1	502153964		0	1.28609e+07	0	0.03105	73.96	8.39743e-06	2	1330.8	0.00150427	49.4931	0
	High	LSPGLcFFPQNVAAQIK	1	4	1	502153964	C6(Carbamidomethyl)	0	8.92364e+06	0	0.05262	71.04	8.45838e-05	2	1890	0.648519	40.63	0
19698446	class III peroxidase [Gossypium hirsutum]	113.491	9.06	5	3	3	4	antioxidant activity; catalytic activity; metal ion binding	extracellular	response to stimulus; metabolic process	Pf00141		[GO:0004601]; GO:0016209; GO:0016684; GO:0003674; GO:0016491; GO:0003824 [GO:0005576]; GO:0005575 [GO:0006979]; GO:0006950; GO:0050896; GO:0008150 [GO:0016491]; GO:0003824; GO:0003674 [GO:0020037]; GO:0046906; GO:0097159; GO:1901363; GO:0005488; GO:0003674 [GO:0046872]; GO:0043169; GO:0043167; GO:0005488; GO:0003674 [GO:0055114]; GO:0044710; GO:0008152; GO:0044699; GO:0008150	1.48548e+08	320	34.3733	8.26514
	A2	Sequence	# PSMs	# Proteins	# Protein Groups	Protein Group Accessions	Modifications	ΔCn	Area	q-Value	PEP	IonScore	Exp Value	Charge	MH+ [Da]	ΔM [ppm]	RT [min]	# Missed Cleavages
	High	MGDIKPLTGSNGEIR	2	5	1	19698446		0	8.8867e+07	0	0.07087	65.61	0.000312765	2	1587.82	0.89375	24.2247	0
	High	DMVALSGAHTIGK	1	9	1	19698446		0	1.75976e+07	0	0.1422	57.77	0.00162363	2	1299.67	-0.443674	24.428	0
	High	MGDIKPLTGSNGEIRK	1	5	1	19698446		0	3.39179e+08	0	0.06501	52.94	0.00547313	3	1715.91	-0.31864	20.9116	1
7435357	chitinase (EC 3.2.1.14) - cucurbit	110.18	7.07	5	1	2	3				Protein not found	Protein not found	Protein not found	6.36588e+08	311	33.622	8.17725
	A2	Sequence	# PSMs	# Proteins	# Protein Groups	Protein Group Accessions	Modifications	ΔCn	Area	q-Value	PEP	IonScore	Exp Value	Charge	MH+ [Da]	ΔM [ppm]	RT [min]	# Missed Cleavages
	High	GPIQLTHNYNYGPAGR	2	5	1	7435357		0	8.62835e+07	0	0.05894	70.19	0.00011997	2	1757.87	0.782334	25.4584	0
	High	IGFYKR	1	57	2	1800141;7435357		0	1.18689e+09	0.002	0.2435	38.27	0.0933755	2	783.451	-0.457	17.7027	1
388494222	unknown [Medicago truncatula]	109.775	21.02	4	4	4	5	antioxidant activity; catalytic activity; metal ion binding		response to stimulus; metabolic process	Pf00141		[GO:0004601]; GO:0016209; GO:0016684; GO:0003674; GO:0016491; GO:0003824 [GO:0006979]; GO:0006950; GO:0050896; GO:0008150 [GO:0016491]; GO:0003824; GO:0003674 [GO:0020037]; GO:0046906; GO:0097159; GO:1901363; GO:0005488; GO:0003674 [GO:0046872]; GO:0043169; GO:0043167; GO:0005488; GO:0003674 [GO:0055114]; GO:0044710; GO:0008152; GO:0044699; GO:0008150	1.91831e+08	352	37.825	7.23975
	A2	Sequence	# PSMs	# Proteins	# Protein Groups	Protein Group Accessions	Modifications	ΔCn	Area	q-Value	PEP	IonScore	Exp Value	Charge	MH+ [Da]	ΔM [ppm]	RT [min]	# Missed Cleavages
	High	MGNIGVLTGNQGEIR	1	3	1	388494222		0	4.84586e+08	0	0.06159	80.23	1.11904e-05	2	1558.8	0.949654	29.2103	0
	High	NIcPNGGPGTPLASFDPTTPDKFDKNYYSNLQVK	1	2	1	388494222	C3(Carbamidomethyl)	0	2.37967e+07	0	0.1404	41.55	0.102926	3	3755.8	0.870966	35.6199	2
	High	NSLRGLDVVNQIK	2	4	1	388494222		0	6.61977e+07	0	0.1548	32.68	0.291147	3	1455.83	0.00906298	28.8126	1
	High	AFFESFKAAMIK	1	3	1	388494222		0	2.47094e+07	0.002	0.2243	48.99	0.0144826	2	1389.72	0.320439	36.1528	1
357481689	Pathogenesis-related thaumatin-like protein [Medicago truncatula]	109.323	9.27	6	3	4	5			response to stimulus; defense response	Pf00314	11436800	[GO:0009651]; GO:0006970; GO:0006950; GO:0009628; GO:0050896; GO:0008150 [GO:0009817]; GO:0009814; GO:0050832; GO:0045087; GO:0098542; GO:0009620; GO:0006952; GO:0006955; GO:0051707; GO:0006950; GO:0002376; GO:0050896; GO:0043207; GO:0051704; GO:0008150; GO:0009605; GO:0009607	2.58039e+08	453	48.8894	5.73193
	A2	Sequence	# PSMs	# Proteins	# Protein Groups	Protein Group Accessions	Modifications	ΔCn	Area	q-Value	PEP	IonScore	Exp Value	Charge	MH+ [Da]	ΔM [ppm]	RT [min]	# Missed Cleavages
	High	GQTWNLWVNPGTAMAR	1	2	1	357481689		0	3.35474e+07	0	0.1166	59.94	0.00119424	2	1801.88	-0.0925412	38.9553	0
	High	LDRGQTWNLWVNPGTAMAR	1	2	1	357481689		0	2.66569e+07	0	0.09934	47.48	0.0233592	3	2186.1	2.10364	37.5706	1
	High	TQGGcNNPcTVFK	1	5	1	357481689	C5(Carbamidomethyl); C9(Carbamidomethyl)	0	4.20246e+08	0	0.1279	43.17	0.0136295	2	1482.65	0.28927	20.947	0
	High	TGcNFDGSGR	2	7	2	357481689;502159974	C3(Carbamidomethyl)	0	3.20324e+08	0.006	0.2574	54.46	0.000217544	2	1070.43	-0.210201	13.2677	0
502159974	PREDICTED: thaumatin-like protein-like [Cicer arietinum]	108.879	6.76	1	1	2	3					101501337		1.70181e+08	444	48.3072	6.20166
	A2	Sequence	# PSMs	# Proteins	# Protein Groups	Protein Group Accessions	Modifications	ΔCn	Area	q-Value	PEP	IonScore	Exp Value	Charge	MH+ [Da]	ΔM [ppm]	RT [min]	# Missed Cleavages
	High	TNEYccTNGQGScGPTYFSR	1	1	1	502159974	C5(Carbamidomethyl); C6(Carbamidomethyl); C13(Carbamidomethyl)	0	2.00373e+07	0	0.04997	76.7	4.43627e-07	2	2358.92	0.819762	24.7444	0
	High	TGcNFDGSGR	2	7	2	357481689;502159974	C3(Carbamidomethyl)	0	3.20324e+08	0.006	0.2574	54.46	0.000217544	2	1070.43	-0.210201	13.2677	0
502171791	PREDICTED: peroxidase 12-like [Cicer arietinum]	108.533	8.26	1	2	2	3					101506508		7.46453e+06	351	38.4325	7.6499
	A2	Sequence	# PSMs	# Proteins	# Protein Groups	Protein Group Accessions	Modifications	ΔCn	Area	q-Value	PEP	IonScore	Exp Value	Charge	MH+ [Da]	ΔM [ppm]	RT [min]	# Missed Cleavages
	High	GLVNDFAVNQNLFFEK	2	1	1	502171791		0	5.25368e+06	0	0.1593	70.87	0.000105402	2	1854.94	1.55937	41.7045	0
	High	IVScADITVLAGR	1	1	1	502171791	C4(Carbamidomethyl)	0	9.67539e+06	0	0.09879	50.17	0.0100508	2	1374.74	-2.41268	31.2361	0
68064400	RecName: Full=Thaumatin-like protein	108.39	80	1	2	2	2		extracellular	defense response; response to stimulus	Pf00314		[GO:0005576]; GO:0005575 [GO:0031640]; GO:0001906; GO:0044364; GO:0008150; GO:0035821; GO:0051704; GO:0065008; GO:0065007 [GO:0050832]; GO:0009620; GO:0098542; GO:0051707; GO:0006952; GO:0043207; GO:0051704; GO:0006950; GO:0009605; GO:0009607; GO:0008150; GO:0050896	2.28839e+08	30	3.21956	8.23584
	A2	Sequence	# PSMs	# Proteins	# Protein Groups	Protein Group Accessions	Modifications	ΔCn	Area	q-Value	PEP	IonScore	Exp Value	Charge	MH+ [Da]	ΔM [ppm]	RT [min]	# Missed Cleavages
	High	ANFEIVNNcPYTVWAAASPGGGR	1	1	1	68064400	C9(Carbamidomethyl)	0	2.92024e+08	0	0.05673	96.61	2.56067e-07	2	2451.15	1.51661	37.5205	0
	High	ANFEIVNNcPYTVWAAASPGGGRR	1	1	1	68064400	C9(Carbamidomethyl)	0	1.65655e+08	0.006	0.2915	41.28	0.0994403	3	2607.25	0.513526	35.7495	1
7381203	pathogenesis-related protein 4A [Pisum sativum]	104.947	37.93	2	4	5	5			defense response; response to stimulus	Pf00967		[GO:0042742]; GO:0009617; GO:0098542; GO:0051707; GO:0006952; GO:0043207; GO:0051704; GO:0006950; GO:0009605; GO:0009607; GO:0008150; GO:0050896 [GO:0050832]; GO:0009620; GO:0098542; GO:0051707; GO:0006952; GO:0043207; GO:0051704; GO:0006950; GO:0009605; GO:0009607; GO:0008150; GO:0050896	2.36818e+08	145	15.8605	7.12256
	A2	Sequence	# PSMs	# Proteins	# Protein Groups	Protein Group Accessions	Modifications	ΔCn	Area	q-Value	PEP	IonScore	Exp Value	Charge	MH+ [Da]	ΔM [ppm]	RT [min]	# Missed Cleavages
	High	cLRVTNTATGAQVTVR	1	1	1	7381203	C1(Carbamidomethyl)	0	8.35777e+07	0	0.01885	70.31	0.000104037	2	1746.93	0.710686	22.6076	1
	High	VTNTATGAQVTVR	1	1	1	7381203		0	5.90835e+08	0	0.08758	59.45	0.00116787	2	1317.71	-0.33678	16.66	0
	High	ATYNNYNPQNINWDYNR	1	2	1	7381203		0	2.42376e+07	0	0.1228	38.52	0.0589204	2	2159.95	-0.142125	30.6133	0
	High	ASVYcATWDANQPLSwR	1	2	1	7381203	C5(Carbamidomethyl); W16(Dioxidation)	0	3.18966e+07	0	0.1702	27.7	0.906353	2	2056.92	1.08582	35.4469	0
	High	DScGKcLR	1	10	2	7381203;388515239	C3(Carbamidomethyl); C6(Carbamidomethyl)	0	3.60412e+07	0.006	0.2718	35.32	0.0951652	2	995.44	0.292072	8.44863	1
357438145	Cysteine proteinase [Medicago truncatula]	103.157	18.41	2	1	3	3	catalytic activity		metabolic process	Pf00112; Pf08246	11414263	[GO:0006508]; GO:0019538; GO:0043170; GO:0044238; GO:0071704; GO:0008152; GO:0008150 [GO:0008233]; GO:0016787; GO:0003824; GO:0003674 [GO:0008234]; GO:0070011; GO:0008233; GO:0016787; GO:0003824; GO:0003674 [GO:0016787]; GO:0003824; GO:0003674	3.94652e+07	364	39.9137	7.00537
	A2	Sequence	# PSMs	# Proteins	# Protein Groups	Protein Group Accessions	Modifications	ΔCn	Area	q-Value	PEP	IonScore	Exp Value	Charge	MH+ [Da]	ΔM [ppm]	RT [min]	# Missed Cleavages
	High	GRNVcGVDSMVSTVAAAQS	1	2	2	357438145;5777611	C5(Carbamidomethyl)	0	6.65015e+07	0	0.1973	63.78	0.000388934	2	1908.9	4.5304	29.8048	1
	High	GAVTPVKDQGScGScWAFSTTGALEGANYLATGK	1	2	1	357438145	C12(Carbamidomethyl); C15(Carbamidomethyl)	0	2.86606e+07	0	0.03096	53.05	0.00567811	3	3461.61	0.356485	38.384	1
	High	NSWGQNWGEEGYYK	1	3	2	357438145;5777611		0	2.32335e+07	0	0.1649	45.66	0.00502405	2	1717.73	1.20659	30.6195	0
357497419	GDSL esterase/lipase [Medicago truncatula]	100.447	7.67	1	2	2	3	catalytic activity	membrane	metabolic process	Pf00657	11417516	[GO:0006629]; GO:0044238; GO:0044710; GO:0071704; GO:0008152; GO:0044699; GO:0008150 [GO:0016021]; GO:0031224; GO:0044425; GO:0005575; GO:0016020 [GO:0016787]; GO:0003824; GO:0003674 [GO:0016788]; GO:0016787; GO:0003824; GO:0003674	2.45601e+07	365	40.611	5.18604
	A2	Sequence	# PSMs	# Proteins	# Protein Groups	Protein Group Accessions	Modifications	ΔCn	Area	q-Value	PEP	IonScore	Exp Value	Charge	MH+ [Da]	ΔM [ppm]	RT [min]	# Missed Cleavages
	High	LVKGYDLcENPSEYLFFDSTHPTETGSR	2	1	1	357497419	C8(Carbamidomethyl)	0	3.26612e+07	0	0.0419	61.74	0.000624868	3	3262.5	1.49841	37.3324	1
	High	GYDLcENPSEYLFFDSTHPTETGSR	1	1	1	357497419	C5(Carbamidomethyl)	0	1.64591e+07	0.002	0.2363	37.17	0.0445323	3	2922.26	1.22141	38.4661	0
357469963	Non-specific lipid-transfer protein [Medicago truncatula]	98.48	16.38	4	2	3	4			transport; response to stimulus	Pf00234	11425012	[GO:0006810]; GO:0051234; GO:0008150; GO:0051179 [GO:0006869]; GO:0010876; GO:0044765; GO:0071702; GO:0033036; GO:0006810; GO:0044699; GO:0051179; GO:0051234; GO:0008150 [GO:0008289]; GO:0005488; GO:0003674 [GO:0009414]; GO:0006950; GO:0009415; GO:0050896; GO:0001101; GO:0009628; GO:0010035; GO:1901700; GO:0008150; GO:0042221 [GO:0009651]; GO:0006970; GO:0006950; GO:0009628; GO:0050896; GO:000815…	6.72071e+08	116	11.3566	8.646
	A2	Sequence	# PSMs	# Proteins	# Protein Groups	Protein Group Accessions	Modifications	ΔCn	Area	q-Value	PEP	IonScore	Exp Value	Charge	MH+ [Da]	ΔM [ppm]	RT [min]	# Missed Cleavages
	High	cGVNIPYKISTSTNcATIR	2	4	1	357469963	C1(Carbamidomethyl); C15(Carbamidomethyl)	0	1.5526e+09	0	0.01965	75.61	4.36984e-05	2	2155.07	0.799904	29.0173	1
	High	cGVNIPYK	1	8	4	388519123;357469963;356495105;71534942	C1(Carbamidomethyl)	0	461079269	0	0.1893	47.44	0.0147108	2	950.477	0.173385	22.9936	0
	High	ISTSTNcATIR	1	4	1	357469963	C7(Carbamidomethyl)	0	2.53797e+06	0.002	0.2406	31.82	0.525206	2	1223.6	-1.49588	16.2807	0
357452879	Peroxidase [Medicago truncatula]	96.1185	25.79	1	1	7	7	antioxidant activity; catalytic activity; metal ion binding	extracellular	response to stimulus; metabolic process	Pf00141	11411032	[GO:0004601]; GO:0016209; GO:0016684; GO:0003674; GO:0016491; GO:0003824 [GO:0005576]; GO:0005575 [GO:0006979]; GO:0006950; GO:0050896; GO:0008150 [GO:0016491]; GO:0003824; GO:0003674 [GO:0020037]; GO:0046906; GO:0097159; GO:1901363; GO:0005488; GO:0003674 [GO:0046872]; GO:0043169; GO:0043167; GO:0005488; GO:0003674 [GO:0055114]; GO:0044710; GO:0008152; GO:0044699; GO:0008150	1.77115e+08	318	34.3564	8.68994
	A2	Sequence	# PSMs	# Proteins	# Protein Groups	Protein Group Accessions	Modifications	ΔCn	Area	q-Value	PEP	IonScore	Exp Value	Charge	MH+ [Da]	ΔM [ppm]	RT [min]	# Missed Cleavages
	High	TSVEAAcSATVScADILALATR	1	3	2	357452879;357452881	C7(Carbamidomethyl); C13(Carbamidomethyl)	0	7.76858e+06	0	0.05529	51.68	0.0085111	2	2267.1	1.46981	39.1528	0
	High	AINNEARIGASILR	1	3	2	357452879;357452881		0	4.60852e+07	0	0.1008	48.75	0.00712167	3	1497.85	-0.00484366	27.3752	1
	High	REMTKAINNEAR	1	3	2	357452879;357452881		0	2.4369e+07	0	0.1381	37.91	0.191993	3	1432.73	-0.633902	12.4895	2
	High	EMTKAINNEAR	1	3	2	357452879;357452881		0	260812194	0	0.2043	36.07	0.240536	2	1276.63	0.219457	13.5409	1
	High	ISPLTGTNGEIR	1	7	4	357452879;357452881;357452885;357452877		0	2.22738e+08	0	0.2195	35.93	0.246246	2	1257.68	-0.440878	24.4014	0
	High	GFEVIDAIK	1	12	3	357452879;357452881;116780876		0	4.77947e+07	0.002	0.2471	61.36	0.000410864	2	991.546	0.32264	32.7695	0
	High	DLTVLSGAHTIGQAEcQFFR	1	1	1	357452879	C16(Carbamidomethyl)	0	7.41057e+06	0.006	0.2643	23.73	5.55269	3	2250.1	0.211607	39.9792	0
396318181	PRp27-like protein [Olea europaea subsp. europaea]	95.99	12.23	3	1	3	3				Pf04450			2.16574e+07	229	25.6575	5.40186
	A2	Sequence	# PSMs	# Proteins	# Protein Groups	Protein Group Accessions	Modifications	ΔCn	Area	q-Value	PEP	IonScore	Exp Value	Charge	MH+ [Da]	ΔM [ppm]	RT [min]	# Missed Cleavages
	High	WDQGYDVTAR	1	4	2	388505150;396318181		0	2.83407e+07	0	0.07941	81.41	3.28463e-06	2	1210.55	-0.115416	22.8262	0
	High	SGFVAELNK	1	4	2	388505150;396318181		0	1.86984e+07	0	0.2136	53.08	0.00338425	2	964.51	-0.313337	24.4115	0
	High	FLDYcDSLRSGFVAELNK	1	1	1	396318181	C5(Carbamidomethyl)	0	1.7933e+07	0	0.1246	26.77	2.50497	3	2134.03	0.306943	37.9712	1
357506917	Fasciclin-like arabinogalactan protein [Medicago truncatula]	95.5228	12.8	2	3	3	4		membrane; extracellular		Pf02469	11426686	[GO:0009505]; GO:0005618; GO:0030312; GO:0044464; GO:0071944; GO:0005575; GO:0005623 [GO:0016021]; GO:0031224; GO:0044425; GO:0005575; GO:0016020 [GO:0046658]; GO:0031225; GO:0031226; GO:0044459; GO:0031224; GO:0044425; GO:0005886; GO:0044464; GO:0005575; GO:0016020; GO:0071944; GO:0005623 [GO:0048046]; GO:0005576; GO:0005575	4.79994e+07	414	42.4722	6.30322
	A2	Sequence	# PSMs	# Proteins	# Protein Groups	Protein Group Accessions	Modifications	ΔCn	Area	q-Value	PEP	IonScore	Exp Value	Charge	MH+ [Da]	ΔM [ppm]	RT [min]	# Missed Cleavages
	High	LSNAELVSLLQYHAAAK	2	1	1	357506917		0	1.2038e+07	0	0.04574	91.11	6.50083e-07	2	1828	0.798159	37.0397	0
	High	TFASLISSNGLIK	1	2	1	357506917		0	2.06156e+07	0	0.1281	50.03	0.0053524	2	1350.76	0.137516	37.8658	0
	High	TFQSTADKGLTIFAPNDEAFKAK	1	2	1	357506917		0	1.11345e+08	0	0.07406	43.52	0.0613902	3	2500.27	0.681309	34.0407	2
537317	peroxidase [Medicago sativa]	91.51	8.5	1	1	2	2	antioxidant activity; catalytic activity; metal ion binding		response to stimulus; metabolic process	Pf00141		[GO:0004601]; GO:0016209; GO:0016684; GO:0003674; GO:0016491; GO:0003824 [GO:0006979]; GO:0006950; GO:0050896; GO:0008150 [GO:0016491]; GO:0003824; GO:0003674 [GO:0020037]; GO:0046906; GO:0097159; GO:1901363; GO:0005488; GO:0003674 [GO:0046872]; GO:0043169; GO:0043167; GO:0005488; GO:0003674 [GO:0055114]; GO:0044710; GO:0008152; GO:0044699; GO:0008150	1.0893e+07	353	38.1761	6.13818
	A2	Sequence	# PSMs	# Proteins	# Protein Groups	Protein Group Accessions	Modifications	ΔCn	Area	q-Value	PEP	IonScore	Exp Value	Charge	MH+ [Da]	ΔM [ppm]	RT [min]	# Missed Cleavages
	High	qGLDTTDLVALSGAHTIGR	1	1	1	537317	N-Term(Gln->pyro-Glu)	0	1.36309e+07	0	0.03884	91.51	8.31124e-07	2	1907.99	2.3688	37.4836	0
	High	DTcPNVHSIVR	1	2	2	502080442;537317	C3(Carbamidomethyl)	0	8.15503e+06	0.002	0.2214	34.62	0.269143	2	1297.63	0.914642	20.3369	0
125054	RecName: Full=Bowman-Birk type wound-induced trypsin inhibitor	91.0445	43.1	1	1	2	3	enzyme regulator activity	extracellular	metabolic process; regulation of biological process			[GO:0004867]; GO:0004866; GO:0030414; GO:0061135; GO:0004857; GO:0061134; GO:0030234; GO:0003674 [GO:0005576]; GO:0005575 [GO:0010466]; GO:0051346; GO:0052547; GO:0043086; GO:0051336; GO:0030162; GO:0044092; GO:0050790; GO:0006508; GO:0070613; GO:0065009; GO:0019222; GO:0019538; GO:0010468; GO:0016485; GO:0051246; GO:0065007; GO:0008152; GO:0050789; GO:0043170; GO:0044238; GO:0010467; GO:0060255;…	3.45083e+08	58	6.33263	7.66455
	A2	Sequence	# PSMs	# Proteins	# Protein Groups	Protein Group Accessions	Modifications	ΔCn	Area	q-Value	PEP	IonScore	Exp Value	Charge	MH+ [Da]	ΔM [ppm]	RT [min]	# Missed Cleavages
	High	TTAccNFcPcTR	1	1	1	125054	C4(Carbamidomethyl); C5(Carbamidomethyl); C8(Carbamidomethyl); C10(Carbamidomethyl)	0	6.37486e+08	0	0.165	56.11	3.34297e-05	2	1547.59	0.240335	19.4822	0
	High	cTDIGETcHSAcK	2	4	2	509372;125054	C1(Carbamidomethyl); C8(Carbamidomethyl); C12(Carbamidomethyl)	0	5.26814e+07	0	0.1036	55.56	0.00010007	2	1538.6	0.181934	12.8876	0
217071446	unknown [Medicago truncatula]	86.9233	40.5	2	4	4	4	metal ion binding			Pf02298		[GO:0005507]; GO:0046914; GO:0046872; GO:0043169; GO:0043167; GO:0005488; GO:0003674 [GO:0009055]; GO:0003674	40549493	121	12.9675	9.62744
	A2	Sequence	# PSMs	# Proteins	# Protein Groups	Protein Group Accessions	Modifications	ΔCn	Area	q-Value	PEP	IonScore	Exp Value	Charge	MH+ [Da]	ΔM [ppm]	RT [min]	# Missed Cleavages
	High	GQNYFIcNFVGHcESGMK	1	2	1	217071446	C7(Carbamidomethyl); C13(Carbamidomethyl)	0	3.04274e+07	0	0.02857	66.95	3.80361e-05	2	2147.91	0.821846	34.8998	0
	High	AGDTLVFNYSPSAHNVVAVNK	1	2	1	217071446		0	3.71559e+07	0	0.03799	41.13	0.104161	3	2203.12	1.02535	31.4663	0
	High	GGYDScKTPR	1	2	1	217071446	C6(Carbamidomethyl)	0	1.15506e+07	0	0.2183	23.51	1.57851	2	1140.51	1.09329	11.2745	1
	High	AGDTLVFNYSPSAHNVVAVNKGGYDScKTPR	1	2	1	217071446	C27(Carbamidomethyl)	0	5.40652e+07	0.002	0.2267	23.68	6.72993	4	3324.61	1.06024	29.063	2
357474069	Endo-beta-1 3-glucanase [Medicago truncatula]	84.45	9.42	1	2	2	3	catalytic activity		metabolic process	Pf00332	11440651	[GO:0004553]; GO:0016798; GO:0016787; GO:0003824; GO:0003674 [GO:0005975]; GO:0044238; GO:0071704; GO:0008152; GO:0008150 [GO:0008152]; GO:0008150 [GO:0016787]; GO:0003824; GO:0003674 [GO:0016798]; GO:0016787; GO:0003824; GO:0003674	1.20485e+08	329	36.0001	4.89404
	A2	Sequence	# PSMs	# Proteins	# Protein Groups	Protein Group Accessions	Modifications	ΔCn	Area	q-Value	PEP	IonScore	Exp Value	Charge	MH+ [Da]	ΔM [ppm]	RT [min]	# Missed Cleavages
	High	TGAATEQHFGLFNPDKSSK	2	1	1	357474069		0	4.06745e+07	0	0.1004	61.06	0.000984419	3	2034.99	-0.100334	25.9858	1
	High	YVTPYAQDVKIK	1	1	1	357474069		0	2.00295e+08	0	0.1502	61	0.000606708	2	1424.78	0.7266	24.9195	1
357483911	Aspartic proteinase-like protein [Medicago truncatula]	84.16	5.12	1	2	2	3	catalytic activity		metabolic process	Pf00026	11430289	[GO:0004190]; GO:0004175; GO:0070001; GO:0070011; GO:0008233; GO:0016787; GO:0003824; GO:0003674 [GO:0006508]; GO:0019538; GO:0043170; GO:0044238; GO:0071704; GO:0008152; GO:0008150 [GO:0008233]; GO:0016787; GO:0003824; GO:0003674 [GO:0016787]; GO:0003824; GO:0003674	2.1175e+07	527	57.4502	5.77002
	A2	Sequence	# PSMs	# Proteins	# Protein Groups	Protein Group Accessions	Modifications	ΔCn	Area	q-Value	PEP	IonScore	Exp Value	Charge	MH+ [Da]	ΔM [ppm]	RT [min]	# Missed Cleavages
	High	SNNVNIIGQNFMTGYR	1	1	1	357483911		0	3.64335e+07	0	0.02734	84.16	5.03213e-06	2	1827.88	0.574526	35.2938	0
	High	QITQSFDSKIK	1	1	1	357483911		0	5.28622e+06	0.002	0.2376	27.34	1.45581	2	1294.7	0.134148	20.9743	1
	High	qITQSFDSKIK	1	1	1	357483911	N-Term(Gln->pyro-Glu)	0	5.91643e+06	0.006	0.2637	30.42	1.14458	2	1277.67	-0.963799	27.3321	1
357446161	Pathogenesis-related protein 1a [Medicago truncatula]	83.94	15.43	4	2	2	4		extracellular		Pf00188	11425148	[GO:0005576]; GO:0005575	7.36376e+07	162	17.7553	7.32764
	A2	Sequence	# PSMs	# Proteins	# Protein Groups	Protein Group Accessions	Modifications	ΔCn	Area	q-Value	PEP	IonScore	Exp Value	Charge	MH+ [Da]	ΔM [ppm]	RT [min]	# Missed Cleavages
	High	KGDcQLIHSGGGGR	2	4	1	357446161	C4(Carbamidomethyl)	0	2.59659e+07	0	0.0692	61.29	0.000615814	2	1441.7	0.532653	13.3138	1
	High	VcGHYTQVVWR	2	4	1	357446161	C2(Carbamidomethyl)	0	1.21309e+08	0	0.1871	38.09	0.154315	2	1404.68	0.15553	24.5392	0
388515413	unknown [Medicago truncatula]	83.4233	22.75	2	3	3	3	enzyme regulator activity	membrane	metabolic process; regulation of biological process	Pf00197		[GO:0004866]; GO:0030414; GO:0061135; GO:0004857; GO:0061134; GO:0030234; GO:0003674 [GO:0010951]; GO:0010466; GO:0052548; GO:0051346; GO:0052547; GO:0043086; GO:0051336; GO:0030162; GO:0044092; GO:0050790; GO:0006508; GO:0070613; GO:0065009; GO:0019222; GO:0019538; GO:0010468; GO:0016485; GO:0051246; GO:0065007; GO:0008152; GO:0050789; GO:0043170; GO:0044238; GO:0010467; GO:0060255; GO:0051604; …	2.88659e+07	211	22.9998	5.64307
	A2	Sequence	# PSMs	# Proteins	# Protein Groups	Protein Group Accessions	Modifications	ΔCn	Area	q-Value	PEP	IonScore	Exp Value	Charge	MH+ [Da]	ΔM [ppm]	RT [min]	# Missed Cleavages
	High	VMAVGDGIEEPYYVR	1	2	1	388515413		0	1.98482e+07	0	0.07631	53.4	0.00417367	2	1697.82	0.0417412	31.8622	0
	High	LAGEHAYEIYSFK	1	2	1	388515413		0	3.03945e+07	0	0.06829	50.13	0.0101574	2	1527.75	0.0727237	29.3329	0
	High	VGSGFWFVSTGGAAGDLVSK	1	2	1	388515413		0	3.63549e+07	0	0.2185	40.56	0.112735	2	1941.97	-1.49968	40.3861	0
388499004	unknown [Medicago truncatula]	81.43	8.2	1	2	2	2		extracellular		Pf00188		[GO:0005576]; GO:0005575	5.10196e+07	183	20.1918	8.22119
	A2	Sequence	# PSMs	# Proteins	# Protein Groups	Protein Group Accessions	Modifications	ΔCn	Area	q-Value	PEP	IonScore	Exp Value	Charge	MH+ [Da]	ΔM [ppm]	RT [min]	# Missed Cleavages
	High	ARSDVGVGPISWDAK	1	1	1	388499004		0	1.56781e+07	0	0.08592	57.6	0.00203523	2	1557.8	-0.0139608	28.835	1
	High	SDVGVGPISWDAK	1	1	1	388499004		0	8.63611e+07	0	0.1242	55.83	0.00253458	2	1330.66	0.117782	31.5722	0
217071668	unknown [Medicago truncatula]	79.45	41.27	2	2	2	2	metal ion binding			Pf02298		[GO:0005507]; GO:0046914; GO:0046872; GO:0043169; GO:0043167; GO:0005488; GO:0003674 [GO:0009055]; GO:0003674	3.85672e+07	126	13.3884	8.45557
	A2	Sequence	# PSMs	# Proteins	# Protein Groups	Protein Group Accessions	Modifications	ΔCn	Area	q-Value	PEP	IonScore	Exp Value	Charge	MH+ [Da]	ΔM [ppm]	RT [min]	# Missed Cleavages
	High	AGDVLSFNYDSTTHNVVAVDKSGYNNcKTPGGAK	1	2	1	217071668	C27(Carbamidomethyl)	0	3.86568e+07	0	0.01794	54.71	0.00378582	4	3586.68	-0.727829	29.3207	2
	High	GQNYFIcSYPGHcQSGMK	1	2	1	217071668	C7(Carbamidomethyl); C13(Carbamidomethyl)	0	38477504	0	0.04494	52.74	0.00076863	2	2133.89	-0.982242	27.4008	0
357452759	Early nodulin-like protein [Medicago truncatula]	79.1116	13.41	1	4	4	4	metal ion binding			Pf02298	11409983	[GO:0005507]; GO:0046914; GO:0046872; GO:0043169; GO:0043167; GO:0005488; GO:0003674 [GO:0009055]; GO:0003674	1.77861e+07	261	27.2526	5.26221
	A2	Sequence	# PSMs	# Proteins	# Protein Groups	Protein Group Accessions	Modifications	ΔCn	Area	q-Value	PEP	IonScore	Exp Value	Charge	MH+ [Da]	ΔM [ppm]	RT [min]	# Missed Cleavages
	High	LLVIVLADRTNK	1	1	1	357452759		0	9.96277e+06	0	0.1883	45.9	0.00316673	2	1354.84	1.07462	32.5392	1
	High	LLVIVLADR	1	1	1	357452759		0	1.94552e+07	0.002	0.2428	55.76	0.000149189	2	1011.66	0.265277	36.1699	0
	High	SGPHYFISGNK	1	1	1	357452759		0	2.39403e+07	0.006	0.2824	29.79	0.888123	2	1206.59	1.43814	20.2582	0
	High	SSDGHTVIKLIK	1	1	1	357452759		0	9.81187e+06	0.006	0.2744	28.13	0.800609	2	1297.75	-0.562205	21.7671	1
357440767	Basic 7S globulin [Medicago truncatula]	73.89	5.6	1	1	2	2	catalytic activity	membrane	metabolic process		11425065	[GO:0004190]; GO:0004175; GO:0070001; GO:0070011; GO:0008233; GO:0016787; GO:0003824; GO:0003674 [GO:0006508]; GO:0019538; GO:0043170; GO:0044238; GO:0071704; GO:0008152; GO:0008150 [GO:0016021]; GO:0031224; GO:0044425; GO:0005575; GO:0016020	9.59839e+06	500	54.0021	7.48877
	A2	Sequence	# PSMs	# Proteins	# Protein Groups	Protein Group Accessions	Modifications	ΔCn	Area	q-Value	PEP	IonScore	Exp Value	Charge	MH+ [Da]	ΔM [ppm]	RT [min]	# Missed Cleavages
	High	ISTVDPYTVLEASIYK	1	4	2	357440775;357440767		0	1.62444e+07	0	0.04593	75.48	2.97494e-05	2	1798.95	0.448271	41.9811	0
	High	FLFScAPTSLLR	1	1	1	357440767	C5(Carbamidomethyl)	0	2.95238e+06	0.006	0.2783	23.91	3.68156	2	1411.74	-1.7388	40.4635	0
502080442	PREDICTED: uncharacterized protein LOC101506026 [Cicer arietinum]	73.22	3.64	1	1	2	2					101506026		1.5155e+07	715	76.9212	5.22412
	A2	Sequence	# PSMs	# Proteins	# Protein Groups	Protein Group Accessions	Modifications	ΔCn	Area	q-Value	PEP	IonScore	Exp Value	Charge	MH+ [Da]	ΔM [ppm]	RT [min]	# Missed Cleavages
	High	MGNIGVLTGSQGEIR	1	1	1	502080442		0	2.21549e+07	0	0.07247	73.22	5.58758e-05	2	1531.79	0.511586	29.6275	0
	High	DTcPNVHSLVR	1	2	2	502080442;537317	C3(Carbamidomethyl)	0	8.15503e+06	0.002	0.2214	34.62	0.269143	2	1297.63	0.914642	20.3369	0
357448423	Peroxidase [Medicago truncatula]	72.56	6.78	1	2	2	2	antioxidant activity; catalytic activity; metal ion binding	cytoplasm; membrane; vacuole; Golgi; extracellular	defense response; response to stimulus; cell growth; cell organization and biogenesis; regulation of biological process; metabolic process	Pf00141	11412423	[GO:0004601]; GO:0016209; GO:0016684; GO:0003674; GO:0016491; GO:0003824 [GO:0005618]; GO:0030312; GO:0044464; GO:0071944; GO:0005575; GO:0005623 [GO:0005774]; GO:0044437; GO:0098588; GO:0005773; GO:0044444; GO:0044446; GO:0031090; GO:0043231; GO:0005737; GO:0044424; GO:0043229; GO:0044422; GO:0016020; GO:0043227; GO:0005622; GO:0044464; GO:0043226; GO:0005575; GO:0005623 [GO:0005794]; GO:0012505…	4.66228e+07	354	38.2834	7.51807
	A2	Sequence	# PSMs	# Proteins	# Protein Groups	Protein Group Accessions	Modifications	ΔCn	Area	q-Value	PEP	IonScore	Exp Value	Charge	MH+ [Da]	ΔM [ppm]	RT [min]	# Missed Cleavages
	High	TcPQLQSIVFQILEK	1	1	1	357448423	C2(Carbamidomethyl)	0	4.66228e+07	0	0.03521	72.56	7.41313e-05	2	1803.97	-0.513888	47.9709	0
	High	ARcLFILDR	1	1	1	357448423	C3(Carbamidomethyl)	0	0	0.006	0.2903	34.58	0.30422	2	1163.63	-0.429693	30.5697	1
357448991	Glucan endo-1,3-beta-glucosidase, basic isoform [Medicago truncatula]	70.8933	14.33	3	1	3	3	catalytic activity	membrane	metabolic process	Pf00332	11412497	[GO:0004553]; GO:0016798; GO:0016787; GO:0003824; GO:0003674 [GO:0005975]; GO:0044238; GO:0071704; GO:0008152; GO:0008150 [GO:0008152]; GO:0008150 [GO:0016021]; GO:0031224; GO:0044425; GO:0005575; GO:0016020 [GO:0016787]; GO:0003824; GO:0003674 [GO:0016798]; GO:0016787; GO:0003824; GO:0003674	3.05303e+07	335	37.257	8.52881
	A2	Sequence	# PSMs	# Proteins	# Protein Groups	Protein Group Accessions	Modifications	ΔCn	Area	q-Value	PEP	IonScore	Exp Value	Charge	MH+ [Da]	ΔM [ppm]	RT [min]	# Missed Cleavages
	High	DISLQYALFTSPNVVVR	1	3	1	357448991		0	3.64466e+06	0.006	0.2606	46.61	0.0194907	2	1922.04	-0.765093	42.4033	0
	High	VSTAIDMTMIGTSYPPSK	1	5	2	357448997;357448991		0	34571502	0.006	0.2889	43.32	0.0519454	2	1898.93	1.85076	33.0075	0
	High	EAIDLcKSNNIKR	1	5	2	357448997;357448991	C6(Carbamidomethyl)	0	53374818	0.006	0.2613	37.63	0.214315	2	1560.82	0.629824	18.5089	2
217072558	unknown [Medicago truncatula]	70.1031	14.79	2	2	2	2	catalytic activity		metabolic process	Pf00332		[GO:0004553]; GO:0016798; GO:0016787; GO:0003824; GO:0003674 [GO:0005975]; GO:0044238; GO:0071704; GO:0008152; GO:0008150 [GO:0016787]; GO:0003824; GO:0003674	9.60785e+07	169	18.1078	9.64209
	A2	Sequence	# PSMs	# Proteins	# Protein Groups	Protein Group Accessions	Modifications	ΔCn	Area	q-Value	PEP	IonScore	Exp Value	Charge	MH+ [Da]	ΔM [ppm]	RT [min]	# Missed Cleavages
	High	AISSANLQGQIK	1	2	1	217072558		0	1.67323e+08	0	0.1268	65.4	0.000301482	2	1229.69	0.480695	22.541	0
	High	IYNPDEGILQALR	1	2	1	217072558		0	2.48337e+07	0	0.1553	46.43	0.0251967	2	1501.8	-0.101512	38.1353	0
357476353	Subtilisin-like protease [Medicago truncatula]	67.28	3.57	1	2	2	2	catalytic activity; protein binding	extracellular	metabolic process; development; reproduction; regulation of biological process	Pf00082; Pf05922	11410429	[GO:0004252]; GO:0004175; GO:0008236; GO:0070011; GO:0017171; GO:0008233; GO:0016787; GO:0003824; GO:0003674 [GO:0006508]; GO:0019538; GO:0043170; GO:0044238; GO:0071704; GO:0008152; GO:0008150 [GO:0008233]; GO:0016787; GO:0003824; GO:0003674 [GO:0008236]; GO:0017171; GO:0070011; GO:0016787; GO:0008233; GO:0003824; GO:0003674 [GO:0009505]; GO:0005618; GO:0030312; GO:0044464; GO:0071944; GO:000557…	1.80425e+07	757	79.7599	6.87354
	A2	Sequence	# PSMs	# Proteins	# Protein Groups	Protein Group Accessions	Modifications	ΔCn	Area	q-Value	PEP	IonScore	Exp Value	Charge	MH+ [Da]	ΔM [ppm]	RT [min]	# Missed Cleavages
	High	SFNDAGFGPIPTTWK	1	1	1	357476353		0	8.54769e+06	0	0.1353	57.84	0.00175323	2	1637.8	0.692008	37.4404	0
	High	ILTNVGPAGTYK	1	1	1	357476353		0	2.75372e+07	0.006	0.2746	40.94	0.0619336	2	1233.68	0.0601365	23.8232	0
357509973	Peroxidase [Medicago truncatula]	66.5	5.09	1	2	2	2	antioxidant activity; catalytic activity; metal ion binding	cytoplasm; membrane; vacuole; Golgi	defense response; response to stimulus; development; reproduction; metabolic process	Pf00141	11419467	[GO:0002215]; GO:0009624; GO:0098542; GO:0051707; GO:0006952; GO:0043207; GO:0051704; GO:0006950; GO:0009605; GO:0009607; GO:0008150; GO:0050896 [GO:0004601]; GO:0016209; GO:0016684; GO:0003674; GO:0016491; GO:0003824 [GO:0005774]; GO:0044437; GO:0098588; GO:0005773; GO:0044444; GO:0044446; GO:0031090; GO:0043231; GO:0005737; GO:0044424; GO:0043229; GO:0044422; GO:0016020; GO:0043227; GO:0005622;…	3.45013e+07	373	40.4322	8.104
	A2	Sequence	# PSMs	# Proteins	# Protein Groups	Protein Group Accessions	Modifications	ΔCn	Area	q-Value	PEP	IonScore	Exp Value	Charge	MH+ [Da]	ΔM [ppm]	RT [min]	# Missed Cleavages
	High	NVVQQALQNDPR	1	1	1	357509973		0	4.18684e+07	0	0.1326	66.61	0.000208996	2	1381.72	-0.0897816	25.8881	0
	High	NVVQQALQNDPRITASLTR	1	1	1	357509973		0	2.71343e+07	0	0.09509	27.39	1.48356	3	2124.15	-0.406311	33.3477	1
358348728	Alpha-amylase/subtilisin inhibitor [Medicago truncatula]	64.0833	11.69	1	3	3	3	enzyme regulator activity		metabolic process; regulation of biological process	Pf00197	11450674	[GO:0004866]; GO:0030414; GO:0061135; GO:0004857; GO:0061134; GO:0030234; GO:0003674 [GO:0010951]; GO:0010466; GO:0052548; GO:0051346; GO:0052547; GO:0043086; GO:0051336; GO:0030162; GO:0044092; GO:0050790; GO:0006508; GO:0070613; GO:0065009; GO:0019222; GO:0019538; GO:0010468; GO:0016485; GO:0051246; GO:0065007; GO:0008152; GO:0050789; GO:0043170; GO:0044238; GO:0010467; GO:0060255; GO:0051604; …	1.85253e+07	231	26.0256	9.30518
	A2	Sequence	# PSMs	# Proteins	# Protein Groups	Protein Group Accessions	Modifications	ΔCn	Area	q-Value	PEP	IonScore	Exp Value	Charge	MH+ [Da]	ΔM [ppm]	RT [min]	# Missed Cleavages
	High	VIIAGSDGSYFR	1	1	1	358348728		0	2.37821e+07	0	0.1158	57.53	0.00169116	2	1284.66	-0.252765	28.9821	0
	High	RVIIAGSDGSYFR	1	1	1	358348728		0	7.16746e+06	0.002	0.2278	28.15	1.5291	2	1440.76	1.60682	26.8597	1
	High	GLPVIFTPFAKEDK	1	1	1	358348728		0	2.46263e+07	0.006	0.2924	43.07	0.0390865	2	1561.86	-0.0428613	38.3583	1
116780876	unknown [Picea sitchensis]	61.36	7.36	1	1	2	2	antioxidant activity; catalytic activity		response to stimulus; metabolic process	Pf00141		[GO:0004601]; GO:0016209; GO:0016684; GO:0003674; GO:0016491; GO:0003824 [GO:0006979]; GO:0006950; GO:0050896; GO:0008150 [GO:0020037]; GO:0046906; GO:0097159; GO:1901363; GO:0005488; GO:0003674 [GO:0055114]; GO:0044710; GO:0008152; GO:0044699; GO:0008150	4.11067e+07	326	35.439	8.32373
	A2	Sequence	# PSMs	# Proteins	# Protein Groups	Protein Group Accessions	Modifications	ΔCn	Area	q-Value	PEP	IonScore	Exp Value	Charge	MH+ [Da]	ΔM [ppm]	RT [min]	# Missed Cleavages
	High	DLVALSGSHTIGQAR	1	2	1	116780876		0	3.44187e+07	0	0.2071	25.99	2.44706	3	1524.81	0.0666647	26.4205	0
	High	GFEVIDAIK	1	12	3	357452879;357452881;116780876		0	4.77947e+07	0.002	0.2471	61.36	0.000410864	2	991.546	0.32264	32.7695	0
13560118	chitinase [Trifolium repens]	61.1	8.39	1	1	2	2	catalytic activity		metabolic process	Pf00704		[GO:0004553]; GO:0016798; GO:0016787; GO:0003824; GO:0003674 [GO:0005975]; GO:0044238; GO:0071704; GO:0008152; GO:0008150 [GO:0008152]; GO:0008150 [GO:0016787]; GO:0003824; GO:0003674 [GO:0016798]; GO:0016787; GO:0003824; GO:0003674	1.83482e+07	298	31.3203	4.729
	A2	Sequence	# PSMs	# Proteins	# Protein Groups	Protein Group Accessions	Modifications	ΔCn	Area	q-Value	PEP	IonScore	Exp Value	Charge	MH+ [Da]	ΔM [ppm]	RT [min]	# Missed Cleavages
	High	YGGVMIWDRFNDGQSGYSDAIKGSV	1	1	1	13560118		0	0	0	0.1349	49.64	0.0163339	3	2722.27	3.53354	38.6525	2
	High	YGGVMIWDR	1	2	2	357443753;13560118		0	1.83482e+07	0	0.169	43.96	0.0231934	2	1096.52	-4.91622	32.8526	0
357452877	Peroxidase [Medicago truncatula]	57.76	8.15	1	1	2	2	antioxidant activity; catalytic activity; metal ion binding	extracellular	response to stimulus; metabolic process	Pf00141	11409509	[GO:0004601]; GO:0016209; GO:0016684; GO:0003674; GO:0016491; GO:0003824 [GO:0005576]; GO:0005575 [GO:0006979]; GO:0006950; GO:0050896; GO:0008150 [GO:0016491]; GO:0003824; GO:0003674 [GO:0020037]; GO:0046906; GO:0097159; GO:1901363; GO:0005488; GO:0003674 [GO:0046872]; GO:0043169; GO:0043167; GO:0005488; GO:0003674 [GO:0055114]; GO:0044710; GO:0008152; GO:0044699; GO:0008150	1.22213e+08	319	34.5416	9.0415
	A2	Sequence	# PSMs	# Proteins	# Protein Groups	Protein Group Accessions	Modifications	ΔCn	Area	q-Value	PEP	IonScore	Exp Value	Charge	MH+ [Da]	ΔM [ppm]	RT [min]	# Missed Cleavages
	High	ATVScADILALATR	1	1	1	357452877	C5(Carbamidomethyl)	0	2.16891e+07	0	0.1281	57.76	0.00174211	2	1461.78	1.4563	37.2765	0
	High	ISPLTGTNGEIR	1	7	4	357452879;357452881;357452885;357452877		0	2.22738e+08	0	0.2195	35.93	0.246246	2	1257.68	-0.440878	24.4014	0
298364452	chitinase [Medicago sativa]	54.81	15.21	2	2	3	3	catalytic activity		metabolic process	Pf00182; Pf00187		[GO:0004568]; GO:0004553; GO:0016798; GO:0016787; GO:0003824; GO:0003674 [GO:0005975]; GO:0044238; GO:0071704; GO:0008152; GO:0008150 [GO:0006032]; GO:0006026; GO:0006030; GO:1901072; GO:0006022; GO:0009057; GO:1901136; GO:1901565; GO:1901071; GO:0046348; GO:0043170; GO:1901135; GO:1901564; GO:1901575; GO:0006040; GO:0071704; GO:0006807; GO:0009056; GO:0008152; GO:0008150 [GO:0008061]; GO:0097367…	4.11224e+07	309	33.5169	8.07471
	A2	Sequence	# PSMs	# Proteins	# Protein Groups	Protein Group Accessions	Modifications	ΔCn	Area	q-Value	PEP	IonScore	Exp Value	Charge	MH+ [Da]	ΔM [ppm]	RT [min]	# Missed Cleavages
	High	LVPSSLFDQMLK	1	2	1	298364452		0	5.88204e+07	0	0.2097	37.88	0.141024	2	1377.74	0.14469	41.2737	0
	High	TAIWFWMTPQANKPSSHDVITGR	1	4	2	298364452;357517805		0	4.47724e+07	0	0.134	31.73	0.961352	3	2643.32	0.501767	39.6584	0
	High	GPIQLTHDYNYR	1	1	1	298364452		0	1.97745e+07	0.002	0.2205	54.81	0.00334218	2	1476.72	0.68755	24.891	0
388494196	unknown [Medicago truncatula]	54.55	25	1	2	2	2				Pf00234			1.67266e+07	120	12.7319	10.2134
	A2	Sequence	# PSMs	# Proteins	# Protein Groups	Protein Group Accessions	Modifications	ΔCn	Area	q-Value	PEP	IonScore	Exp Value	Charge	MH+ [Da]	ΔM [ppm]	RT [min]	# Missed Cleavages
	High	TPIGSAAASLSPcLGAVR	1	1	1	388494196	C13(Carbamidomethyl)	0	2.62519e+07	0	0.1967	54.55	0.00367185	2	1727.91	0.966458	32.8622	0
	High	cLcSVLLSPLAK	1	1	1	388494196	C1(Carbamidomethyl); C3(Carbamidomethyl)	0	7.20125e+06	0	0.2064	31.77	0.669165	2	1360.73	0.048786	35.4219	0
357443755	Acidic endochitinase [Medicago truncatula]	50.23	6.73	5	2	2	2	catalytic activity		metabolic process; response to stimulus; cell communication	Pf00704	11428132	[GO:0004553]; GO:0016798; GO:0016787; GO:0003824; GO:0003674 [GO:0005975]; GO:0044238; GO:0071704; GO:0008152; GO:0008150 [GO:0008152]; GO:0008150 [GO:0009409]; GO:0006950; GO:0009266; GO:0050896; GO:0009628; GO:0008150 [GO:0009611]; GO:0006950; GO:0050896; GO:0008150 [GO:0009642]; GO:0009416; GO:0009314; GO:0009628; GO:0050896; GO:0008150 [GO:0009651]; GO:0006970; GO:0006950; GO:0009628; GO:0050…	5.43988e+06	297	32.0032	8.57275
	A2	Sequence	# PSMs	# Proteins	# Protein Groups	Protein Group Accessions	Modifications	ΔCn	Area	q-Value	PEP	IonScore	Exp Value	Charge	MH+ [Da]	ΔM [ppm]	RT [min]	# Missed Cleavages
	High	FSSEIKDcQSK	1	5	1	357443755	C8(Carbamidomethyl)	0	5.58306e+06	0	0.1826	38.78	0.0700113	2	1328.61	-0.172764	15.0336	1
	High	YGGVMLWSR	1	5	1	357443755		0	5.29671e+06	0.006	0.2598	40.45	0.0530755	2	1068.53	-0.0886788	32.8799	0
356495105	PREDICTED: non-specific lipid-transfer protein 1-like [Glycine max]	47.44	16.24	1	1	2	3			transport	Pf00234	100776812	[GO:0006810]; GO:0051234; GO:0008150; GO:0051179 [GO:0006869]; GO:0010876; GO:0044765; GO:0071702; GO:0033036; GO:0006810; GO:0044699; GO:0051179; GO:0051234; GO:0008150 [GO:0008289]; GO:0005488; GO:0003674	2.37776e+08	117	12.2111	9.49561
	A2	Sequence	# PSMs	# Proteins	# Protein Groups	Protein Group Accessions	Modifications	ΔCn	Area	q-Value	PEP	IonScore	Exp Value	Charge	MH+ [Da]	ΔM [ppm]	RT [min]	# Missed Cleavages
	High	cGVNIPYK	1	8	4	388519123;357469963;356495105;71534942	C1(Carbamidomethyl)	0	461079269	0	0.1893	47.44	0.0147108	2	950.477	0.173385	22.9936	0
	High	cGVNIPYKISTSTNcNSIK	2	1	1	356495105	C1(Carbamidomethyl); C15(Carbamidomethyl)	0	1.44726e+07	0	0.1341	22.37	7.52678	3	2156.06	5.74675	30.2176	1
357461493	Peroxidase [Medicago truncatula]	25.64	10.69	1	2	2	2	antioxidant activity; catalytic activity; metal ion binding	extracellular	response to stimulus; metabolic process	Pf00141	11415900	[GO:0004601]; GO:0016209; GO:0016684; GO:0003674; GO:0016491; GO:0003824 [GO:0005576]; GO:0005575 [GO:0006979]; GO:0006950; GO:0050896; GO:0008150 [GO:0016491]; GO:0003824; GO:0003674 [GO:0020037]; GO:0046906; GO:0097159; GO:1901363; GO:0005488; GO:0003674 [GO:0046872]; GO:0043169; GO:0043167; GO:0005488; GO:0003674 [GO:0055114]; GO:0044710; GO:0008152; GO:0044699; GO:0008150	1.0645e+07	318	34.4896	8.85107
	A2	Sequence	# PSMs	# Proteins	# Protein Groups	Protein Group Accessions	Modifications	ΔCn	Area	q-Value	PEP	IonScore	Exp Value	Charge	MH+ [Da]	ΔM [ppm]	RT [min]	# Missed Cleavages
	High	AcPGVVScADILTLAAR	1	1	1	357461493	C2(Carbamidomethyl); C8(Carbamidomethyl)	0	0	0	0.09309	32.99	0.67118	2	1773.9	1.18673	37.5766	0
	High	DSVVHLGGPSWNVGLGR	1	1	1	357461493		0	1.0645e+07	0.002	0.2243	25.64	3.22129	3	1749.91	1.49412	33.9416	0

## Sheet: MSMS data-Watson-LiCl
Accession	Description	Score	Coverage	# Proteins	# Unique Peptides	# Peptides	# PSMs	Molecular Function	Cellular Component	Biological Process	Pfam IDs	Gene IDs	GO Terms	Area	# AAs	MW [kDa]	calc. pI
357470121	Non-specific lipid-transfer protein [Medicago truncatula]	581.166	50.43	1	13	14	31		extracellular	transport; response to stimulus		11434678	[GO:0006810]; GO:0051234; GO:0008150; GO:0051179 [GO:0006869]; GO:0010876; GO:0044765; GO:0071702; GO:0033036; GO:0006810; GO:0044699; GO:0051179; GO:0051234; GO:0008150 [GO:0008289]; GO:0005488; GO:0003674 [GO:0009414]; GO:0006950; GO:0009415; GO:0050896; GO:0001101; GO:0009628; GO:0010035; GO:1901700; GO:0008150; GO:0042221 [GO:0009737]; GO:0001101; GO:0009725; GO:0033993; GO:0097305; GO:004222…	2.94933e+09	117	11.781	9.0708
	A2	Sequence	# PSMs	# Proteins	# Protein Groups	Protein Group Accessions	Modifications	ΔCn	Area	q-Value	PEP	IonScore	Exp Value	Charge	MH+ [Da]	ΔM [ppm]	RT [min]	# Missed Cleavages
	High	KAAcNcLKSAAGTIAR	8	1	1	357470121	C4(Carbamidomethyl); C6(Carbamidomethyl)	0	4.24606e+09	0	2.73929e-18	113.05	5.79825e-09	2	1691.87	0.37866	19.5887	2
	High	LNNNQAAALPGK	1	3	2	388519123;357470121		0	2.67167e+09	0	1.877e-05	75.07	3.15901e-05	2	1210.65	-0.557929	17.4935	0
	High	AAcNcLKSAAGTIAR	5	1	1	357470121	C3(Carbamidomethyl); C5(Carbamidomethyl)	0	1.93026e+09	0	2.466e-07	74.94	3.45732e-05	2	1563.77	0.0969822	19.4688	1
	High	IPYKFSTSTNcNSIR	1	1	1	357470121	C11(Carbamidomethyl)	0	1.58658e+07	0	1.9e-06	69.84	0.000113469	2	1787.88	0.349224	25.0509	1
	High	KLNAAANTGPAR	2	1	1	357470121		0	1.51637e+09	0	0.001012	68.07	0.000116616	2	1183.65	-0.239122	12.8768	1
	High	LNAAANTGPAR	1	1	1	357470121		0	2.72952e+08	0	6.1e-06	63.46	0.000320598	2	1055.56	-0.615741	13.5436	0
	High	KLNAAANTGPARK	2	1	1	357470121		0	7.39574e+08	0	0.0001738	62.42	0.000289863	2	1311.75	0.0639428	10.8673	2
	High	SAAGTIARLNNNQAAALPGKcGVK	1	1	1	357470121	C21(Carbamidomethyl)	0	2.781e+08	0	1.128e-12	58.46	0.00131035	3	2382.27	0.366971	24.8435	2
	High	KAAcNcLK	2	1	1	357470121	C4(Carbamidomethyl); C6(Carbamidomethyl)	0	1.85093e+08	0	0.0001181	50.78	0.00622232	2	964.47	-0.512306	7.30106	1
	High	SAAGTIARLNNNQAAALPGK	1	1	1	357470121		0	568965647	0	5.429e-05	50.78	0.00688537	3	1938.05	0.639455	25.1918	1
	High	AAcNcLKSAAGTIARLNNNQAAALPGK	1	1	1	357470121	C3(Carbamidomethyl); C5(Carbamidomethyl)	0	2.66347e+08	0	7.386e-09	47.36	0.0238594	3	2755.41	1.12371	30.0196	2
	High	LNNNQAAALPGKcGVK	2	1	1	357470121	C13(Carbamidomethyl)	0	5.51968e+08	0	0.003111	47.26	0.0198747	3	1654.87	0.0269829	18.7116	1
	High	LNNNQAAALPGKcGVKIPYK	3	1	1	357470121	C13(Carbamidomethyl)	0	3.41472e+08	0	6.301e-06	46	0.0222189	2	2156.17	0.921174	25.6129	2
	High	LNAAANTGPARKAAcNcLK	1	1	1	357470121	C15(Carbamidomethyl); C17(Carbamidomethyl)	0	1.65287e+07	0	0.06119	15.45	36.9806	2	2001.01	0.0545319	19.1277	2
13992528	peroxidase2 [Medicago sativa]	296.746	43.34	63	12	12	12	antioxidant activity; catalytic activity; metal ion binding		response to stimulus; metabolic process	Pf00141		[GO:0004601]; GO:0016209; GO:0016684; GO:0003674; GO:0016491; GO:0003824 [GO:0006979]; GO:0006950; GO:0050896; GO:0008150 [GO:0016491]; GO:0003824; GO:0003674 [GO:0020037]; GO:0046906; GO:0097159; GO:1901363; GO:0005488; GO:0003674 [GO:0046872]; GO:0043169; GO:0043167; GO:0005488; GO:0003674 [GO:0055114]; GO:0044710; GO:0008152; GO:0044699; GO:0008150	7.72493e+07	323	35.3869	8.92432
	A2	Sequence	# PSMs	# Proteins	# Protein Groups	Protein Group Accessions	Modifications	ΔCn	Area	q-Value	PEP	IonScore	Exp Value	Charge	MH+ [Da]	ΔM [ppm]	RT [min]	# Missed Cleavages
	High	VScADILALATR	1	63	1	13992528	C3(Carbamidomethyl)	0	6.85125e+06	0	0.01402	78.54	1.47628e-05	2	1289.69	0.0114141	36.7687	0
	High	GLFTSDQILFTDTR	1	5	1	13992528		0	4.81549e+07	0	1.35e-08	75.37	3.48613e-05	2	1613.82	0.928075	39.7265	0
	High	NKVScADILALATR	1	62	1	13992528	C5(Carbamidomethyl)	0	1.39429e+07	0	1.643e-06	69.56	0.000116893	2	1531.83	0.513502	33.294	1
	High	QYAAQLQQMcPR	1	4	1	13992528	C10(Carbamidomethyl)	0	8.03203e+06	0	0.002565	62.99	0.000367464	2	1493.7	-0.36521	25.5701	0
	High	NTVNSFATNGNVFNANFITAMTK	1	3	1	13992528		0	3.61913e+06	0	1.179e-06	56.42	0.00334481	2	2476.2	2.67549	43.1118	0
	High	DVINLAGGPSYTVELGR	1	5	1	13992528		0	9.62535e+06	0	1.179e-05	50.73	0.00990794	2	1760.92	-0.998387	35.9544	0
	High	TFDNVYYKNLQQGK	1	4	1	13992528		0	2.67412e+07	0	5.496e-05	49.93	0.0110695	2	1717.86	1.68588	26.4614	1
	High	IAINMDPTTPR	1	12	1	13992528		0	1.44763e+08	0	3.765e-05	49.04	0.0115077	2	1228.64	1.42705	26.7406	0
	High	FQQTFVTVPATLR	1	15	1	13992528		0	2.2106e+07	0	0.03716	42.83	0.0384277	2	1507.83	-0.142997	34.1922	0
	High	IQTPVDPTLNKQYAAQLQQMcPR	1	3	1	13992528	C21(Carbamidomethyl)	0	3.88297e+07	0	0.007578	34.82	0.458586	3	2700.36	0.0185395	33.0095	1
	High	NVDPRIAINMDPTTPR	1	8	1	13992528		0	3.42135e+07	0	1.417e-05	32.88	0.61763	3	1809.93	-0.0584985	29.2978	1
	High	SAVQKKFQQTFVTVPATLR	1	5	1	13992528		0	3.15966e+07	0	0.0003387	20.89	2.2991	3	2149.21	0.668749	30.7498	2
357452881	Peroxidase [Medicago truncatula]	276.86	29.56	2	8	10	11	antioxidant activity; catalytic activity; metal ion binding	extracellular	response to stimulus; metabolic process	Pf00141	11407145	[GO:0004601]; GO:0016209; GO:0016684; GO:0003674; GO:0016491; GO:0003824 [GO:0005576]; GO:0005575 [GO:0006979]; GO:0006950; GO:0050896; GO:0008150 [GO:0016491]; GO:0003824; GO:0003674 [GO:0020037]; GO:0046906; GO:0097159; GO:1901363; GO:0005488; GO:0003674 [GO:0046872]; GO:0043169; GO:0043167; GO:0005488; GO:0003674 [GO:0055114]; GO:0044710; GO:0008152; GO:0044699; GO:0008150	5.22646e+07	318	34.1943	8.39697
	A2	Sequence	# PSMs	# Proteins	# Protein Groups	Protein Group Accessions	Modifications	ΔCn	Area	q-Value	PEP	IonScore	Exp Value	Charge	MH+ [Da]	ΔM [ppm]	RT [min]	# Missed Cleavages
	High	GLTLNDLTVLSGAHTIGQAEcQFFR	1	2	1	357452881	C21(Carbamidomethyl)	0	1.30071e+07	0	7.288e-09	82.73	7.42856e-06	3	2748.38	0.481386	45.7136	0
	High	NKGLTLNDLTVLSGAHTIGQAEcQFFRTR	1	2	1	357452881	C23(Carbamidomethyl)	0	3.26082e+07	0	2.096e-10	64.2	0.000454726	4	3247.67	0.980336	42.1242	2
	High	TASQSAANSQIPGPSSDLSTLTTMFR	1	2	1	357452881		0	5.33112e+07	0	3.868e-09	63.77	0.000579813	2	2668.3	3.83401	42.2009	0
	High	TASQSAANSQIPGPSSDLSTLTTMFRNK	1	2	1	357452881		0	3.50637e+07	0	1.095e-08	63.74	0.000642182	3	2910.43	1.11229	40.1	1
	High	NKGLTLNDLTVLSGAHTIGQAEcQFFR	2	2	1	357452881	C23(Carbamidomethyl)	0	4.46553e+07	0	1.183e-13	60.96	0.00106639	3	2990.53	3.27211	42.8204	1
	High	DARTASQSAANSQIPGPSSDLSTLTTMFR	1	2	1	357452881		0	5.88272e+07	0	1.471e-09	58.65	0.00207191	3	3010.46	1.41758	41.649	1
	High	GLTLNDLTVLSGAHTIGQAEcQFFRTR	1	2	1	357452881	C21(Carbamidomethyl)	0	7.60605e+06	0	0.0001348	53.18	0.00604367	3	3005.53	1.70051	44.8557	1
	High	DGIALLGGPSWVVPLGRR	1	2	1	357452881		0	14011972	0	0.001673	39.65	0.0398939	3	1863.06	1.27252	42.4463	1
	High	EMTKAINNEAR	1	3	2	357452879;357452881		0	2.41884e+07	0	0.05381	34.81	0.321466	2	1276.63	-0.163019	14.2033	1
	High	AINNEARIGASILR	1	3	2	357452879;357452881		0	2.23158e+07	0	0.0003727	34.76	0.179747	3	1497.85	-0.37158	28.0872	1
388519123	unknown [Medicago truncatula]	227.466	29.52	2	3	4	18	protein binding	membrane; cytoplasm; extracellular	transport	Pf00234		[GO:0005516]; GO:0005515; GO:0005488; GO:0003674 [GO:0005886]; GO:0016020; GO:0044464; GO:0071944; GO:0005575; GO:0005623 [GO:0006810]; GO:0051234; GO:0008150; GO:0051179 [GO:0006869]; GO:0010876; GO:0044765; GO:0071702; GO:0033036; GO:0006810; GO:0044699; GO:0051179; GO:0051234; GO:0008150 [GO:0008289]; GO:0005488; GO:0003674 [GO:0009505]; GO:0005618; GO:0030312; GO:0044464; GO:0071944; GO:00055…	4.81395e+09	105	10.6772	9.1001
	A2	Sequence	# PSMs	# Proteins	# Protein Groups	Protein Group Accessions	Modifications	ΔCn	Area	q-Value	PEP	IonScore	Exp Value	Charge	MH+ [Da]	ΔM [ppm]	RT [min]	# Missed Cleavages
	High	LNNNQAAALPGK	1	3	2	388519123;357470121		0	2.67167e+09	0	1.877e-05	75.07	3.15901e-05	2	1210.65	-0.557929	17.4935	0
	High	cGVNIPYKFSTSTNcNSIR	4	2	1	388519123	C1(Carbamidomethyl); C15(Carbamidomethyl)	0	2.92325e+09	0	5.159e-09	71.14	7.01793e-05	3	2218.04	-0.257253	29.6369	1
	High	LNNNQAAALPGKcGVNIPYKFSTSTNcNSIR	11	2	1	388519123	C13(Carbamidomethyl); C27(Carbamidomethyl)	0	8.84692e+09	0	3.347e-08	63.13	0.000708598	3	3409.68	0.915017	30.0721	2
	High	LNNNQAAALPGKcGVNIPYK	2	2	1	388519123	C13(Carbamidomethyl)	0	7.13826e+08	0	8.298e-06	51.95	0.00761608	3	2142.11	0.112406	26.9367	1
537317	peroxidase [Medicago sativa]	189.46	20.96	1	5	5	9	antioxidant activity; catalytic activity; metal ion binding		response to stimulus; metabolic process	Pf00141		[GO:0004601]; GO:0016209; GO:0016684; GO:0003674; GO:0016491; GO:0003824 [GO:0006979]; GO:0006950; GO:0050896; GO:0008150 [GO:0016491]; GO:0003824; GO:0003674 [GO:0020037]; GO:0046906; GO:0097159; GO:1901363; GO:0005488; GO:0003674 [GO:0046872]; GO:0043169; GO:0043167; GO:0005488; GO:0003674 [GO:0055114]; GO:0044710; GO:0008152; GO:0044699; GO:0008150	4.07654e+08	353	38.1761	6.13818
	A2	Sequence	# PSMs	# Proteins	# Protein Groups	Protein Group Accessions	Modifications	ΔCn	Area	q-Value	PEP	IonScore	Exp Value	Charge	MH+ [Da]	ΔM [ppm]	RT [min]	# Missed Cleavages
	High	QGLDTTDLVALSGAHTIGRGQcR	2	1	1	537317	C22(Carbamidomethyl)	0	7.38797e+07	0	4.586e-09	85.93	3.58463e-06	3	2426.22	0.863524	31.918	1
	High	IKVLTGSQGEIR	1	1	1	537317		0	4.76645e+07	0	0.01147	60.4	0.000551812	2	1300.76	0.154695	21.943	1
	High	TIcPNGGPGSTLTDLDPTTPDTFDSAYYSNLRIQK	1	1	1	537317	C3(Carbamidomethyl)	0	113974592	0	2.919e-08	58.28	0.00198462	3	3815.82	2.58198	37.8369	1
	High	NFDRQGLDTTDLVALSGAHTIGRGQcR	3	1	1	537317	C26(Carbamidomethyl)	0	1032861071	0	1.543e-05	57.93	0.00249457	4	2958.47	2.258	32.0829	2
	High	NFDRQGLDTTDLVALSGAHTIGR	2	1	1	537317		0	7.61275e+07	0	4.53e-11	52.06	0.00835625	3	2457.25	0.402222	34.1749	1
357491415	Peroxidase [Medicago truncatula]	179.965	25.15	1	4	7	10	antioxidant activity; catalytic activity; metal ion binding	extracellular	response to stimulus; metabolic process	Pf00141	11433612	[GO:0004601]; GO:0016209; GO:0016684; GO:0003674; GO:0016491; GO:0003824 [GO:0005576]; GO:0005575 [GO:0006979]; GO:0006950; GO:0050896; GO:0008150 [GO:0016491]; GO:0003824; GO:0003674 [GO:0020037]; GO:0046906; GO:0097159; GO:1901363; GO:0005488; GO:0003674 [GO:0046872]; GO:0043169; GO:0043167; GO:0005488; GO:0003674 [GO:0055114]; GO:0044710; GO:0008152; GO:0044699; GO:0008150	6.91426e+07	326	35.7722	9.29053
	A2	Sequence	# PSMs	# Proteins	# Protein Groups	Protein Group Accessions	Modifications	ΔCn	Area	q-Value	PEP	IonScore	Exp Value	Charge	MH+ [Da]	ΔM [ppm]	RT [min]	# Missed Cleavages
	High	GLLHSDQELFNGGSTDSLVK	2	4	3	470117193;502096332;357491415		0	2.76424e+07	0	1.328e-09	80.55	1.28721e-05	2	2117.05	1.40354	33.0152	0
	High	AQGLSTKDMVALSGAHTIGKAR	2	1	1	357491415		0	1.33791e+08	0	3.332e-13	57.81	0.00138464	3	2212.19	-0.294259	26.797	2
	High	AQGLSTKDMVALSGAHTIGK	1	1	1	357491415		0	3.21686e+07	0	7.003e-08	57.5	0.00190276	3	1985.05	1.39159	28.3137	1
	High	DMVALSGAHTIGK	1	5	3	502096332;357491415;255642225		0	1.50388e+07	0	0.001333	42.04	0.0581254	2	1299.67	0.777336	24.967	0
	High	FKAQGLSTKDMVALSGAHTIGK	1	1	1	357491415		0	27114359	0	0.0006341	33.52	0.347368	3	2260.21	0.979633	28.8607	2
	High	TPNHFDNLYYKNLINKK	1	2	2	502096332;357491415		0	2.60645e+07	0	1.331e-05	26.37	2.60063	3	2122.11	1.15757	27.9085	2
	High	cPNVFKAVNSVVHSAVAREPR	2	1	1	357491415	C1(Carbamidomethyl)	0	4.14682e+07	0	0.004737	23.17	5.33372	3	2337.22	-0.588997	36.4535	2
357448437	Peroxidase [Medicago truncatula]	178.454	13.27	6	7	8	8	antioxidant activity; catalytic activity; metal ion binding	membrane	response to stimulus; metabolic process	Pf00141	11410170	[GO:0004601]; GO:0016209; GO:0016684; GO:0003674; GO:0016491; GO:0003824 [GO:0006979]; GO:0006950; GO:0050896; GO:0008150 [GO:0016021]; GO:0031224; GO:0044425; GO:0005575; GO:0016020 [GO:0016491]; GO:0003824; GO:0003674 [GO:0020037]; GO:0046906; GO:0097159; GO:1901363; GO:0005488; GO:0003674 [GO:0046872]; GO:0043169; GO:0043167; GO:0005488; GO:0003674 [GO:0055114]; GO:0044710; GO:0008152; GO:0044…	9.77586e+07	814	88.0576	8.14795
	A2	Sequence	# PSMs	# Proteins	# Protein Groups	Protein Group Accessions	Modifications	ΔCn	Area	q-Value	PEP	IonScore	Exp Value	Charge	MH+ [Da]	ΔM [ppm]	RT [min]	# Missed Cleavages
	High	MGNIGVLTGNQGEIR	1	3	1	357448437		0	7.10128e+07	0	3.478e-06	90.6	1.11592e-06	2	1558.8	0.479792	29.5158	0
	High	MGNIGVLTGK	1	14	2	357448423;357448437		0	1.09852e+08	0	0.0007555	66.62	0.000223825	2	989.545	0.0173197	26.513	0
	High	GLDVVNQIKTAVEK	1	9	1	357448437		0	1.12411e+08	0	2.285e-05	60.37	0.000517526	2	1513.86	1.24705	33.7498	1
	High	DGLTANQLLANK	1	3	1	357448437		0	4.50619e+07	0	9.58e-06	58.6	0.00135098	2	1257.68	0.917961	28.1073	0
	High	NSLRGLDVVNQIK	1	6	1	357448437		0	1.54353e+07	0	0.02982	39.59	0.0593079	2	1455.83	0.0392616	29.2029	1
	High	NIcPNGGPGTPLASFDPTTPDKFDKNYYSNLQVK	1	2	1	357448437	C3(Carbamidomethyl)	0	3.71798e+07	0	0.0007301	36.21	0.35086	3	3755.8	-0.00658232	36.1169	2
	High	NSLRGLDVVNQIKTAVEK	1	6	1	357448437		0	2.16876e+07	0	9.568e-05	27.57	0.658905	3	1984.12	1.0586	35.4145	2
	High	MGNIGVLTGNQGEIRK	1	3	1	357448437		0.0469	6.31071e+07	0.003	0.0767	60.54	0.000941451	2	1686.9	0.733231	26.4556	1
388494196	unknown [Medicago truncatula]	172.614	60	2	12	12	14				Pf00234			5.37619e+08	120	12.7319	10.2134
	A2	Sequence	# PSMs	# Proteins	# Protein Groups	Protein Group Accessions	Modifications	ΔCn	Area	q-Value	PEP	IonScore	Exp Value	Charge	MH+ [Da]	ΔM [ppm]	RT [min]	# Missed Cleavages
	High	INPAIAITVPK	1	2	1	388494196		0	4.05814e+08	0	2.94e-06	68.13	2.35491e-05	2	1136.7	0.279634	30.5457	0
	High	cLcSVLLSPLAK	1	1	1	388494196	C1(Carbamidomethyl); C3(Carbamidomethyl)	0	627012553	0	0.0008771	53.3	0.00498278	2	1360.73	0.766459	35.4901	0
	High	TSPRcLcSVLLSPLAK	2	1	1	388494196	C5(Carbamidomethyl); C7(Carbamidomethyl)	0	5.44733e+07	0	3.536e-07	50.79	0.0105152	2	1801.97	0.263697	34.4696	1
	High	INPAIAITVPKR	1	2	1	388494196		0	2.17897e+08	0	0.0002738	43.43	0.00315716	2	1292.81	0.30488	27.5289	1
	High	VGALLRTSPR	1	1	1	388494196		0	3.43853e+08	0	0.005486	39.65	0.023906	2	1069.65	-0.0754393	18.9473	1
	High	qAKINPAIAITVPKR	1	2	1	388494196	N-Term(Gln->pyro-Glu)	0	3.46484e+07	0	0.0001145	39.47	0.0099535	3	1602.97	0.734072	29.2431	2
	High	cLcSVLLSPLAKQAK	2	1	1	388494196	C1(Carbamidomethyl); C3(Carbamidomethyl)	0	5.45952e+08	0	0.00394	37.94	0.131078	3	1687.92	0.46755	32.7565	1
	High	TPIGSAAASLSPcLGAVRNVR	1	1	1	388494196	C13(Carbamidomethyl)	0	147058383	0	4.808e-05	33.84	0.946292	3	2097.12	0.0591327	32.7036	1
	High	NVRAKVPPVccAR	1	1	1	388494196	C10(Carbamidomethyl); C11(Carbamidomethyl)	0	2.09866e+08	0	0.04466	31	0.813908	3	1526.8	-0.422612	17.2016	2
	High	INPAIAITVPKRcNIR	1	2	1	388494196	C13(Carbamidomethyl)	0	4.39892e+08	0	0.008585	29.16	0.272952	3	1836.06	0.082582	27.2056	2
	High	TSPRcLcSVLLSPLAKQAK	1	1	1	388494196	C5(Carbamidomethyl); C7(Carbamidomethyl)	0	7.40808e+07	0	0.001484	24.69	2.45057	3	2129.16	0.218657	32.2335	2
	High	QAKINPAIAITVPK	1	2	1	388494196		0	1.15226e+08	0.003	0.08108	34.74	0.0303003	3	1463.89	-0.185526	28.6967	1
46849842	pectin methylesterase 5 [Medicago truncatula]	158.373	36.84	1	4	4	4	catalytic activity		metabolic process; cell organization and biogenesis	Pf01095		[GO:0005618]; GO:0030312; GO:0044464; GO:0071944; GO:0005575; GO:0005623 [GO:0008152]; GO:0008150 [GO:0016787]; GO:0003824; GO:0003674 [GO:0030599]; GO:0052689; GO:0016788; GO:0016787; GO:0003824; GO:0003674 [GO:0042545]; GO:0071555; GO:0045229; GO:0071554; GO:0009987; GO:0016043; GO:0008150; GO:0071840 [GO:0045330]; GO:0016788; GO:0016787; GO:0003824; GO:0003674	3.47897e+07	114	12.7543	8.66064
	A2	Sequence	# PSMs	# Proteins	# Protein Groups	Protein Group Accessions	Modifications	ΔCn	Area	q-Value	PEP	IonScore	Exp Value	Charge	MH+ [Da]	ΔM [ppm]	RT [min]	# Missed Cleavages
	High	TDPNQNTGIIIHNSR	1	1	1	46849842		0	4.09135e+07	0	0.0001918	73.81	5.11736e-05	2	1679.85	1.14099	20.395	0
	High	VSAQSDLNPSSVK	1	1	1	46849842		0	1.68921e+07	0	7.56e-05	71.18	8.30209e-05	2	1331.68	0.849087	20.3226	0
	High	TITVTAQGRTDPNQNTGIIIHNSR	1	1	1	46849842		0	4.58509e+07	0	1.499e-07	67.13	0.000290899	3	2607.36	1.30518	24.4184	1
	High	NPPAKTITVTAQGR	1	1	1	46849842		0	1.76048e+07	0	0.0005066	51.54	0.00466713	2	1453.81	-0.195385	17.9043	1
357476329	hypothetical protein MTR_4g094240 [Medicago truncatula]	158.17	12.67	2	4	4	5		membrane		Pf04674	11409803	[GO:0016021]; GO:0031224; GO:0044425; GO:0005575; GO:0016020	3.31539e+07	300	31.7603	8.88037
	A2	Sequence	# PSMs	# Proteins	# Protein Groups	Protein Group Accessions	Modifications	ΔCn	Area	q-Value	PEP	IonScore	Exp Value	Charge	MH+ [Da]	ΔM [ppm]	RT [min]	# Missed Cleavages
	High	VLVDGASGSSYNAHGANGR	2	1	1	357476329		0	2.55328e+07	0	9.738e-11	100	9.6875e-08	2	1831.87	0.916738	18.6919	0
	High	KYLLPAMWDPQTSAcKTLV	1	2	1	357476329	C15(Carbamidomethyl)	0	4.60378e+07	0	0.001331	48.69	0.0176858	2	2222.14	0.288167	39.8021	2
	High	KYLLPAMWDPQTSAcK	1	2	1	357476329	C15(Carbamidomethyl)	0	1.58395e+07	0	1.088e-05	33.77	0.48606	3	1908.94	0.57093	35.724	1
	High	VLVDGASGSSYNAHGANGRK	1	1	1	357476329		0	2.78912e+07	0	0.002387	30.35	1.16954	3	1959.96	0.320927	16.8912	1
357508073	Subtilisin-like serine protease [Medicago truncatula]	153.248	11.94	6	6	9	12	catalytic activity; protein binding		metabolic process; regulation of biological process	Pf00082; Pf02225; Pf05922	11436744	[GO:0004252]; GO:0004175; GO:0008236; GO:0070011; GO:0017171; GO:0008233; GO:0016787; GO:0003824; GO:0003674 [GO:0006508]; GO:0019538; GO:0043170; GO:0044238; GO:0071704; GO:0008152; GO:0008150 [GO:0008233]; GO:0016787; GO:0003824; GO:0003674 [GO:0008236]; GO:0017171; GO:0070011; GO:0016787; GO:0008233; GO:0003824; GO:0003674 [GO:0016787]; GO:0003824; GO:0003674 [GO:0042802]; GO:0005515; GO:00054…	7.53452e+07	737	79.6112	9.37842
	A2	Sequence	# PSMs	# Proteins	# Protein Groups	Protein Group Accessions	Modifications	ΔCn	Area	q-Value	PEP	IonScore	Exp Value	Charge	MH+ [Da]	ΔM [ppm]	RT [min]	# Missed Cleavages
	High	IVEcIREGNIK	1	2	1	357508073	C4(Carbamidomethyl)	0	6.87347e+07	0	0.0005521	55.02	0.00341358	2	1330.72	0.699279	20.6007	1
	High	FGENTIIANIDTGVWPESK	2	4	2	357508073;502106343		0	5.66275e+07	0	0.001919	54.39	0.00471252	2	2091.04	2.30782	40.6429	0
	High	TLYGRKPAPVMASFSSR	1	2	1	357508073		0	5.84245e+07	0	0.0001763	52.15	0.00666925	3	1867.99	2.07727	25.7522	1
	High	LKAGTTIKFSGAK	2	2	1	357508073		0	8.92972e+07	0	0.001401	47.63	0.00420155	2	1321.78	0.72352	19.6134	2
	High	EGNIKSVAEGQEALSAGAK	1	2	1	357508073		0	7.48704e+06	0	0.0563	41.33	0.115585	2	1858.95	0.923534	23.6958	1
	High	GKIVEcIREGNIK	1	2	1	357508073	C6(Carbamidomethyl)	0	2.1009e+07	0	0.03424	33.9	0.37314	2	1515.83	-0.0204135	21.0866	2
	High	KPAPVMASFSSR	1	10	3	357508073;357508023;124359473		0	1.88028e+07	0	0.02083	32.03	0.80993	2	1277.67	0.589338	22.8951	0
	High	IVEcIREGNIKSVAEGQEALSAGAK	2	2	1	357508073	C4(Carbamidomethyl)	0	6.80036e+07	0	1.851e-05	28.72	1.62575	4	2629.36	-0.210196	27.9961	2
	High	TLHPNWSPAAIK	1	12	4	357508023;357508073;502106343;124359473		0	4.6965e+07	0.003	0.09705	33.63	0.404249	2	1334.72	0.185849	27.2405	0
357461493	Peroxidase [Medicago truncatula]	147.258	37.42	1	6	7	10	antioxidant activity; catalytic activity; metal ion binding	extracellular	response to stimulus; metabolic process	Pf00141	11415900	[GO:0004601]; GO:0016209; GO:0016684; GO:0003674; GO:0016491; GO:0003824 [GO:0005576]; GO:0005575 [GO:0006979]; GO:0006950; GO:0050896; GO:0008150 [GO:0016491]; GO:0003824; GO:0003674 [GO:0020037]; GO:0046906; GO:0097159; GO:1901363; GO:0005488; GO:0003674 [GO:0046872]; GO:0043169; GO:0043167; GO:0005488; GO:0003674 [GO:0055114]; GO:0044710; GO:0008152; GO:0044699; GO:0008150	5.81339e+07	318	34.4896	8.85107
	A2	Sequence	# PSMs	# Proteins	# Protein Groups	Protein Group Accessions	Modifications	ΔCn	Area	q-Value	PEP	IonScore	Exp Value	Charge	MH+ [Da]	ΔM [ppm]	RT [min]	# Missed Cleavages
	High	TNFANQGLSAKDLVALSGAHTIGLAR	2	1	1	357461493		0	8.25649e+07	0	5.421e-17	77.17	1.25682e-05	3	2625.41	0.4922	37.2343	1
	High	AcPGVVScADILTLAAR	2	1	1	357461493	C2(Carbamidomethyl); C8(Carbamidomethyl)	0	4.96679e+07	0	2.868e-08	63.5	0.000577629	2	1773.9	1.80606	37.7576	0
	High	GFNVIDDIKANVEK	1	1	1	357461493		0	4.21688e+07	0	7.116e-07	52.1	0.00802313	2	1561.82	-0.821426	35.8104	1
	High	GMVKMSSIKPLTGSNGQIR	1	1	1	357461493		0	2.93837e+07	0	2.912e-06	37.15	0.180927	3	2004.07	-0.527792	26.8938	1
	High	YATDNAKFFKAFAK	1	1	1	357461493		0	23785461	0	0.0007772	35.85	0.322914	2	1621.84	0.27429	29.4678	2
	High	MSSIKPLTGSNGQIR	2	2	2	388491134;357461493		0	3.47238e+07	0	0.03106	32.78	0.611534	2	1588.85	0.660297	23.1466	0
	High	SGNDNVLEPLDHQTPTHFDNLYFKNLLAK	1	1	1	357461493		0	19677597	0.003	0.1113	29.62	1.96972	3	3340.66	1.48675	39.0576	1
357503039	Polygalacturonase inhibitor protein [Medicago truncatula]	142.067	14.41	2	3	4	7	protein binding			Pf08263; Pf12799	11439773	[GO:0005515]; GO:0005488; GO:0003674	4.55007e+08	222	23.8811	8.104
	A2	Sequence	# PSMs	# Proteins	# Protein Groups	Protein Group Accessions	Modifications	ΔCn	Area	q-Value	PEP	IonScore	Exp Value	Charge	MH+ [Da]	ΔM [ppm]	RT [min]	# Missed Cleavages
	High	SSFDHNKcLcGAPLAAcK	3	2	1	357503039	C8(Carbamidomethyl); C10(Carbamidomethyl); C17(Carbamidomethyl)	0	1.12669e+09	0	1.524e-08	79.21	6.75498e-06	2	2035.92	0.643408	22.7785	1
	High	cLcGAPLAAcK	1	2	1	357503039	C1(Carbamidomethyl); C3(Carbamidomethyl); C10(Carbamidomethyl)	0	7.3617e+07	0	0.04612	51.54	0.00340627	2	1220.56	0.404945	22.2013	0
	High	IRDHFGGPNGR	1	3	2	357503039;357503045		0	4.08778e+07	0	0.001018	38.14	0.13134	2	1225.62	-0.169358	14.72	1
	High	FAKSSFDHNKcLcGAPLAAcK	2	2	1	357503039	C11(Carbamidomethyl); C13(Carbamidomethyl); C20(Carbamidomethyl)	0	1.64711e+08	0	1.788e-07	35.52	0.296338	3	2382.12	0.565884	23.5247	2
357494771	MtN5 protein [Medicago truncatula]	131.313	38.24	1	6	6	8				Pf00234	11426804		3.56212e+08	102	10.7964	8.67529
	A2	Sequence	# PSMs	# Proteins	# Protein Groups	Protein Group Accessions	Modifications	ΔCn	Area	q-Value	PEP	IonScore	Exp Value	Charge	MH+ [Da]	ΔM [ppm]	RT [min]	# Missed Cleavages
	High	KALALPGQcGLQTPSNc	1	1	1	357494771	C9(Carbamidomethyl); C17(Carbamidomethyl)	0	839773694	0	2.303e-09	64.31	0.000436013	2	1814.89	0.53381	27.4262	1
	High	SALTYYGINAK	1	1	1	357494771		0	1.132e+08	0	0.007464	62.22	0.000620274	2	1200.63	0.577376	27.5389	0
	High	RANLPcLcGYK	2	1	1	357494771	C6(Carbamidomethyl); C8(Carbamidomethyl)	0	7.75562e+07	0	0.0524	38.86	0.11461	2	1351.66	0.412324	25.4619	1
	High	ANLPcLcGYKSALTYYGINAK	1	1	1	357494771	C5(Carbamidomethyl); C7(Carbamidomethyl)	0	1.15662e+08	0	6.965e-06	36.7	0.321742	3	2377.17	0.322242	37.0008	1
	High	RANLPcLcGYKSALTYYGINAK	2	1	1	357494771	C6(Carbamidomethyl); C8(Carbamidomethyl)	0	3.05317e+07	0	2.488e-06	36.44	0.327451	3	2533.28	2.38044	34.831	2
	High	SALTYYGINAKK	1	1	1	357494771		0	4.14993e+07	0	0.0406	30.91	0.7739	2	1328.72	-1.13143	24.27	1
71534942	lipid transfer protein precursor [Medicago sativa]	127.443	41.46	1	5	5	8			transport	Pf00234		[GO:0006810]; GO:0051234; GO:0008150; GO:0051179 [GO:0006869]; GO:0010876; GO:0044765; GO:0071702; GO:0033036; GO:0006810; GO:0044699; GO:0051179; GO:0051234; GO:0008150 [GO:0008289]; GO:0005488; GO:0003674	1.75072e+09	82	7.83589	8.82178
	A2	Sequence	# PSMs	# Proteins	# Protein Groups	Protein Group Accessions	Modifications	ΔCn	Area	q-Value	PEP	IonScore	Exp Value	Charge	MH+ [Da]	ΔM [ppm]	RT [min]	# Missed Cleavages
	High	GGAGPSPAccAGVKR	2	1	1	71534942	C9(Carbamidomethyl); C10(Carbamidomethyl)	0	6.2257e+08	0	0.0001112	55.78	0.00187743	2	1444.68	-0.0532815	16.1272	1
	High	LNAAATTTPDRQAAcNcLK	2	1	1	71534942	C15(Carbamidomethyl); C17(Carbamidomethyl)	0	2.2421e+09	0	5.392e-06	50.25	0.011004	2	2076	-0.018281	20.4061	1
	High	GGAGPSPAccAGVK	1	1	1	71534942	C9(Carbamidomethyl); C10(Carbamidomethyl)	0	5.80527e+08	0	0.005232	42.65	0.0186199	2	1288.58	0.828385	16.1218	0
	High	RLNAAATTTPDRQAAcNcLK	2	1	1	71534942	C16(Carbamidomethyl); C18(Carbamidomethyl)	0	2.38749e+09	0	0.0004732	33.22	0.676341	3	2232.1	0.120529	19.2784	2
	High	GGAGPSPAccAGVKRLNAAATTTPDR	1	1	1	71534942	C9(Carbamidomethyl); C10(Carbamidomethyl)	0	41838449	0	2.787e-05	21.21	9.81082	3	2556.25	1.73772	22.4409	2
68064400	RecName: Full=Thaumatin-like protein	124.56	80	1	2	2	2		extracellular	defense response; response to stimulus	Pf00314		[GO:0005576]; GO:0005575 [GO:0031640]; GO:0001906; GO:0044364; GO:0008150; GO:0035821; GO:0051704; GO:0065008; GO:0065007 [GO:0050832]; GO:0009620; GO:0098542; GO:0051707; GO:0006952; GO:0043207; GO:0051704; GO:0006950; GO:0009605; GO:0009607; GO:0008150; GO:0050896	5.98123e+07	30	3.21956	8.23584
	A2	Sequence	# PSMs	# Proteins	# Protein Groups	Protein Group Accessions	Modifications	ΔCn	Area	q-Value	PEP	IonScore	Exp Value	Charge	MH+ [Da]	ΔM [ppm]	RT [min]	# Missed Cleavages
	High	ANFEIVNNcPYTVWAAASPGGGR	1	1	1	68064400	C9(Carbamidomethyl)	0	5.6065e+07	0	1.04e-17	105.5	3.27877e-08	2	2451.15	1.0186	38.1287	0
	High	ANFEIVNNcPYTVWAAASPGGGRR	1	1	1	68064400	C9(Carbamidomethyl)	0	6.35596e+07	0	0.008082	53.06	0.00672114	3	2607.25	0.653984	36.2372	1
357443039	Xyloglucan-specific endoglucanase inhibitor protein [Medicago truncatula]	117.517	5.5	1	3	3	3	catalytic activity	cytoplasm; Golgi; membrane	metabolic process; response to stimulus		11408499	[GO:0004190]; GO:0004175; GO:0070001; GO:0070011; GO:0008233; GO:0016787; GO:0003824; GO:0003674 [GO:0005618]; GO:0030312; GO:0044464; GO:0071944; GO:0005575; GO:0005623 [GO:0005794]; GO:0012505; GO:0043231; GO:0044444; GO:0044464; GO:0043227; GO:0043229; GO:0005737; GO:0044424; GO:0005575; GO:0005623; GO:0043226; GO:0005622 [GO:0005886]; GO:0016020; GO:0044464; GO:0071944; GO:0005575; GO:0005623…	1.83238e+08	436	46.7518	8.646
	A2	Sequence	# PSMs	# Proteins	# Protein Groups	Protein Group Accessions	Modifications	ΔCn	Area	q-Value	PEP	IonScore	Exp Value	Charge	MH+ [Da]	ΔM [ppm]	RT [min]	# Missed Cleavages
	High	DTSASTPQYTTQIKQR	1	1	1	357443039		0	7.0114e+07	0	5.333e-07	71.92	7.89863e-05	2	1824.91	-0.0352704	19.2057	1
	High	ALVLPITRDTSASTPQYTTQIKQR	1	1	1	357443039		0	4.57085e+08	0	2.345e-11	54.93	0.00169874	3	2688.47	1.15389	29.9296	2
	High	ALVLPITRDTSASTPQYTTQIK	1	1	1	357443039		0	2.25134e+07	0	4.165e-06	48	0.00991668	2	2404.31	1.2584	32.4989	1
228204925	chitinase class III-1 [Medicago sativa]	112.627	7.64	1	3	3	3	catalytic activity		metabolic process	Pf00704		[GO:0004553]; GO:0016798; GO:0016787; GO:0003824; GO:0003674 [GO:0005975]; GO:0044238; GO:0071704; GO:0008152; GO:0008150 [GO:0008152]; GO:0008150 [GO:0016787]; GO:0003824; GO:0003674 [GO:0016798]; GO:0016787; GO:0003824; GO:0003674	3.24574e+07	301	33.2766	8.20654
	A2	Sequence	# PSMs	# Proteins	# Protein Groups	Protein Group Accessions	Modifications	ΔCn	Area	q-Value	PEP	IonScore	Exp Value	Charge	MH+ [Da]	ΔM [ppm]	RT [min]	# Missed Cleavages
	High	RFDVQSGYSSQIKR	1	1	1	228204925		0	5.94799e+07	0	8.854e-06	68.96	0.000149407	3	1670.86	0.245967	21.74	2
	High	FDVQSGYSSQIKR	1	1	1	228204925		0	2.63129e+07	0	5.633e-05	63.19	0.000572682	2	1514.76	0.955113	23.1943	1
	High	YGGVMLWNR	1	1	1	228204925		0	1.15792e+07	0	0.008687	53.81	0.00335078	2	1095.54	0.215157	32.365	0
502096332	PREDICTED: peroxidase 4-like [Cicer arietinum]	108.365	19.4	1	1	4	5					101514640		2.29152e+07	335	36.5877	9.27588
	A2	Sequence	# PSMs	# Proteins	# Protein Groups	Protein Group Accessions	Modifications	ΔCn	Area	q-Value	PEP	IonScore	Exp Value	Charge	MH+ [Da]	ΔM [ppm]	RT [min]	# Missed Cleavages
	High	GLLHSDQELFNGGSTDSLVK	2	4	3	470117193;502096332;357491415		0	2.76424e+07	0	1.328e-09	80.55	1.28721e-05	2	2117.05	1.40354	33.0152	0
	High	MGNNNPLTGSKGEIR	1	1	1	502096332		0	1.22602e+07	0	0.0003214	53.91	0.00511265	2	1587.79	0.133471	21.691	1
	High	DMVALSGAHTIGK	1	5	3	502096332;357491415;255642225		0	1.50388e+07	0	0.001333	42.04	0.0581254	2	1299.67	0.777336	24.967	0
	High	TPNHFDNLYYKNLINKK	1	2	2	502096332;357491415		0	2.60645e+07	0	1.331e-05	26.37	2.60063	3	2122.11	1.15757	27.9085	2
357469963	Non-specific lipid-transfer protein [Medicago truncatula]	106.03	16.38	4	2	2	5			transport; response to stimulus	Pf00234	11425012	[GO:0006810]; GO:0051234; GO:0008150; GO:0051179 [GO:0006869]; GO:0010876; GO:0044765; GO:0071702; GO:0033036; GO:0006810; GO:0044699; GO:0051179; GO:0051234; GO:0008150 [GO:0008289]; GO:0005488; GO:0003674 [GO:0009414]; GO:0006950; GO:0009415; GO:0050896; GO:0001101; GO:0009628; GO:0010035; GO:1901700; GO:0008150; GO:0042221 [GO:0009651]; GO:0006970; GO:0006950; GO:0009628; GO:0050896; GO:000815…	1.32094e+09	116	11.3566	8.646
	A2	Sequence	# PSMs	# Proteins	# Protein Groups	Protein Group Accessions	Modifications	ΔCn	Area	q-Value	PEP	IonScore	Exp Value	Charge	MH+ [Da]	ΔM [ppm]	RT [min]	# Missed Cleavages
	High	cGVNIPYKISTSTNcATIR	4	4	1	357469963	C1(Carbamidomethyl); C15(Carbamidomethyl)	0	2.64126e+09	0	8.586e-16	86.16	3.79484e-06	2	2155.06	0.460044	29.1911	1
	High	ISTSTNcATIR	1	4	1	357469963	C7(Carbamidomethyl)	0	613148	0	0.008747	46.3	0.0212399	2	1223.61	0.499384	17.0552	0
502106343	PREDICTED: subtilisin-like protease-like [Cicer arietinum]	104.519	5.97	2	2	4	5					101505967		3.94234e+07	787	84.8699	9.5542
	A2	Sequence	# PSMs	# Proteins	# Protein Groups	Protein Group Accessions	Modifications	ΔCn	Area	q-Value	PEP	IonScore	Exp Value	Charge	MH+ [Da]	ΔM [ppm]	RT [min]	# Missed Cleavages
	High	SVTEGQEALSAGAK	1	1	1	502106343		0	1.46777e+07	0	0.0002136	65.73	0.000269065	2	1347.67	-0.109035	19.1695	0
	High	FGENTIIANIDTGVWPESK	2	4	2	357508073;502106343		0	5.66275e+07	0	0.001919	54.39	0.00471252	2	2091.04	2.30782	40.6429	0
	High	GRFGENTIIANIDTGVWPESK	1	2	1	502106343		0	1.31465e+07	0	4.281e-07	48.12	0.0213248	2	2304.17	3.14029	38.6125	1
	High	TLHPNWSPAAIK	1	12	4	357508023;357508073;502106343;124359473		0	4.6965e+07	0.003	0.09705	33.63	0.404249	2	1334.72	0.185849	27.2405	0
357500235	Non-specific lipid-transfer protein [Medicago truncatula]	101.33	33.7	3	3	3	4					11428913		1.57979e+08	92	10.0031	9.11475
	A2	Sequence	# PSMs	# Proteins	# Protein Groups	Protein Group Accessions	Modifications	ΔCn	Area	q-Value	PEP	IonScore	Exp Value	Charge	MH+ [Da]	ΔM [ppm]	RT [min]	# Missed Cleavages
	High	KVANTcGTPFPRc	1	3	1	357500235	C6(Carbamidomethyl); C13(Carbamidomethyl)	0	3.71387e+08	0	4.402e-07	62.42	0.000444261	2	1507.71	-1.926	20.1733	2
	High	VANTcGTPFPRc	1	3	1	357500235	C5(Carbamidomethyl); C12(Carbamidomethyl)	0	7.29883e+07	0	0.001279	58.75	0.000620821	2	1379.62	1.07999	22.2509	1
	High	IKEQRPcLcQYMKNPNLR	2	1	1	357500235	C7(Carbamidomethyl); C9(Carbamidomethyl)	0	2.95603e+07	0	1.83e-05	34.16	0.65165	3	2348.18	0.330088	26.138	2
357517377	Defensin [Medicago truncatula]	100.956	34.21	2	4	4	5			defense response; response to stimulus	Pf00304	11448006	[GO:0006952]; GO:0006950; GO:0050896; GO:0008150	8.14238e+07	76	8.33397	8.54346
	A2	Sequence	# PSMs	# Proteins	# Protein Groups	Protein Group Accessions	Modifications	ΔCn	Area	q-Value	PEP	IonScore	Exp Value	Charge	MH+ [Da]	ΔM [ppm]	RT [min]	# Missed Cleavages
	High	FKGPcASDHNcASVcQTER	2	2	1	357517377	C5(Carbamidomethyl); C11(Carbamidomethyl); C15(Carbamidomethyl)	0	1.61668e+08	0	4.846e-08	59.25	0.000188675	3	2223.93	0.0698249	17.7364	1
	High	GPcASDHNcASVcQTER	1	2	1	357517377	C3(Carbamidomethyl); C9(Carbamidomethyl); C13(Carbamidomethyl)	0	1.95702e+06	0	0.0002352	39.98	0.00427464	2	1948.77	-0.101906	14.7824	0
	High	GPcASDHNcASVcQTERFSGGHcR	1	1	1	357517377	C3(Carbamidomethyl); C9(Carbamidomethyl); C13(Carbamidomethyl); C23(Carbamidomethyl)	0	2.20531e+07	0	1.183e-05	37.48	0.00873592	4	2750.1	-0.602844	18.2126	1
	High	FKGPcASDHNcASVcQTERFSGGHcR	1	1	1	357517377	C5(Carbamidomethyl); C11(Carbamidomethyl); C15(Carbamidomethyl); C25(Carbamidomethyl)	0	6.05499e+07	0	0.06166	11.61	8.79366	4	3025.27	-0.164317	20.0311	2
357481689	Pathogenesis-related thaumatin-like protein [Medicago truncatula]	96.752	9.27	6	3	3	3			response to stimulus; defense response	Pf00314	11436800	[GO:0009651]; GO:0006970; GO:0006950; GO:0009628; GO:0050896; GO:0008150 [GO:0009817]; GO:0009814; GO:0050832; GO:0045087; GO:0098542; GO:0009620; GO:0006952; GO:0006955; GO:0051707; GO:0006950; GO:0002376; GO:0050896; GO:0043207; GO:0051704; GO:0008150; GO:0009605; GO:0009607	1.16841e+07	453	48.8894	5.73193
	A2	Sequence	# PSMs	# Proteins	# Protein Groups	Protein Group Accessions	Modifications	ΔCn	Area	q-Value	PEP	IonScore	Exp Value	Charge	MH+ [Da]	ΔM [ppm]	RT [min]	# Missed Cleavages
	High	TGcNFDGSGR	1	6	1	357481689	C3(Carbamidomethyl)	0	1.15153e+07	0	0.004275	66.96	1.16192e-05	2	1070.43	-0.32424	14.1566	0
	High	TQGGcNNPcTVFK	1	5	1	357481689	C5(Carbamidomethyl); C9(Carbamidomethyl)	0	1.40021e+07	0	0.001308	53.33	0.00130808	2	1482.65	0.865598	22.0091	0
	High	LDRGQTWNLWVNPGTAMAR	1	2	1	357481689		0	9.5349e+06	0	1.824e-06	38.21	0.192716	3	2186.1	1.43356	38.1678	1
470117193	PREDICTED: peroxidase 4-like [Fragaria vesca subsp. vesca]	94.16	10.7	1	1	2	3				Pf00141	101301085		1.97459e+07	327	34.8957	9.08545
	A2	Sequence	# PSMs	# Proteins	# Protein Groups	Protein Group Accessions	Modifications	ΔCn	Area	q-Value	PEP	IonScore	Exp Value	Charge	MH+ [Da]	ΔM [ppm]	RT [min]	# Missed Cleavages
	High	GLLHSDQELFNGGSTDSLVK	2	4	3	470117193;502096332;357491415		0	2.76424e+07	0	1.328e-09	80.55	1.28721e-05	2	2117.05	1.40354	33.0152	0
	High	MGDIKPLTGSQGEIR	1	1	1	470117193		0	1.18495e+07	0	0.03755	45.11	0.0371709	2	1601.84	7.42404	15.4796	0
357444471	Peroxidase [Medicago truncatula]	93.8063	18.52	1	2	2	2	antioxidant activity; catalytic activity; metal ion binding	membrane	response to stimulus; metabolic process	Pf00141	11414111	[GO:0004601]; GO:0016209; GO:0016684; GO:0003674; GO:0016491; GO:0003824 [GO:0005618]; GO:0030312; GO:0044464; GO:0071944; GO:0005575; GO:0005623 [GO:0006979]; GO:0006950; GO:0050896; GO:0008150 [GO:0009505]; GO:0005618; GO:0030312; GO:0044464; GO:0071944; GO:0005575; GO:0005623 [GO:0009506]; GO:0005911; GO:0055044; GO:0030054; GO:0005575 [GO:0016020]; GO:0005575 [GO:0016491]; GO:0003824; GO:0003…	4.13751e+07	216	23.3338	7.88428
	A2	Sequence	# PSMs	# Proteins	# Protein Groups	Protein Group Accessions	Modifications	ΔCn	Area	q-Value	PEP	IonScore	Exp Value	Charge	MH+ [Da]	ΔM [ppm]	RT [min]	# Missed Cleavages
	High	NTcPNANSGNTANLDIR	1	1	1	357444471	C3(Carbamidomethyl)	0	1.09551e+07	0	0.000148	91.93	4.02455e-07	2	1831.84	0.747965	21.8994	0
	High	VFAAQNFDVTDVVALSGAHTFGR	1	1	1	357444471		0	7.1795e+07	0	6.853e-05	36.87	0.478313	3	2422.22	0.0589598	41.2031	0
357448423	Peroxidase [Medicago truncatula]	93.7601	11.02	9	3	4	5	antioxidant activity; catalytic activity; metal ion binding	cytoplasm; membrane; vacuole; Golgi; extracellular	defense response; response to stimulus; cell growth; cell organization and biogenesis; regulation of biological process; metabolic process	Pf00141	11412423	[GO:0004601]; GO:0016209; GO:0016684; GO:0003674; GO:0016491; GO:0003824 [GO:0005618]; GO:0030312; GO:0044464; GO:0071944; GO:0005575; GO:0005623 [GO:0005774]; GO:0044437; GO:0098588; GO:0005773; GO:0044444; GO:0044446; GO:0031090; GO:0043231; GO:0005737; GO:0044424; GO:0043229; GO:0044422; GO:0016020; GO:0043227; GO:0005622; GO:0044464; GO:0043226; GO:0005575; GO:0005623 [GO:0005794]; GO:0012505…	1.55652e+08	354	38.2834	7.51807
	A2	Sequence	# PSMs	# Proteins	# Protein Groups	Protein Group Accessions	Modifications	ΔCn	Area	q-Value	PEP	IonScore	Exp Value	Charge	MH+ [Da]	ΔM [ppm]	RT [min]	# Missed Cleavages
	High	MGNIGVLTGK	1	14	2	357448423;357448437		0	1.09852e+08	0	0.0007555	66.62	0.000223825	2	989.545	0.0173197	26.513	0
	High	MGNIGVLTGKKGEIR	2	12	1	357448423		0	9.18764e+07	0	0.0005666	51.18	0.0041499	2	1572.89	1.2191	24.2642	2
	High	TcPQLQSIVFQILEK	1	1	1	357448423	C2(Carbamidomethyl)	0	1.71291e+07	0	0.0001382	44.59	0.0450841	2	1803.97	0.839465	48.2997	0
	High	RLDVINQIK	1	1	1	357448423		0	2.65226e+08	0.003	0.08884	43.09	0.0118309	2	1098.66	0.102157	24.9163	1
388494834	unknown [Medicago truncatula]	90.81	12.81	3	3	3	4	catalytic activity		metabolic process	Pf00182; Pf00187		[GO:0004568]; GO:0004553; GO:0016798; GO:0016787; GO:0003824; GO:0003674 [GO:0005975]; GO:0044238; GO:0071704; GO:0008152; GO:0008150 [GO:0006032]; GO:0006026; GO:0006030; GO:1901072; GO:0006022; GO:0009057; GO:1901136; GO:1901565; GO:1901071; GO:0046348; GO:0043170; GO:1901135; GO:1901564; GO:1901575; GO:0006040; GO:0071704; GO:0006807; GO:0009056; GO:0008152; GO:0008150 [GO:0008061]; GO:0097367…	3.6362e+07	320	34.2331	6.62451
	A2	Sequence	# PSMs	# Proteins	# Protein Groups	Protein Group Accessions	Modifications	ΔCn	Area	q-Value	PEP	IonScore	Exp Value	Charge	MH+ [Da]	ΔM [ppm]	RT [min]	# Missed Cleavages
	High	cAGHGFYTYDGFIAAAR	2	3	1	388494834	C1(Carbamidomethyl)	0	5.17085e+07	0	4.639e-10	60.35	0.000519085	2	1876.85	1.40859	33.8007	0
	High	YYGRGPIQLTHNYNYGQAGK	1	3	1	388494834		0	3.95917e+07	0	1.077e-06	40.18	0.123806	3	2300.12	0.0662842	25.9128	1
	High	NDQRcAGHGFYTYDGFIAAAR	1	3	1	388494834	C5(Carbamidomethyl)	0	1.7786e+07	0	2.493e-05	39.99	0.0612308	3	2390.08	2.95348	32.0528	1
217071446	unknown [Medicago truncatula]	90.63	45.45	2	3	3	4	metal ion binding			Pf02298		[GO:0005507]; GO:0046914; GO:0046872; GO:0043169; GO:0043167; GO:0005488; GO:0003674 [GO:0009055]; GO:0003674	1.05118e+08	121	12.9675	9.62744
	A2	Sequence	# PSMs	# Proteins	# Protein Groups	Protein Group Accessions	Modifications	ΔCn	Area	q-Value	PEP	IonScore	Exp Value	Charge	MH+ [Da]	ΔM [ppm]	RT [min]	# Missed Cleavages
	High	AGDTLVFNYSPSAHNVVAVNKGGYDScKTPR	2	2	1	217071446	C27(Carbamidomethyl)	0	2.88145e+08	0	1.916e-06	68.63	0.000215832	3	3324.61	1.00921	29.2865	2
	High	GGYDScKTPR	1	2	1	217071446	C6(Carbamidomethyl)	0	1.01074e+07	0	0.002911	48.24	0.00540711	2	1140.51	-0.191086	11.664	1
	High	GQNYFIcNFVGHcESGMKIAINAA	1	2	1	217071446	C7(Carbamidomethyl); C13(Carbamidomethyl)	0	1.71024e+07	0	0.00463	29.35	1.13752	3	2701.24	1.62705	40.6168	1
124359473	Peptidase S8 and S53, subtilisin, kexin, sedolisin [Medicago truncatula]	83.9233	3.74	6	1	3	3	catalytic activity		metabolic process	Pf00082		[GO:0004252]; GO:0004175; GO:0008236; GO:0070011; GO:0017171; GO:0008233; GO:0016787; GO:0003824; GO:0003674 [GO:0006508]; GO:0019538; GO:0043170; GO:0044238; GO:0071704; GO:0008152; GO:0008150	3.32934e+07	668	71.5851	9.75928
	A2	Sequence	# PSMs	# Proteins	# Protein Groups	Protein Group Accessions	Modifications	ΔCn	Area	q-Value	PEP	IonScore	Exp Value	Charge	MH+ [Da]	ΔM [ppm]	RT [min]	# Missed Cleavages
	High	RKPAPVMASFSSR	1	2	1	124359473		0	3.41124e+07	0	7.424e-05	72.93	6.4932e-05	3	1433.77	0.441295	20.6123	1
	High	KPAPVMASFSSR	1	10	3	357508073;357508023;124359473		0	1.88028e+07	0	0.02083	32.03	0.80993	2	1277.67	0.589338	22.8951	0
	High	TLHPNWSPAAIK	1	12	4	357508023;357508073;502106343;124359473		0	4.6965e+07	0.003	0.09705	33.63	0.404249	2	1334.72	0.185849	27.2405	0
388492790	unknown [Medicago truncatula]	82.1168	9.92	2	2	2	2				Pf00314			1.15232e+08	242	25.2885	4.60205
	A2	Sequence	# PSMs	# Proteins	# Protein Groups	Protein Group Accessions	Modifications	ΔCn	Area	q-Value	PEP	IonScore	Exp Value	Charge	MH+ [Da]	ΔM [ppm]	RT [min]	# Missed Cleavages
	High	SAcLAFNTDQYccR	1	2	1	388492790	C3(Carbamidomethyl); C12(Carbamidomethyl); C13(Carbamidomethyl)	0	2.25695e+08	0	7.819e-08	69.82	6.06629e-06	2	1765.71	0.766557	27.7342	0
	High	GSDGSVVAcK	1	2	1	388492790	C9(Carbamidomethyl)	0	4.76974e+06	0	0.05448	44.41	0.0190811	2	979.451	-0.221411	11.5742	0
217072156	unknown [Medicago truncatula]	77.06	14.18	1	2	2	2	structural molecule activity			Pf01190		[GO:0005199]; GO:0005198; GO:0003674	6.65674e+06	275	29.5447	9.49561
	A2	Sequence	# PSMs	# Proteins	# Protein Groups	Protein Group Accessions	Modifications	ΔCn	Area	q-Value	PEP	IonScore	Exp Value	Charge	MH+ [Da]	ΔM [ppm]	RT [min]	# Missed Cleavages
	High	YAGVDTLLGATQILGAVVK	1	1	1	217072156		0	6.84668e+06	0	2.021e-08	69.99	3.25449e-05	2	1889.08	2.67961	48.4929	0
	High	GLPFILYTVGPLAFEPKcPR	1	1	1	217072156	C18(Carbamidomethyl)	0	6.4668e+06	0	0.01939	31.07	0.591692	3	2275.23	-0.508017	48.4336	1
502153653	PREDICTED: endochitinase-like [Cicer arietinum]	76.39	7.23	1	2	2	2					101511073		5.02427e+07	318	34.3771	6.40479
	A2	Sequence	# PSMs	# Proteins	# Protein Groups	Protein Group Accessions	Modifications	ΔCn	Area	q-Value	PEP	IonScore	Exp Value	Charge	MH+ [Da]	ΔM [ppm]	RT [min]	# Missed Cleavages
	High	YcQLLGVNPGDNLDcNNQRPFA	1	1	1	502153653	C2(Carbamidomethyl); C15(Carbamidomethyl)	0	7.06089e+07	0	5.447e-08	65.4	0.00018279	2	2565.16	-0.793773	34.7072	0
	High	RYcQLLGVNPGDNLDcNNQRPFA	1	1	1	502153653	C3(Carbamidomethyl); C16(Carbamidomethyl)	0	2.98766e+07	0	1.426e-06	40.99	0.0824343	3	2721.27	1.22617	33.0472	1
5777611	cysteine protease [Medicago sativa]	75.23	18.18	1	2	2	2	catalytic activity		metabolic process	Pf00112		[GO:0006508]; GO:0019538; GO:0043170; GO:0044238; GO:0071704; GO:0008152; GO:0008150 [GO:0008233]; GO:0016787; GO:0003824; GO:0003674 [GO:0008234]; GO:0070011; GO:0008233; GO:0016787; GO:0003824; GO:0003674 [GO:0016787]; GO:0003824; GO:0003674	1.72674e+07	209	22.3047	5.56689
	A2	Sequence	# PSMs	# Proteins	# Protein Groups	Protein Group Accessions	Modifications	ΔCn	Area	q-Value	PEP	IonScore	Exp Value	Charge	MH+ [Da]	ΔM [ppm]	RT [min]	# Missed Cleavages
	High	GRNVcGVDSMVSTVAAAQS	1	1	1	5777611	C5(Carbamidomethyl)	0	2.92156e+07	0	0.007062	75.23	2.4953e-05	2	1908.89	1.20511	30.1314	1
	High	LDHGVLLVGFGSGGYAPIR	1	1	1	5777611		0	5.31919e+06	0.003	0.07875	13.14	49.6523	3	1928.03	-4.22993	38.1863	0
388519821	unknown [Medicago truncatula]	74.6	12.1	1	4	4	5				Pf02704			5.13339e+07	248	26.6923	9.70068
	A2	Sequence	# PSMs	# Proteins	# Protein Groups	Protein Group Accessions	Modifications	ΔCn	Area	q-Value	PEP	IonScore	Exp Value	Charge	MH+ [Da]	ΔM [ppm]	RT [min]	# Missed Cleavages
	High	SWKDcIPLcGYR	1	1	1	388519821	C5(Carbamidomethyl); C9(Carbamidomethyl)	0	1.02643e+08	0	0.0002327	52.59	0.0061853	2	1554.72	1.2077	30.9818	1
	High	cYTDMVTHGNRPKcP	1	1	1	388519821	C1(Carbamidomethyl); C14(Carbamidomethyl)	0	6.11237e+06	0	0.0009271	39.03	0.0380079	2	1835.8	2.32309	21.5145	1
	High	cGKcYTDMVTHGNRPK	1	1	1	388519821	C1(Carbamidomethyl); C4(Carbamidomethyl)	0	9.38956e+06	0	0.001084	28.61	0.765178	3	1923.86	-0.809505	18.1656	1
	High	cGKcYTDMVTHGNRPKcP	2	1	1	388519821	C1(Carbamidomethyl); C4(Carbamidomethyl); C17(Carbamidomethyl)	0	4.19693e+07	0	0.01381	26.41	0.68248	4	2180.95	0.656119	20.0367	2
357452879	Peroxidase [Medicago truncatula]	72.63	17.92	1	3	5	5	antioxidant activity; catalytic activity; metal ion binding	extracellular	response to stimulus; metabolic process	Pf00141	11411032	[GO:0004601]; GO:0016209; GO:0016684; GO:0003674; GO:0016491; GO:0003824 [GO:0005576]; GO:0005575 [GO:0006979]; GO:0006950; GO:0050896; GO:0008150 [GO:0016491]; GO:0003824; GO:0003674 [GO:0020037]; GO:0046906; GO:0097159; GO:1901363; GO:0005488; GO:0003674 [GO:0046872]; GO:0043169; GO:0043167; GO:0005488; GO:0003674 [GO:0055114]; GO:0044710; GO:0008152; GO:0044699; GO:0008150	2.228e+07	318	34.3564	8.68994
	A2	Sequence	# PSMs	# Proteins	# Protein Groups	Protein Group Accessions	Modifications	ΔCn	Area	q-Value	PEP	IonScore	Exp Value	Charge	MH+ [Da]	ΔM [ppm]	RT [min]	# Missed Cleavages
	High	DLTVLSGAHTIGQAEcQFFR	1	1	1	357452879	C16(Carbamidomethyl)	0	6.18594e+06	0	0.009894	57.07	0.0025829	3	2250.1	-0.195276	40.3896	0
	High	EMTKAINNEAR	1	3	2	357452879;357452881		0	2.41884e+07	0	0.05381	34.81	0.321466	2	1276.63	-0.163019	14.2033	1
	High	AINNEARIGASILR	1	3	2	357452879;357452881		0	2.23158e+07	0	0.0003727	34.76	0.179747	3	1497.85	-0.37158	28.0872	1
	High	DGIALLGGPSWIVPLGR	1	1	1	357452879		0	2.03358e+07	0.003	0.08328	42.8	0.0229472	2	1720.97	-0.0920797	45.6003	0
	High	DLTVLSGAHTIGQAEcQFFRNR	1	1	1	357452879	C16(Carbamidomethyl)	0	5.76748e+06	0.003	0.07243	24.93	4.74336	3	2520.25	1.95404	39.2668	1
217071164	unknown [Medicago truncatula]	69.79	17.54	1	2	2	3			transport			[GO:0006869]; GO:0010876; GO:0044765; GO:0071702; GO:0033036; GO:0006810; GO:0044699; GO:0051179; GO:0051234; GO:0008150 [GO:0008289]; GO:0005488; GO:0003674	5.12045e+07	114	12.315	8.19189
	A2	Sequence	# PSMs	# Proteins	# Protein Groups	Protein Group Accessions	Modifications	ΔCn	Area	q-Value	PEP	IonScore	Exp Value	Charge	MH+ [Da]	ΔM [ppm]	RT [min]	# Missed Cleavages
	High	VAcHcIQDTAAKIPLIDYTR	2	1	1	217071164	C3(Carbamidomethyl); C5(Carbamidomethyl)	0	9.92803e+07	0	0.000105	40.87	0.127844	4	2345.18	1.48974	32.0106	1
	High	VAcHcIQDTAAK	1	1	1	217071164	C3(Carbamidomethyl); C5(Carbamidomethyl)	0	3.12877e+06	0.003	0.06943	51.36	0.00343343	2	1373.63	-0.382272	14.1113	0
119721188	chitinase-related agglutinin [Robinia pseudoacacia]	62.99	3.67	2	2	2	2	catalytic activity		metabolic process	Pf00704		[GO:0004553]; GO:0016798; GO:0016787; GO:0003824; GO:0003674 [GO:0004568]; GO:0004553; GO:0016798; GO:0016787; GO:0003824; GO:0003674 [GO:0005975]; GO:0044238; GO:0071704; GO:0008152; GO:0008150 [GO:0006032]; GO:0006026; GO:0006030; GO:1901072; GO:0006022; GO:0009057; GO:1901136; GO:1901565; GO:1901071; GO:0046348; GO:0043170; GO:1901135; GO:1901564; GO:1901575; GO:0006040; GO:0071704; GO:0006807…	2.53665e+07	327	35.6817	6.69775
	A2	Sequence	# PSMs	# Proteins	# Protein Groups	Protein Group Accessions	Modifications	ΔCn	Area	q-Value	PEP	IonScore	Exp Value	Charge	MH+ [Da]	ΔM [ppm]	RT [min]	# Missed Cleavages
	High	SFIDSSIQLAR	1	2	1	119721188		0	1.69995e+07	0	0.0004232	50.53	0.00812049	2	1236.66	-0.262576	32.5497	0
	High	KSFIDSSIQLAR	1	2	1	119721188		0	3.37336e+07	0	0.003847	43.46	0.0326865	2	1364.75	0.925368	29.9544	1
388491134	unknown [Medicago truncatula]	60.9	10.66	2	2	3	5	antioxidant activity; catalytic activity; metal ion binding	extracellular	response to stimulus; metabolic process	Pf00141		[GO:0004601]; GO:0016209; GO:0016684; GO:0003674; GO:0016491; GO:0003824 [GO:0005576]; GO:0005575 [GO:0006979]; GO:0006950; GO:0050896; GO:0008150 [GO:0016491]; GO:0003824; GO:0003674 [GO:0020037]; GO:0046906; GO:0097159; GO:1901363; GO:0005488; GO:0003674 [GO:0046872]; GO:0043169; GO:0043167; GO:0005488; GO:0003674 [GO:0055114]; GO:0044710; GO:0008152; GO:0044699; GO:0008150	1.7053e+07	319	34.8165	7.13721
	A2	Sequence	# PSMs	# Proteins	# Protein Groups	Protein Group Accessions	Modifications	ΔCn	Area	q-Value	PEP	IonScore	Exp Value	Charge	MH+ [Da]	ΔM [ppm]	RT [min]	# Missed Cleavages
	High	KYATNNAEFFKAFAEGMVK	1	2	1	388491134		0	1.18366e+07	0	0.004859	41.08	0.09921	3	2166.07	0.536091	38.4986	2
	High	YATNNAEFFKAFAEGMVK	2	2	1	388491134		0	4.59879e+06	0	0.002323	40.64	0.113098	2	2037.97	-3.07774	41.1261	1
	High	MSSIKPLTGSNGQIR	2	2	2	388491134;357461493		0	3.47238e+07	0	0.03106	32.78	0.611534	2	1588.85	0.660297	23.1466	0
357443753	Chitinase [Medicago truncatula]	58.75	8.45	1	2	2	3	catalytic activity		metabolic process	Pf00704	11428131	[GO:0004553]; GO:0016798; GO:0016787; GO:0003824; GO:0003674 [GO:0005975]; GO:0044238; GO:0071704; GO:0008152; GO:0008150 [GO:0008152]; GO:0008150 [GO:0016787]; GO:0003824; GO:0003674 [GO:0016798]; GO:0016787; GO:0003824; GO:0003674	6.17438e+07	296	31.4182	5.14795
	A2	Sequence	# PSMs	# Proteins	# Protein Groups	Protein Group Accessions	Modifications	ΔCn	Area	q-Value	PEP	IonScore	Exp Value	Charge	MH+ [Da]	ΔM [ppm]	RT [min]	# Missed Cleavages
	High	YGGVMIWDRFNDGQSGYSNAIKGSV	1	1	1	357443753		0	1.12608e+08	0	0.0006885	47.51	0.0201557	3	2721.27	0.645622	38.3583	2
	High	YGGVMIWDRFNDGQSGYSNAIK	1	1	1	357443753		0	1.08796e+07	0	0.02553	34.24	0.359375	3	2478.15	0.993116	37.2921	1
	High	YGGVMIwDRFNDGQSGYSNAIKGSV	1	1	1	357443753	W7(Oxidation)	0	3.00496e+07	0	0.0003379	21.53	6.91577	3	2737.27	1.67452	36.2737	2
357452885	Peroxidase [Medicago truncatula]	58.5673	11.67	1	2	2	2	antioxidant activity; catalytic activity; metal ion binding	extracellular	response to stimulus; metabolic process	Pf00141	11415635	[GO:0004601]; GO:0016209; GO:0016684; GO:0003674; GO:0016491; GO:0003824 [GO:0005576]; GO:0005575 [GO:0006979]; GO:0006950; GO:0050896; GO:0008150 [GO:0016491]; GO:0003824; GO:0003674 [GO:0020037]; GO:0046906; GO:0097159; GO:1901363; GO:0005488; GO:0003674 [GO:0046872]; GO:0043169; GO:0043167; GO:0005488; GO:0003674 [GO:0055114]; GO:0044710; GO:0008152; GO:0044699; GO:0008150	1.02344e+07	317	34.0791	8.22119
	A2	Sequence	# PSMs	# Proteins	# Protein Groups	Protein Group Accessions	Modifications	ΔCn	Area	q-Value	PEP	IonScore	Exp Value	Charge	MH+ [Da]	ΔM [ppm]	RT [min]	# Missed Cleavages
	High	LFFHDcFVNGcDGSILLDDTATFTGEK	1	1	1	357452885	C6(Carbamidomethyl); C11(Carbamidomethyl)	0	1.11868e+07	0	2.808e-06	50.79	0.00541893	3	3079.38	-0.838482	43.3721	0
	High	LFFHDcFVNGcDGSILLDDTATFTGEKNAAPNKNSAR	1	1	1	357452885	C6(Carbamidomethyl); C11(Carbamidomethyl)	0	9.2821e+06	0	3.441e-05	49.6	0.00976249	4	4102.9	-1.16395	40.0791	2
357475261	Receptor protein kinase [Medicago truncatula]	52.7	7.92	1	2	2	3	catalytic activity	cytoplasm	metabolic process		11446209	[GO:0009507]; GO:0009536; GO:0043231; GO:0044444; GO:0043227; GO:0043229; GO:0005737; GO:0044424; GO:0043226; GO:0005622; GO:0044464; GO:0005575; GO:0005623 [GO:0016301]; GO:0016772; GO:0016740; GO:0003824; GO:0003674 [GO:0016310]; GO:0006796; GO:0006793; GO:0044237; GO:0008152; GO:0009987; GO:0008150 [GO:0016740]; GO:0003824; GO:0003674	1.67273e+07	366	40.2601	7.97217
	A2	Sequence	# PSMs	# Proteins	# Protein Groups	Protein Group Accessions	Modifications	ΔCn	Area	q-Value	PEP	IonScore	Exp Value	Charge	MH+ [Da]	ΔM [ppm]	RT [min]	# Missed Cleavages
	High	SKILDVSNNcIPGLPNQR	1	1	1	357475261	C10(Carbamidomethyl)	0	1.29795e+07	0	5.976e-05	42.65	0.0735072	2	2025.06	0.632329	30.5245	1
	High	SKQEcYEFQcK	2	1	1	357475261	C5(Carbamidomethyl); C10(Carbamidomethyl)	0	2.04752e+07	0	0.04038	36.05	0.0380788	2	1506.63	-0.350547	18.6156	1
357464361	Peroxidase [Medicago truncatula]	46.84	11.8	1	3	3	3	antioxidant activity; catalytic activity; metal ion binding	extracellular; cytoplasm; Golgi; cytosol; membrane	response to stimulus; metabolic process	Pf00141	11418508	[GO:0004601]; GO:0016209; GO:0016684; GO:0003674; GO:0016491; GO:0003824 [GO:0005576]; GO:0005575 [GO:0005618]; GO:0030312; GO:0044464; GO:0071944; GO:0005575; GO:0005623 [GO:0005794]; GO:0012505; GO:0043231; GO:0044444; GO:0044464; GO:0043227; GO:0043229; GO:0005737; GO:0044424; GO:0005575; GO:0005623; GO:0043226; GO:0005622 [GO:0005829]; GO:0044444; GO:0005737; GO:0044424; GO:0005622; GO:004446…	2.24689e+07	322	34.7114	8.5874
	A2	Sequence	# PSMs	# Proteins	# Protein Groups	Protein Group Accessions	Modifications	ΔCn	Area	q-Value	PEP	IonScore	Exp Value	Charge	MH+ [Da]	ΔM [ppm]	RT [min]	# Missed Cleavages
	High	NVGLSTKDLVALSGAHTIGQAR	1	1	1	357464361		0	4.21013e+07	0	1.698e-09	46.84	0.0123991	3	2208.21	0.588403	33.0417	1
	High	MGDIKPLTGSNGEIR	1	2	1	357464361		0	3.99609e+06	0	1.459e-05	42.3	0.0717094	3	1587.82	0.0396087	24.8751	0
	High	MGDIKPLTGSNGEIRK	1	2	1	357464361		0	2.13093e+07	0	1.069e-05	33.38	0.494579	3	1715.91	-0.31864	21.7923	1
255642225	unknown [Glycine max]	46.3	13.41	2	1	2	2	antioxidant activity; catalytic activity; metal ion binding		response to stimulus; metabolic process	Pf00141	100812415	[GO:0004601]; GO:0016209; GO:0016684; GO:0003674; GO:0016491; GO:0003824 [GO:0006979]; GO:0006950; GO:0050896; GO:0008150 [GO:0016491]; GO:0003824; GO:0003674 [GO:0020037]; GO:0046906; GO:0097159; GO:1901363; GO:0005488; GO:0003674 [GO:0046872]; GO:0043169; GO:0043167; GO:0005488; GO:0003674 [GO:0055114]; GO:0044710; GO:0008152; GO:0044699; GO:0008150	9.55464e+06	261	28.0673	8.66064
	A2	Sequence	# PSMs	# Proteins	# Protein Groups	Protein Group Accessions	Modifications	ΔCn	Area	q-Value	PEP	IonScore	Exp Value	Charge	MH+ [Da]	ΔM [ppm]	RT [min]	# Missed Cleavages
	High	DMVALSGAHTIGK	1	5	3	502096332;357491415;255642225		0	1.50388e+07	0	0.001333	42.04	0.0581254	2	1299.67	0.777336	24.967	0
	High	SKVEALcPGVVScADIVTIAAR	1	2	1	255642225	C7(Carbamidomethyl); C13(Carbamidomethyl)	0	4070530	0	6.466e-05	36.76	0.246931	3	2316.2	-1.06572	36.0967	1
502077140	PREDICTED: cationic peroxidase 2-like [Cicer arietinum]	43.71	6.77	1	2	2	2					101510290		3.11198e+06	325	34.6654	7.35693
	A2	Sequence	# PSMs	# Proteins	# Protein Groups	Protein Group Accessions	Modifications	ΔCn	Area	q-Value	PEP	IonScore	Exp Value	Charge	MH+ [Da]	ΔM [ppm]	RT [min]	# Missed Cleavages
	High	LEATcPGVVScADILALAAR	1	1	1	502077140	C5(Carbamidomethyl); C11(Carbamidomethyl)	0	2.37275e+06	0	8.855e-06	47.23	0.023344	2	2087.06	0.26189	40.5138	0
	High	TKLEATcPGVVScADILALAAR	1	1	1	502077140	C7(Carbamidomethyl); C13(Carbamidomethyl)	0	3.85121e+06	0	3.271e-05	31.48	0.816544	3	2316.21	0.0410359	39.5384	1
357503029	Polygalacturonase inhibitor protein [Medicago truncatula]	43.5915	9.55	1	3	3	3				Pf08263; Pf12799	11443840		3.96267e+07	220	23.9622	8.74854
	A2	Sequence	# PSMs	# Proteins	# Protein Groups	Protein Group Accessions	Modifications	ΔCn	Area	q-Value	PEP	IonScore	Exp Value	Charge	MH+ [Da]	ΔM [ppm]	RT [min]	# Missed Cleavages
	High	cLcGAPLAPcK	1	1	1	357503029	C1(Carbamidomethyl); C3(Carbamidomethyl); C10(Carbamidomethyl)	0	5.3341e+07	0	0.005693	49.31	0.00585687	2	1246.57	0.18059	22.8396	0
	High	NVFEHNKcLcGAPLAPcK	1	1	1	357503029	C8(Carbamidomethyl); C10(Carbamidomethyl); C17(Carbamidomethyl)	0	3.17629e+07	0	0.00367	28.77	1.24775	3	2114.99	0.537426	25.7322	1
	High	FNKNVFEHNKcLcGAPLAPcK	1	1	1	357503029	C11(Carbamidomethyl); C13(Carbamidomethyl); C20(Carbamidomethyl)	0	3.37761e+07	0	0.001941	24.78	4.0335	3	2504.19	-2.21123	26.4871	2
357508023	Subtilisin-like protease [Medicago truncatula]	41.0233	5.08	7	1	3	3	catalytic activity; protein binding		metabolic process; regulation of biological process	Pf00082; Pf05922	11439974	[GO:0004252]; GO:0004175; GO:0008236; GO:0070011; GO:0017171; GO:0008233; GO:0016787; GO:0003824; GO:0003674 [GO:0006508]; GO:0019538; GO:0043170; GO:0044238; GO:0071704; GO:0008152; GO:0008150 [GO:0008233]; GO:0016787; GO:0003824; GO:0003674 [GO:0008236]; GO:0017171; GO:0070011; GO:0016787; GO:0008233; GO:0003824; GO:0003674 [GO:0016787]; GO:0003824; GO:0003674 [GO:0042802]; GO:0005515; GO:00054…	2.28508e+07	787	84.4935	9.26123
	A2	Sequence	# PSMs	# Proteins	# Protein Groups	Protein Group Accessions	Modifications	ΔCn	Area	q-Value	PEP	IonScore	Exp Value	Charge	MH+ [Da]	ΔM [ppm]	RT [min]	# Missed Cleavages
	High	KPAPVMASFSSR	1	10	3	357508073;357508023;124359473		0	1.88028e+07	0	0.02083	32.03	0.80993	2	1277.67	0.589338	22.8951	0
	High	IKSVAEGQEALSAGAK	1	3	1	357508023		0	2.78459e+06	0	0.002434	30.03	0.860585	2	1558.84	-0.343924	20.8679	1
	High	TLHPNWSPAAIK	1	12	4	357508023;357508073;502106343;124359473		0	4.6965e+07	0.003	0.09705	33.63	0.404249	2	1334.72	0.185849	27.2405	0
358347457	hypothetical protein MTR_102s0003 [Medicago truncatula]	40.35	9.59	3	2	2	2					11450080		8.67181e+06	146	14.4801	9.61279
	A2	Sequence	# PSMs	# Proteins	# Protein Groups	Protein Group Accessions	Modifications	ΔCn	Area	q-Value	PEP	IonScore	Exp Value	Charge	MH+ [Da]	ΔM [ppm]	RT [min]	# Missed Cleavages
	High	KLTcPAKcFSSFSR	1	3	1	358347457	C4(Carbamidomethyl); C8(Carbamidomethyl)	0	1.11083e+07	0	0.008078	32.36	0.609745	3	1688.82	-1.21521	24.5044	2
	High	LTcPAKcFSSFSR	1	3	1	358347457	C3(Carbamidomethyl); C7(Carbamidomethyl)	0	6.23529e+06	0	0.000338	28.99	0.959304	2	1560.73	-0.250898	26.9054	1
357503045	Polygalacturonase inhibitor protein [Medicago truncatula]	37.31	14.03	1	1	2	2	protein binding			Pf08263; Pf12799	11437801	[GO:0005515]; GO:0005488; GO:0003674	2.17391e+07	221	23.704	7.88428
	A2	Sequence	# PSMs	# Proteins	# Protein Groups	Protein Group Accessions	Modifications	ΔCn	Area	q-Value	PEP	IonScore	Exp Value	Charge	MH+ [Da]	ΔM [ppm]	RT [min]	# Missed Cleavages
	High	IRDHFGGPNGR	1	3	2	357503039;357503045		0	4.08778e+07	0	0.001018	38.14	0.13134	2	1225.62	-0.169358	14.72	1
	High	LDLGSNSLSGSIPTFLGQLK	1	1	1	357503045		0	2.60043e+06	0.003	0.1002	31.67	0.547679	2	2047.11	0.900303	44.8846	0
357437677	Snakin-1 [Medicago truncatula]	37.06	30.77	2	2	2	2				Pf02704	11411544		6.15488e+07	91	9.92255	8.88037
	A2	Sequence	# PSMs	# Proteins	# Protein Groups	Protein Group Accessions	Modifications	ΔCn	Area	q-Value	PEP	IonScore	Exp Value	Charge	MH+ [Da]	ΔM [ppm]	RT [min]	# Missed Cleavages
	High	cMKFcGIccGK	1	2	1	357437677	C1(Carbamidomethyl); C5(Carbamidomethyl); C8(Carbamidomethyl); C9(Carbamidomethyl)	0	8.15351e+07	0	0.006011	37.06	0.014464	3	1420.57	-0.113726	23.5408	1
	High	cVPSGTYGNKHEcPcYR	1	2	1	357437677	C1(Carbamidomethyl); C13(Carbamidomethyl); C15(Carbamidomethyl)	0	4.15626e+07	0	0.004499	15.5	4.46573	3	2084.87	0.0225643	17.5294	1
357437721	Cysteine proteinase [Medicago truncatula]	27.75	15.59	3	2	2	2	catalytic activity		metabolic process	Pf00112; Pf00396	11414228	[GO:0006508]; GO:0019538; GO:0043170; GO:0044238; GO:0071704; GO:0008152; GO:0008150 [GO:0008234]; GO:0070011; GO:0008233; GO:0016787; GO:0003824; GO:0003674	9.29888e+06	295	31.9968	5.03369
	A2	Sequence	# PSMs	# Proteins	# Protein Groups	Protein Group Accessions	Modifications	ΔCn	Area	q-Value	PEP	IonScore	Exp Value	Charge	MH+ [Da]	ΔM [ppm]	RT [min]	# Missed Cleavages
	High	AVANQPIAVAVEGGGREFQLYEYGVFTGR	1	3	1	357437721		0	9.86056e+06	0	0.0371	31.07	1.13832	3	3098.57	-0.787303	43.6413	1
	High	NSWGGSWGEQGYIRLER	1	3	1	357437721		0	8.73721e+06	0	0.05094	22.18	6.48199	3	1994.95	-0.438256	33.9572	1

## Sheet: MSMS data-Verdonk-EGTA
Accession	Description	Score	Coverage	# Proteins	# Unique Peptides	# Peptides	# PSMs	Molecular Function	Cellular Component	Biological Process	Pfam IDs	Gene IDs	GO Terms	Area	# AAs	MW [kDa]	calc. pI
357517413	Notum-like protein [Medicago truncatula]	615.54	47.22	12	14	14	25				Pf03283	11425257		2.81947e+09	396	43.5335	8.39697
	A2	Sequence	# PSMs	# Proteins	# Protein Groups	Protein Group Accessions	Modifications	ΔCn	Area	q-Value	PEP	IonScore	Exp Value	Charge	MH+ [Da]	ΔM [ppm]	RT [min]	# Missed Cleavages
	High	NAILSGcSAGGLTSILQcDR	2	4	1	357517413	C7(Carbamidomethyl); C18(Carbamidomethyl)	0	2004590302	0	2.813e-06	110.94	1.01115e-08	2	2093.01	0.944109	35.5098	0
	High	IFVAVIEDLLAK	4	4	1	357517413		0	2.45518e+09	0	0.0001585	105.29	8.30906e-09	2	1330.8	-0.548859	48.2955	0
	High	AVSGASHIEQFYSQVVQTHGSAK	2	2	1	357517413		0	1067336816	0	4.327e-05	85.99	3.42152e-06	2	2431.2	0.644313	30.8552	0
	High	GMFIDGcYSHcQTGMQETWMR	2	1	1	357517413	C7(Carbamidomethyl); C11(Carbamidomethyl)	0	3.16336e+08	0	6.399e-05	74.98	1.40736e-06	2	2595.04	0.340862	32.765	0
	High	LSPGLcFFPQNVAAQIK	2	4	1	357517413	C6(Carbamidomethyl)	0	3.99862e+09	0	0.001289	67.32	0.000202053	2	1889.99	0.325581	39.195	0
	High	IFVAVIEDLLAKGMK	1	4	1	357517413		0	5.34818e+06	0	0.0006083	52	0.00182	2	1646.96	0.545804	49.0803	1
	High	GAVcLDGSPPAYHFDK	2	10	1	357517413	C4(Carbamidomethyl)	0	1.84684e+08	0	0.007403	51.74	0.0042541	2	1733.8	1.38408	25.9767	0
	High	cVSDAGYFINVK	1	4	1	357517413	C1(Carbamidomethyl)	0	624725047	0	0.003332	50.06	0.00747797	2	1372.66	-0.23145	28.8992	0
	High	TPIFFVNAAYDSWQIK	3	3	1	357517413		0	1515809765	0	0.002945	44.14	0.0495783	3	1899.96	0.188594	43.2447	0
	High	NILAPGVADPHGTWR	1	5	1	357517413		0	9.18219e+08	0	0.01479	43.83	0.0506135	2	1603.84	0.837647	27.1979	0
	High	KFNPDFYNWNR	1	2	1	357517413		0	2.45491e+08	0	0.02528	30.86	0.597749	3	1500.7	-0.00890807	29.3373	1
	High	FNPDFYNWNR	1	7	1	357517413		0	718913315	0	0.02286	29.33	0.375071	2	1372.61	0.64431	32.3494	0
	High	GMFIDGcYSHcQTGMQETwMR	1	1	1	357517413	C7(Carbamidomethyl); C11(Carbamidomethyl); W19(Oxidation)	0	5.77633e+07	0	0.004761	19.47	0.332725	2	2611.03	0.977231	30.2799	0
	High	TLSFSGFFSSGK	1	2	1	357517413		0	5.82452e+08	0.001	0.03769	39.42	0.112768	2	1264.62	-0.37353	37.1532	0
	High	AVGDWYYDR	1	8	1	357517413		0	6.62041e+08	0.004	0.08035	55.44	0.000915715	2	1144.51	0.386092	26.2526	0
13992528	peroxidase2 [Medicago sativa]	586.651	52.32	35	12	14	22	antioxidant activity; catalytic activity; metal ion binding		response to stimulus; metabolic process	Pf00141		[GO:0004601]; GO:0016209; GO:0016684; GO:0003674; GO:0016491; GO:0003824 [GO:0006979]; GO:0006950; GO:0050896; GO:0008150 [GO:0016491]; GO:0003824; GO:0003674 [GO:0020037]; GO:0046906; GO:0097159; GO:1901363; GO:0005488; GO:0003674 [GO:0046872]; GO:0043169; GO:0043167; GO:0005488; GO:0003674 [GO:0055114]; GO:0044710; GO:0008152; GO:0044699; GO:0008150	4.75119e+09	323	35.3869	8.92432
	A2	Sequence	# PSMs	# Proteins	# Protein Groups	Protein Group Accessions	Modifications	ΔCn	Area	q-Value	PEP	IonScore	Exp Value	Charge	MH+ [Da]	ΔM [ppm]	RT [min]	# Missed Cleavages
	High	NTVNSFATNGNVFNANFITAMTK	2	3	1	13992528		0	8.46332e+08	0	2.171e-06	145.92	3.24902e-12	2	2476.19	-1.16971	41.4827	0
	High	LFFHDcFVQGcDASVLVASSGNNK	2	4	1	13992528	C6(Carbamidomethyl); C11(Carbamidomethyl)	0	799913622	0	4.046e-06	96.86	1.79553e-07	2	2672.23	0.690793	34.6827	0
	High	QYAAQLQQMcPR	2	4	1	13992528	C10(Carbamidomethyl)	0	1257878757	0	0.001225	93.68	2.97306e-07	2	1493.7	0.778919	23.8124	0
	High	NKVScADILALATR	2	62	2	13992528;357479581	C5(Carbamidomethyl)	0	1.18121e+09	0	0.001889	80.96	8.46853e-06	2	1531.83	0.433812	30.921	1
	High	DVINLAGGPSYTVELGR	1	5	1	13992528		0	2.92506e+09	0	4.165e-05	77.12	2.31053e-05	2	1760.92	-0.166523	34.1256	0
	High	IAINMDPTTPR	1	12	1	13992528		0	3.04002e+09	0	0.007796	74.75	3.10295e-05	2	1228.64	1.22834	24.9884	0
	High	VScADILALATR	2	68	2	13992528;357479581	C3(Carbamidomethyl)	0	6.01664e+09	0	0.01369	72.65	5.7302e-05	2	1289.69	0.106065	35.0561	0
	High	LFFHDcFVQGcDASVLVASSGNNKAEK	1	4	1	13992528	C6(Carbamidomethyl); C11(Carbamidomethyl)	0	103461741	0	4.227e-06	64.21	0.000529922	3	3000.4	0.323502	32.8628	1
	High	GLFTSDQILFTDTR	2	5	1	13992528		0	641515	0	0.005761	58.38	0.00169817	2	1613.81	-1.26551	39.1849	0
	High	KFQQTFVTVPATLR	1	14	1	13992528		0	1.46213e+09	0	0.001802	56.95	0.00108931	2	1635.92	-0.131371	29.4157	1
	High	DHPENLSLAGDGFDTVIK	1	4	1	13992528		0	4.72731e+07	0	0.000379	46.93	0.0243312	2	1927.94	0.724264	32.1578	0
	High	FQQTFVTVPATLR	2	16	1	13992528		0	5196905202	0.002	0.05573	42.59	0.0406111	2	1507.83	-0.0620396	32.1149	0
	High	DVINLAGGPSYTVELGRFDGLVSR	1	5	1	13992528		0	42509830	0.004	0.09397	38.39	0.168463	2	2535.33	2.0454	40.7102	1
	High	AKAALDAVPQcR	1	5	1	13992528	C11(Carbamidomethyl)	0	1.81158e+07	0.004	0.08948	34.56	0.336735	2	1299.68	-0.0706948	17.6167	1
	High	qYAAQLQQMcPR	1	4	1	13992528	N-Term(Gln->pyro-Glu); C10(Carbamidomethyl)	0	5.3193e+08	0.004	0.09688	23.64	2.22615	2	1476.67	-0.659627	29.222	0
537319	peroxidase, partial [Medicago sativa]	491.317	70.15	5	15	16	22	antioxidant activity; catalytic activity; metal ion binding		response to stimulus; metabolic process	Pf00141		[GO:0004601]; GO:0016209; GO:0016684; GO:0003674; GO:0016491; GO:0003824 [GO:0006979]; GO:0006950; GO:0050896; GO:0008150 [GO:0016491]; GO:0003824; GO:0003674 [GO:0020037]; GO:0046906; GO:0097159; GO:1901363; GO:0005488; GO:0003674 [GO:0046872]; GO:0043169; GO:0043167; GO:0005488; GO:0003674 [GO:0055114]; GO:0044710; GO:0008152; GO:0044699; GO:0008150	1.09069e+09	325	35.9083	8.88037
	A2	Sequence	# PSMs	# Proteins	# Protein Groups	Protein Group Accessions	Modifications	ΔCn	Area	q-Value	PEP	IonScore	Exp Value	Charge	MH+ [Da]	ΔM [ppm]	RT [min]	# Missed Cleavages
	High	LPEPGFNLNQLNTLFK	1	4	1	537319		0	4.22476e+08	0	6.961e-05	88.1	1.44907e-06	2	1844.99	0.692463	43.8305	0
	High	AERDHPDNLSLAGDGFDTVIQAK	1	3	1	537319		0	7.58612e+07	0	1.115e-05	81.65	9.29949e-06	3	2469.2	1.36534	30.7621	1
	High	DVIALAGGPYYEVELGR	1	4	1	537319		0	357060168	0	0.0006375	77.17	4.12475e-05	2	1821.94	0.903232	37.9171	0
	High	VScADILAMATR	2	8	1	537319	C3(Carbamidomethyl)	0	1.7481e+09	0	0.004732	72.77	5.0197e-05	2	1307.65	0.564404	33.5888	0
	High	AAVNAFASSNK	1	4	1	537319		0	2.26358e+08	0	0.008367	72.11	5.7113e-05	2	1079.55	-0.59323	16.9218	0
	High	LFFHDcFVQGcDGSILVASTPHNR	2	1	1	537319	C6(Carbamidomethyl); C11(Carbamidomethyl)	0	3.85087e+08	0	5.264e-06	71.76	7.21918e-05	3	2777.29	-0.171041	34.1304	0
	High	GLFTSDQVLFTDSR	1	7	2	357479581;537319		0	821217522	0	0.001469	61.08	0.000922656	2	1585.79	0.206233	35.6073	0
	High	HHGLTQTEMIALSGAHTVGFSHcNK	2	2	1	537319	C23(Carbamidomethyl)	0	2.61476e+08	0	6.254e-06	60.15	0.00131383	3	2733.3	-0.833256	26.5298	0
	High	VAVDMDPITPHAFDNVYFK	2	1	1	537319		0	460916244	0	9.11e-05	54.59	0.00419494	2	2179.05	0.594532	37.1768	0
	High	ANFVAAMTK	1	2	1	537319		0	302342386	0	0.03005	48.79	0.0105505	2	952.492	-0.265002	24.0343	0
	High	VDPTLDLHYAAK	1	1	1	537319		0	3.59822e+08	0	0.005833	42.57	0.0525074	2	1342.7	0.856664	24.8956	0
	High	KFHQTFTTVPATLR	2	3	1	537319		0	1.75014e+08	0	0.001891	40.1	0.0839349	2	1646.9	-0.264008	23.8969	1
	High	SKDSDVNGKLPEPGFNLNQLNTLFK	2	4	1	537319		0	1.08036e+08	0	0.002561	39.58	0.132289	3	2775.43	0.548796	39.6957	2
	High	FHQTFTTVPATLR	1	3	1	537319		0	7.02743e+08	0.001	0.05059	48.06	0.0166686	2	1518.81	0.275871	26.032	0
	High	AAVDAVPLcQNK	1	3	1	537319	C9(Carbamidomethyl)	0	4.44995e+08	0.001	0.04368	33.77	0.437725	2	1285.66	0.430132	21.0029	0
	High	NScPNVENIVR	1	4	1	537319	C3(Carbamidomethyl)	0	3.93394e+08	0.004	0.08506	53.7	0.00330173	2	1301.63	-0.530981	22.816	0
357452881	Peroxidase [Medicago truncatula]	479.874	50.94	8	5	10	14	antioxidant activity; catalytic activity; metal ion binding	extracellular	response to stimulus; metabolic process	Pf00141	11407145	[GO:0004601]; GO:0016209; GO:0016684; GO:0003674; GO:0016491; GO:0003824 [GO:0005576]; GO:0005575 [GO:0006979]; GO:0006950; GO:0050896; GO:0008150 [GO:0016491]; GO:0003824; GO:0003674 [GO:0020037]; GO:0046906; GO:0097159; GO:1901363; GO:0005488; GO:0003674 [GO:0046872]; GO:0043169; GO:0043167; GO:0005488; GO:0003674 [GO:0055114]; GO:0044710; GO:0008152; GO:0044699; GO:0008150	1.08509e+09	318	34.1943	8.39697
	A2	Sequence	# PSMs	# Proteins	# Protein Groups	Protein Group Accessions	Modifications	ΔCn	Area	q-Value	PEP	IonScore	Exp Value	Charge	MH+ [Da]	ΔM [ppm]	RT [min]	# Missed Cleavages
	High	GLTLNDLTVLSGAHTIGQAEcQFFR	3	2	1	357452881	C21(Carbamidomethyl)	0	714409239	0	3.477e-06	117.47	2.55573e-09	2	2748.38	-0.624107	44.9627	0
	High	GLLHSDQALFNGVGSQVSLVR	2	2	1	357452881		0	5.61644e+08	0	2.024e-06	105.51	2.49092e-08	2	2197.17	0.96344	34.8241	0
	High	TSVEAAcSATVScADILALATR	1	3	2	357452879;357452881	C7(Carbamidomethyl); C13(Carbamidomethyl)	0	2.39675e+08	0	1.023e-05	104.07	4.81686e-08	2	2267.1	0.0698588	38.0167	0
	High	TASQSAANSQIPGPSSDLSTLTTMFR	1	2	1	357452881		0	2.24811e+08	0	0.0003906	82.31	8.19665e-06	2	2668.29	0.906117	41.0011	0
	High	DGIALLGGPSWVVPLGR	1	2	1	357452881		0	8.66294e+08	0	0.0007651	60.72	0.000464408	2	1706.96	0.35089	43.9176	0
	High	NKGLTLNDLTVLSGAHTIGQAEcQFFR	2	2	1	357452881	C23(Carbamidomethyl)	0	9.48409e+07	0	0.0006446	34.85	0.457148	3	2990.52	0.884202	41.3694	1
	High	LFFHDcFVNGcDGSILLDDTSTFTGEK	1	8	2	357452879;357452881	C6(Carbamidomethyl); C11(Carbamidomethyl)	0	51305870	0	0.003366	20.04	5.86622	3	3095.38	0.139822	41.0817	0
	High	ISPLTGTNGEIR	1	9	4	357452879;357452881;357452885;357452877		0	1.07175e+08	0.004	0.08268	28.73	1.20202	2	1257.68	-1.21736	23.2515	0
	High	ISPLTGTNGEIRK	1	9	4	357452879;357452881;357452885;357452877		0	1.39657e+08	0.004	0.09045	28.54	1.02842	2	1385.78	0.833616	19.8052	1
	High	GFEVIDAIK	1	24	5	357452879;357452881;357491415;116780876;502129549		0	1674554755	0.007	0.1183	53.61	0.00260523	2	991.546	-0.0466937	30.962	0
228204925	chitinase class III-1 [Medicago sativa]	476.145	35.88	2	11	11	16	catalytic activity		metabolic process	Pf00704		[GO:0004553]; GO:0016798; GO:0016787; GO:0003824; GO:0003674 [GO:0005975]; GO:0044238; GO:0071704; GO:0008152; GO:0008150 [GO:0008152]; GO:0008150 [GO:0016787]; GO:0003824; GO:0003674 [GO:0016798]; GO:0016787; GO:0003824; GO:0003674	5.13471e+08	301	33.2766	8.20654
	A2	Sequence	# PSMs	# Proteins	# Protein Groups	Protein Group Accessions	Modifications	ΔCn	Area	q-Value	PEP	IonScore	Exp Value	Charge	MH+ [Da]	ΔM [ppm]	RT [min]	# Missed Cleavages
	High	KVFVGLPATSNAAPSGGFVEAK	2	1	1	228204925		0	132454278	0	5.856e-07	99.87	8.69285e-08	2	2147.15	0.70761	29.2485	1
	High	VFVGLPATSNAAPSGGFVEAK	1	1	1	228204925		0	2.29493e+08	0	7.187e-07	99.58	1.26297e-07	2	2019.06	0.873073	32.0408	0
	High	KFYLTAAPLcIFQDNILQK	2	2	1	228204925	C10(Carbamidomethyl)	0	298545613	0	2.031e-05	88.15	1.3776e-06	2	2283.22	1.4231	44.0813	1
	High	FYLTAAPLcIFQDNILQK	2	2	1	228204925	C9(Carbamidomethyl)	0	2.0671e+08	0	3.94e-05	83.46	4.95267e-06	2	2155.13	0.261238	47.7785	0
	High	DLTNQLLPIVKPSPK	1	1	1	228204925		0	513617435	0	0.00132	65.88	4.47118e-05	2	1662.98	0.347861	32.0865	0
	High	RFDVQSGYSSQIKR	1	1	1	228204925		0	3.6333e+08	0	0.0007329	62.1	0.000726842	3	1670.86	-0.0827951	20.2207	2
	High	QPQLNLAGHcNPPNcQILR	2	1	1	228204925	C10(Carbamidomethyl); C15(Carbamidomethyl)	0	3.05451e+08	0	0.001472	61.23	0.00100215	2	2230.1	1.67895	26.5663	0
	High	FDVQSGYSSQIK	1	1	1	228204925		0	1.45347e+08	0	0.002358	55.32	0.00245705	2	1358.66	0.559468	23.6908	0
	High	qPQLNLAGHcNPPNcQILR	1	1	1	228204925	N-Term(Gln->pyro-Glu); C10(Carbamidomethyl); C15(Carbamidomethyl)	0	257483392	0	0.00334	54.34	0.00435405	2	2213.07	-1.31487	30.3532	0
	High	YGGVMLWNR	1	2	1	228204925		0	6.63466e+08	0	0.02543	53.6	0.00351679	2	1095.54	0.215157	30.1077	0
	High	FDVQSGYSSQIKR	1	1	1	228204925		0	1.68341e+08	0	0.01776	43.4	0.0570789	2	1514.76	0.310415	21.5251	1
	High	VMLSIGGENR	1	1	1	228204925		0	108475989	0.004	0.07031	40.18	0.100411	2	1075.56	-0.412278	24.0747	0
357508781	Methionine synthase [Medicago truncatula]	461.676	31.61	94	17	18	25	catalytic activity; metal ion binding	cytoplasm; membrane; vacuole; cytosol; extracellular	metabolic process; response to stimulus	Pf01717; Pf08267	11439549	[GO:0003871]; GO:0008172; GO:0042085; GO:0008168; GO:0016741; GO:0016740; GO:0003824; GO:0003674 [GO:0005507]; GO:0046914; GO:0046872; GO:0043169; GO:0043167; GO:0005488; GO:0003674 [GO:0005774]; GO:0044437; GO:0098588; GO:0005773; GO:0044444; GO:0044446; GO:0031090; GO:0043231; GO:0005737; GO:0044424; GO:0043229; GO:0044422; GO:0016020; GO:0043227; GO:0005622; GO:0044464; GO:0043226; GO:0005575;…	7.85572e+08	753	83.1331	6.23975
	A2	Sequence	# PSMs	# Proteins	# Protein Groups	Protein Group Accessions	Modifications	ΔCn	Area	q-Value	PEP	IonScore	Exp Value	Charge	MH+ [Da]	ΔM [ppm]	RT [min]	# Missed Cleavages
	High	NIWANDLEASLSTLEALAGIVGK	2	3	1	357508781		0	8.84481e+07	0	1.466e-06	116.54	4.73008e-09	2	2385.27	0.62233	62.1382	0
	High	LNLPILPTTTIGSFPQTVELR	1	45	1	357508781		0	8.62613e+07	0	2.908e-05	86.08	6.12194e-07	2	2310.31	0.98183	44.1435	0
	High	KLNLPILPTTTIGSFPQTVELR	2	45	1	357508781		0	3.16347e+08	0	6.305e-05	73.57	6.02392e-06	2	2438.4	0.129555	41.2616	1
	High	GMLTGPVTILNWSFVR	1	91	2	357508781;357443933		0	1.05968e+07	0	0.0005719	73.11	4.86869e-05	2	1790.96	-0.382951	48.4326	0
	High	GGIGVIQIDEAALR	1	17	1	357508781		0	1.62768e+08	0	0.0009727	63.74	0.000231939	2	1411.79	0.440521	33.9436	0
	High	GVDKSFDLLSLLPK	2	16	1	357508781		0	3.9229e+07	0	0.002261	55.67	0.00141865	2	1531.87	0.234605	43.1881	1
	High	EGVVYGAGIGPGVYDIHSPR	1	7	1	357508781		0	2.87304e+08	0	0.004982	53.37	0.00617641	3	2043.03	0.962275	29.786	0
	High	KYTEVKPALLNMVAAAK	2	5	1	357508781		0	5.08729e+08	0	0.005063	52.03	0.00267251	2	1847.05	0.559471	30.4769	1
	High	SFDLLSLLPK	1	17	1	357508781		0	1.73561e+06	0	0.02895	51.85	0.00283949	2	1132.66	-1.49895	47.5918	0
	High	ALGVDTVPVLVGPVSYLLLSK	4	21	1	357508781		0	9.19742e+08	0	0.008004	49.42	0.00100859	2	2140.26	0.852575	52.8912	0
	High	WIFAGVVDGR	1	4	1	357508781		0	584261807	0	0.006737	41.69	0.0630512	2	1119.59	0.136533	34.8539	0
	High	TLTSLSGVAAYGFDLVR	1	4	1	357508781		0	6.02088e+07	0	0.0001647	39.74	0.116351	3	1769.94	0.672823	42.4109	0
	High	YTEVKPALLNMVAAAK	1	5	1	357508781		0	1.20359e+08	0	0.002833	39.22	0.0731807	3	1718.95	0.237859	32.9047	0
	High	NVLWVNPDcGLK	1	2	1	357508781	C9(Carbamidomethyl)	0	2.19798e+08	0	0.007391	33.63	0.434595	2	1414.72	0.3989	31.6618	0
	High	WFDTNYHFIVPELGPEVNFVYSSHK	1	3	1	357508781		0	2.27563e+07	0	0.02185	28.41	2.24004	4	3025.45	-0.553045	44.1772	0
	High	cVKPPIIYGDVSRPK	1	32	1	357508781	C1(Carbamidomethyl)	0	1.04167e+08	0	0.01028	21.76	4.96204	3	1728.95	-0.20424	23.1439	0
	High	FALESFWDKK	1	9	1	357508781		0	852712606	0.001	0.04906	43.62	0.0377416	2	1270.65	0.339217	34.0722	1
	High	NIWANDLEASLSTLEALAGIVGKER	1	3	1	357508781		0	1.18894e+07	0.007	0.123	15.38	25.4981	3	2670.41	1.26604	59.2574	1
388511487	unknown [Medicago truncatula]	374.466	41.62	145	6	13	15	catalytic activity; metal ion binding	nucleus; organelle lumen; cytoplasm; mitochondrion; membrane; vacuole; cytosol; extracellular	metabolic process; response to stimulus	Pf00274		[GO:0003824]; GO:0003674 [GO:0004332]; GO:0016832; GO:0016830; GO:0016829; GO:0003824; GO:0003674 [GO:0005507]; GO:0046914; GO:0046872; GO:0043169; GO:0043167; GO:0005488; GO:0003674 [GO:0005618]; GO:0030312; GO:0044464; GO:0071944; GO:0005575; GO:0005623 [GO:0005730]; GO:0031981; GO:0043232; GO:0044428; GO:0070013; GO:0043228; GO:0043229; GO:0005634; GO:0044446; GO:0043233; GO:0043226; GO:004442…	2.86726e+08	358	38.1638	6.72705
	A2	Sequence	# PSMs	# Proteins	# Protein Groups	Protein Group Accessions	Modifications	ΔCn	Area	q-Value	PEP	IonScore	Exp Value	Charge	MH+ [Da]	ΔM [ppm]	RT [min]	# Missed Cleavages
	High	SKYHDELIANAAYIGTPGK	2	6	1	388511487		0	147841224	0	3.72e-06	113.89	6.48166e-09	2	2048.05	0.797354	26.4333	1
	High	YHDELIANAAYIGTPGK	1	11	2	388511487;555433275		0	1.3248e+08	0	4.483e-05	82.4	7.29025e-06	2	1832.92	-0.215669	28.2599	0
	High	GILAADESTGTIGKR	1	152	3	388511487;363807310;555433275		0	280673973	0	0.001049	71.32	8.54235e-05	2	1488.8	1.11568	21.313	1
	High	VAPEVVAEHTVR	1	4	1	388511487		0	3.29279e+08	0	0.01088	63.59	0.000365418	2	1306.71	-0.0688678	20.1246	0
	High	YAVIcQENGLVPIVEPEILVDGPHDIQK	1	2	1	388511487	C5(Carbamidomethyl)	0	1.25737e+08	0	0.000636	55.59	0.00309019	3	3145.63	0.634017	40.9519	0
	High	ALNDHHVLLEGTLLKPNMVTPGSDAPK	2	6	1	388511487		0	1.87051e+08	0	0.0002224	52.87	0.00480241	4	2867.51	0.565383	30.6986	0
	High	ANSEATLGTYKGNSK	1	3	2	388511487;363807310		0	1.45689e+07	0	0.02395	34.28	0.397474	2	1540.76	1.15475	15.3345	1
	High	AKANSEATLGTYKGNSK	1	3	2	388511487;363807310		0	9.76735e+06	0	0.01509	33.7	0.545872	3	1739.89	-0.00816053	14.0245	2
	High	AKANSEATLGTYK	1	12	3	388511487;363807310;555433275		0	3.65878e+07	0.001	0.05198	69.92	0.000100907	2	1353.7	-0.230611	15.9439	1
	High	AAQEALLTR	1	4	1	388511487		0	250225134	0.001	0.03751	47.9	0.0122974	2	972.547	-0.472714	19.378	0
	High	LGAGASESLHVK	1	2	1	388511487		0	3.23735e+07	0.003	0.06453	33.62	0.825439	2	1168.63	-0.725734	17.8377	0
	High	GILAADESTGTIGK	1	152	3	388511487;363807310;555433275		0	6.02493e+07	0.006	0.1133	33.64	0.461903	2	1332.7	-1.19239	23.3499	0
	High	AWSGKEENVK	1	5	2	388511487;363807310		0	7.17987e+07	0.007	0.1254	35.15	0.283726	2	1147.57	-0.323432	13.352	1
357449039	Beta xylosidase [Medicago truncatula]	372.139	18.77	7	8	8	14	catalytic activity	extracellular	metabolic process; development; reproduction	Pf00933; Pf01915	11412498	[GO:0004553]; GO:0016798; GO:0016787; GO:0003824; GO:0003674 [GO:0005975]; GO:0044238; GO:0071704; GO:0008152; GO:0008150 [GO:0009505]; GO:0005618; GO:0030312; GO:0044464; GO:0071944; GO:0005575; GO:0005623 [GO:0010214]; GO:0003006; GO:0048316; GO:0048856; GO:0022414; GO:0032502; GO:0009791; GO:0010154; GO:0044702; GO:0048608; GO:0000003; GO:0008150; GO:0007275; GO:0044707; GO:0044767; GO:0044699…	5.55483e+08	762	82.5529	8.47021
	A2	Sequence	# PSMs	# Proteins	# Protein Groups	Protein Group Accessions	Modifications	ΔCn	Area	q-Value	PEP	IonScore	Exp Value	Charge	MH+ [Da]	ΔM [ppm]	RT [min]	# Missed Cleavages
	High	LGIQGYEWWSEALHGVSNVGPGTK	2	7	1	357449039		0	5.99145e+08	0	1.211e-05	94.39	5.11392e-07	2	2585.28	1.30144	42.2107	0
	High	QGLISENDLNLALANLITVQMR	2	2	1	357449039		0	63197936	0	1.343e-05	81.83	4.91256e-06	2	2426.31	0.757665	51.2357	0
	High	LVVNNAIAVPR	1	3	1	357449039		0	6.08598e+08	0	0.002488	73.38	1.09289e-05	2	1165.71	0.223585	26.0544	0
	High	AGLDLDcGPFLALHTDGAIK	2	2	1	357449039	C7(Carbamidomethyl)	0	2.67556e+08	0	0.001798	71.39	9.22808e-05	2	2084.05	1.48837	38.1739	0
	High	TGLLLPGHQQELVSR	2	4	1	357449039		0	408761819	0	0.0006065	64.92	0.000203298	2	1647.92	0.0126876	26.6552	0
	High	VASVMcSYNQVNGKPTcADPELLR	1	2	1	357449039	C6(Carbamidomethyl); C17(Carbamidomethyl)	0	63886026	0	0.001305	63.63	0.000511239	3	2709.28	-0.422943	28.3105	0
	High	QDLADTYDVPFK	1	1	1	357449039		0	4.02794e+07	0	0.0172	43.1	0.0369832	2	1411.68	0.920373	30.3864	0
	High	GPVVFPFGHGLSYSR	2	3	1	357449039		0	458705649	0	0.001163	39.54	0.1302	2	1619.83	-0.0864468	33.276	0
	High	qGLISENDLNLALANLITVQMR	1	2	1	357449039	N-Term(Gln->pyro-Glu)	0	1.75098e+07	0	0.007192	26.48	2.0797	3	2409.28	0.807569	55.3094	0
1800141	class I chitinase [Medicago sativa]	366.062	55.05	15	10	10	15	catalytic activity		metabolic process	Pf00182		[GO:0004568]; GO:0004553; GO:0016798; GO:0016787; GO:0003824; GO:0003674 [GO:0005975]; GO:0044238; GO:0071704; GO:0008152; GO:0008150 [GO:0006032]; GO:0006026; GO:0006030; GO:1901072; GO:0006022; GO:0009057; GO:1901136; GO:1901565; GO:1901071; GO:0046348; GO:0043170; GO:1901135; GO:1901564; GO:1901575; GO:0006040; GO:0071704; GO:0006807; GO:0009056; GO:0008152; GO:0008150 [GO:0008061]; GO:0097367…	1.8182e+09	327	34.9005	7.56201
	A2	Sequence	# PSMs	# Proteins	# Protein Groups	Protein Group Accessions	Modifications	ΔCn	Area	q-Value	PEP	IonScore	Exp Value	Charge	MH+ [Da]	ΔM [ppm]	RT [min]	# Missed Cleavages
	High	AIGVDLLNNPDLVATDPVISFK	2	13	1	1800141		0	5.54928e+08	0	7.67e-05	95.22	2.20932e-07	2	2311.26	1.97706	43.2774	0
	High	LSGYGTVTNIINGGLEcGR	2	2	1	1800141	C17(Carbamidomethyl)	0	1.78534e+09	0	3.101e-05	94.12	5.16912e-07	2	1980.98	0.20872	35.4667	0
	High	EQNPSTYcQPSSEFPcASGK	1	2	1	1800141	C8(Carbamidomethyl); C16(Carbamidomethyl)	0	2.42123e+08	0	0.0002905	71.32	8.73679e-06	2	2273.94	-0.194519	23.4508	0
	High	GPIQISWNYNYGQcGR	1	14	1	1800141	C14(Carbamidomethyl)	0	160846518	0	0.0005309	70.02	7.03951e-05	2	1912.88	1.06227	32.7088	0
	High	AFPNFANNGDTATK	2	6	1	1800141		0	629838161	0	0.00893	57.87	0.00110002	2	1467.69	-0.0997997	25.8247	0
	High	GLYTYDAFISAAK	2	2	1	1800141		0	3039436256	0	0.001001	53.31	0.00535212	3	1419.72	0.0338019	33.9673	0
	High	QAGGALcPGGLccSK	1	7	1	1800141	C7(Carbamidomethyl); C12(Carbamidomethyl); C13(Carbamidomethyl)	0	2.95966e+08	0	0.01228	47.92	0.00568739	2	1535.68	-0.221603	20.8414	0
	High	TALWFWMTPQSPKPScHDVITGR	2	9	1	1800141	C16(Carbamidomethyl)	0	533880036	0	0.007955	47.03	0.0297051	2	2715.32	0.374738	38.9985	0
	High	LSGYGTVTNIINGGLEcGRGQDGR	1	2	1	1800141	C17(Carbamidomethyl)	0	9.85218e+07	0	0.0004231	44.45	0.0467083	3	2494.21	-0.196954	33.6412	1
	High	EIAAFLGQTSHETTGGWATAPDGPYAWGYcFVR	1	9	1	1800141	C30(Carbamidomethyl)	0	4.24844e+08	0	0.007037	27.25	1.51963	3	3616.66	0.128789	43.0311	0
502144897	PREDICTED: subtilisin-like protease-like [Cicer arietinum]	357.571	13.79	4	5	7	10					101495254		3.6446e+08	776	82.7243	8.86572
	A2	Sequence	# PSMs	# Proteins	# Protein Groups	Protein Group Accessions	Modifications	ΔCn	Area	q-Value	PEP	IonScore	Exp Value	Charge	MH+ [Da]	ΔM [ppm]	RT [min]	# Missed Cleavages
	High	GPNGLNPQLLKPDLIAPGVNILAAWSDAVGPTGLDSDTRR	1	1	1	502144897		0	7.41787e+07	0	4.06134e-08	111.07	4.09143e-09	4	4109.18	0.791841	49.2624	1
	High	TEFNILSGTSMAAPHVSGAAALLK	2	2	2	595791761;502144897		0	360869760	0	0.000287	99.11	1.36148e-07	2	2386.25	2.17731	37.9268	0
	High	RTEFNILSGTSMAAPHVSGAAALLK	2	1	1	502144897		0	3.8987e+08	0	1.114e-06	82.71	5.16963e-06	3	2542.35	0.915985	35.4134	1
	High	GPNGLNPQLLKPDLIAPGVNILAAWSDAVGPTGLDSDTR	1	1	1	502144897		0	31668532	0	1.97e-05	80.17	6.22307e-06	3	3953.08	0.606494	50.9451	0
	High	GTILGIKPAPVLASFSAR	2	4	1	502144897		0	3.42641e+08	0	0.00333	46.73	0.00354688	2	1798.06	0.616599	36.1065	0
	High	DADGHGTHTASTAAGR	1	7	3	502144897;595791761;567859934		0	8.83915e+06	0	0.02347	40.24	0.0385402	2	1524.68	0.55727	8.80277	0
	High	MYQLVYPGK	1	4	1	502144897		0	2.74939e+08	0.001	0.04248	51.74	0.00563842	2	1098.56	-0.358982	27.1108	0
388491488	unknown [Medicago truncatula]	336.572	39.75	4	9	9	12	metal ion binding; catalytic activity	membrane	metabolic process	Pf00107		[GO:0008270]; GO:0046914; GO:0046872; GO:0043169; GO:0043167; GO:0005488; GO:0003674 [GO:0016021]; GO:0031224; GO:0044425; GO:0005575; GO:0016020 [GO:0016491]; GO:0003824; GO:0003674 [GO:0055114]; GO:0044710; GO:0008152; GO:0044699; GO:0008150	4.14957e+08	317	33.8949	5.73193
	A2	Sequence	# PSMs	# Proteins	# Protein Groups	Protein Group Accessions	Modifications	ΔCn	Area	q-Value	PEP	IonScore	Exp Value	Charge	MH+ [Da]	ΔM [ppm]	RT [min]	# Missed Cleavages
	High	VIGSLAEYTAAEEILLAHKPK	3	1	1	388491488		0	3.84345e+08	0	4.91e-06	102.92	2.39299e-08	2	2253.25	0.351562	38.1684	0
	High	SILVLGGAGGVGTHVIQLAK	1	4	1	388491488		0	5.10757e+08	0	3.314e-05	86.43	2.72557e-07	2	1890.12	0.141758	34.758	0
	High	AWTYSEYGHSVDVLK	1	1	1	388491488		0	3.49767e+08	0	0.0004734	71.21	7.04725e-05	2	1754.84	0.809218	29.1886	0
	High	ASDSPLPTAPGYDVSGVVVK	1	1	1	388491488		0	2.35828e+08	0	0.000199	68.19	0.000188228	2	1959.01	0.480278	30.6018	0
	High	FKVGDEVYGDINVK	1	2	1	388491488		0	102705556	0	0.001048	62	0.000639507	2	1582.81	1.30067	28.2087	1
	High	VGDEVYGDINVK	1	2	1	388491488		0	6.17909e+07	0	0.009844	49.95	0.010479	2	1307.65	0.40663	24.5879	0
	High	VAAASLNPIDYKR	1	3	1	388491488		0	1.9382e+08	0	0.01431	47.73	0.0126551	2	1417.79	5.06677	23.8885	1
	High	NLSFAEAASLPLTIETAYEGLER	2	1	1	388491488		0	3.22709e+07	0	0.003364	32.39	0.826131	2	2495.27	2.98648	49.8155	0
	High	VAAASLNPIDYK	1	3	1	388491488		0	178378196	0.004	0.07224	57.53	0.00181522	2	1261.68	0.215092	26.3323	0
357504799	Pectinesterase [Medicago truncatula]	335.023	18.77	13	8	10	12	enzyme regulator activity; catalytic activity	cytoplasm; membrane; vacuole; cytosol	cell organization and biogenesis; metabolic process; regulation of biological process	Pf01095; Pf04043	11440079	[GO:0004857]; GO:0030234; GO:0003674 [GO:0005618]; GO:0030312; GO:0044464; GO:0071944; GO:0005575; GO:0005623 [GO:0005774]; GO:0044437; GO:0098588; GO:0005773; GO:0044444; GO:0044446; GO:0031090; GO:0043231; GO:0005737; GO:0044424; GO:0043229; GO:0044422; GO:0016020; GO:0043227; GO:0005622; GO:0044464; GO:0043226; GO:0005575; GO:0005623 [GO:0005829]; GO:0044444; GO:0005737; GO:0044424; GO:0005622…	5.38668e+08	554	60.5352	8.80713
	A2	Sequence	# PSMs	# Proteins	# Protein Groups	Protein Group Accessions	Modifications	ΔCn	Area	q-Value	PEP	IonScore	Exp Value	Charge	MH+ [Da]	ΔM [ppm]	RT [min]	# Missed Cleavages
	High	cKIDAFQDTLYAHSNR	2	7	1	357504799	C1(Carbamidomethyl)	0	685008364	0	1.133e-05	122.64	5.03229e-10	2	1938.91	-0.42419	25.5531	1
	High	VGADQSVINR	1	11	2	357504799;571436840		0	414953260	0	0.0126	74.43	3.20014e-05	2	1058.56	-0.754075	16.3815	0
	High	ANVVVAQDGSGK	1	5	1	357504799		0	1.5927e+08	0	0.002653	67.89	0.000131572	2	1144.59	-1.16491	13.7543	0
	High	TVAQAVASAPDNGK	1	2	1	357504799		0	121239332	0	0.001745	67.53	0.000221797	2	1328.68	-0.698642	17.3316	0
	High	IDAFQDTLYAHSNR	2	14	2	357504799;571436840		0	260833818	0	0.0002291	66.23	0.000214695	2	1650.79	-0.194172	26.2434	0
	High	ANVVVAQDGSGKFK	1	5	1	357504799		0	36166808	0	0.008723	57.9	0.00170785	2	1419.76	-0.0355681	18.1217	1
	High	RVTWPGYHIIK	1	6	1	357504799		0	5.06954e+07	0	0.01009	49.89	0.00566878	3	1369.77	-0.0455561	26.3954	1
	High	KGTYKENIEIGK	1	3	1	357504799		0	6.53954e+07	0	0.03508	49.53	0.00786915	2	1379.75	0.542422	16.2118	2
	High	SATVAAVGDGFIAQDIR	1	3	1	357504799		0	5.16044e+08	0	0.0166	46.42	0.0276434	2	1690.88	0.320037	32.1343	0
	High	NTGVAFIEGL	1	8	1	357504799		0	1.40904e+08	0.002	0.05664	46.15	0.0217861	2	1020.54	-0.331331	38.438	0
357476329	hypothetical protein MTR_4g094240 [Medicago truncatula]	312.23	20	5	6	6	10		membrane		Pf04674	11409803	[GO:0016021]; GO:0031224; GO:0044425; GO:0005575; GO:0016020	1.01575e+09	300	31.7603	8.88037
	A2	Sequence	# PSMs	# Proteins	# Protein Groups	Protein Group Accessions	Modifications	ΔCn	Area	q-Value	PEP	IonScore	Exp Value	Charge	MH+ [Da]	ΔM [ppm]	RT [min]	# Missed Cleavages
	High	VLVDGASGSSYNAHGANGR	1	1	1	357476329		0	5.33762e+07	0	1.538e-05	110.36	8.7705e-09	2	1831.87	0.383643	17.598	0
	High	FNELSSITVVLTAK	2	2	1	357476329		0	680959312	0	0.0004416	89.45	6.88554e-07	2	1521.85	0.395289	39.9648	0
	High	KYLLPAMWDPQTSAcK	2	4	1	357476329	C15(Carbamidomethyl)	0	598680339	0	0.001393	86.2	2.77377e-06	2	1908.94	0.45008	33.0435	1
	High	YLLPAMWDPQTSAcK	2	4	1	357476329	C14(Carbamidomethyl)	0	1767604834	0	0.0001979	73	4.27312e-05	2	1780.84	0.619152	37.0787	0
	High	DVNVEGFcMSR	1	2	1	357476329	C8(Carbamidomethyl)	0	2.34702e+08	0	0.02077	52.27	0.00128932	2	1313.56	1.27941	27.8765	0
	High	YLLPAMwDPQTSAcK	1	4	1	357476329	W7(Oxidation); C14(Carbamidomethyl)	0	1.04071e+08	0	0.002179	20.34	7.20617	2	1796.84	0.929973	32.7705	0
	High	VLVDGASGSSYNAHGANGRK	1	1	1	357476329		0	2.3085e+07	0.006	0.1063	24.94	4.10595	3	1959.96	-0.0527649	15.7481	1
266743	RecName: Full=Protein disulfide-isomerase; Short=PDI; Flags: Precursor	309.845	45.9	10	20	20	24	catalytic activity	cytoplasm; endoplasmic reticulum; organelle lumen	metabolic process; cellular homeostasis; regulation of biological process	Pf00085		[GO:0003756]; GO:0016864; GO:0016860; GO:0016853; GO:0003824; GO:0003674 [GO:0005783]; GO:0012505; GO:0043231; GO:0044444; GO:0044464; GO:0043227; GO:0043229; GO:0005737; GO:0044424; GO:0005575; GO:0005623; GO:0043226; GO:0005622 [GO:0005788]; GO:0044432; GO:0070013; GO:0005783; GO:0044444; GO:0044446; GO:0043233; GO:0012505; GO:0043231; GO:0005737; GO:0044424; GO:0043229; GO:0044422; GO:0031974;…	3.23304e+08	512	57.052	5.09717
	A2	Sequence	# PSMs	# Proteins	# Protein Groups	Protein Group Accessions	Modifications	ΔCn	Area	q-Value	PEP	IonScore	Exp Value	Charge	MH+ [Da]	ΔM [ppm]	RT [min]	# Missed Cleavages
	High	VVVGQTLEDVVFK	1	2	1	266743		0	4.45301e+08	0	0.0003252	82.51	4.06479e-06	2	1432.8	-0.473633	35.9557	0
	High	SADDATAFVGDNKVVIVGVFPK	1	4	1	266743		0	6.04524e+07	0	8.272e-05	77.45	2.00601e-05	2	2249.18	1.34381	35.8755	1
	High	LRSDYDFAHTLNAK	2	2	1	266743		0	1.37776e+08	0	0.001664	60.72	0.000953893	2	1650.82	-0.423907	24.0911	1
	High	FSGEEYDNFIALAEK	1	4	1	266743		0	1.31557e+08	0	0.0007807	57.59	0.00124609	2	1732.81	2.83797	37.3843	0
	High	LDATANDIPTDTFDVQGYPTLYFR	1	2	1	266743		0	4.51114e+07	0	0.007594	54.53	0.00491945	2	2733.3	-0.663471	41.0647	0
	High	AASILSTHEPPVVLAK	1	4	1	266743		0	3.05353e+08	0	0.003201	53.9	0.00171568	2	1632.93	0.474947	27.9377	0
	High	TGAAHQEVEQPK	2	3	1	266743		0	1.42339e+07	0	0.01512	49.58	0.00972935	2	1294.64	0.233512	10.9444	0
	High	AYKDGKVEPFVK	1	4	1	266743		0	4.68016e+07	0	0.008586	44.78	0.0325441	2	1380.75	-0.52787	18.5262	2
	High	SDYDFAHTLNAK	1	2	1	266743		0	4.78033e+07	0	0.03071	40.15	0.0550552	2	1381.64	0.383779	24.355	0
	High	HLPKGDSSVSGPVVR	1	4	1	266743		0	8.91408e+07	0	0.01042	35.8	0.271233	3	1534.83	0.054134	16.5713	1
	High	TKEDIIEFIEK	1	7	1	266743		0	1.15101e+08	0	0.02188	28.52	1.47305	2	1364.73	-0.595893	31.7172	1
	High	LFKPFDELFVDSK	2	6	1	266743		0	1.05677e+08	0	0.02245	25.84	2.75835	2	1584.83	0.89706	39.2855	0
	High	FFKPNLELDQLPTWLK	2	4	1	266743		0	1.54344e+08	0	0.00212	21.66	5.2117	3	1989.08	0.217565	42.3832	0
	High	TKYHEVAEQYK	1	2	1	266743		0	0	0	0.0322	17.27	18.1368	3	1395.69	-1.41376	14.2178	1
	High	YHEVAEQYK	1	2	1	266743		0	23274590	0.001	0.0518	32.28	0.414271	2	1166.55	-0.336455	14.374	0
	High	SEPIPETNNEPVKVVVGQTLEDVVFK	1	2	1	266743		0	6.45812e+07	0.004	0.09483	17.21	18.103	3	2867.51	0.680088	41.9751	1
	High	VVIVGVFPK	1	8	1	266743		0	2.19258e+08	0.005	0.1056	40.53	0.0228891	2	957.613	-0.270111	30.4731	0
	High	LSQYDGGR	1	5	1	266743		0	3.94206e+07	0.007	0.1244	33.34	0.217936	2	895.427	-0.392064	12.7331	0
	High	NIQEYKGPR	1	5	1	266743		0	6.37028e+07	0.007	0.1212	28.3	1.36403	2	1104.58	0.079861	15.4611	1
	High	EAEGIVEYLKK	1	2	1	266743		0	115746556	0.009	0.1394	29.26	0.952232	2	1278.69	-0.885754	26.6694	1
357491415	Peroxidase [Medicago truncatula]	282.276	47.85	9	7	11	15	antioxidant activity; catalytic activity; metal ion binding	extracellular	response to stimulus; metabolic process	Pf00141	11433612	[GO:0004601]; GO:0016209; GO:0016684; GO:0003674; GO:0016491; GO:0003824 [GO:0005576]; GO:0005575 [GO:0006979]; GO:0006950; GO:0050896; GO:0008150 [GO:0016491]; GO:0003824; GO:0003674 [GO:0020037]; GO:0046906; GO:0097159; GO:1901363; GO:0005488; GO:0003674 [GO:0046872]; GO:0043169; GO:0043167; GO:0005488; GO:0003674 [GO:0055114]; GO:0044710; GO:0008152; GO:0044699; GO:0008150	3.47451e+09	326	35.7722	9.29053
	A2	Sequence	# PSMs	# Proteins	# Protein Groups	Protein Group Accessions	Modifications	ΔCn	Area	q-Value	PEP	IonScore	Exp Value	Charge	MH+ [Da]	ΔM [ppm]	RT [min]	# Missed Cleavages
	High	GLLHSDQELFNGGSTDSLVK	2	4	2	357491415;470117193		0	2.9438e+08	0	4.133e-06	98.79	1.90095e-07	2	2117.05	0.826939	30.8359	0
	High	LHFHDcFVNGcDGSVLLDDTPSNKGEK	2	1	1	357491415	C6(Carbamidomethyl); C11(Carbamidomethyl)	0	125011346	0	1.72e-06	85.58	2.28909e-06	3	3061.38	0.732624	29.2071	1
	High	DMVALSGAHTIGK	2	14	4	357491415;508787407;255642225;593692628		0	2.87888e+09	0	0.002395	69.69	9.98166e-05	2	1299.67	-0.0679784	23.0765	0
	High	KGLLHSDQELFNGGSTDSLVK	1	4	2	357491415;470117193		0	48193399	0	0.002256	56.18	0.00317348	3	2245.15	-0.394888	28.316	1
	High	DSVVNLGGPFWK	1	1	1	357491415		0	5.13918e+09	0	0.01763	53.08	0.00580361	2	1318.68	-1.0779	36.1751	0
	High	KSGTIKDNNVAVLDFK	1	1	1	357491415		0	1037944515	0	0.02925	34	0.323124	3	1748.95	-0.217708	25.6925	2
	High	TASLNDANSGVIPPPFSTLNNLINR	1	1	1	357491415		0	12508905	0	0.01391	27.61	1.98139	2	2625.37	0.970895	44.6261	0
	High	TALPNKDSLR	1	1	1	357491415		0	522602109	0.001	0.03667	38.91	0.100882	2	1114.62	-0.367794	17.7276	1
	High	TPNHFDNLYYK	2	2	1	357491415		0	2.40546e+09	0.003	0.06046	23.06	3.17001	3	1411.66	-0.183321	22.998	0
	High	AVNSVVHSAVAR	1	1	1	357491415		0	6.53505e+08	0.004	0.07865	45.54	0.0198815	3	1209.67	-0.484547	16.8742	0
	High	GFEVIDAIK	1	24	5	357452879;357452881;357491415;116780876;502129549		0	1674554755	0.007	0.1183	53.61	0.00260523	2	991.546	-0.0466937	30.962	0
388493692	unknown [Medicago truncatula]	280.619	49.41	2	11	11	12	catalytic activity		metabolic process	Pf00121		[GO:0003824]; GO:0003674 [GO:0004807]; GO:0016861; GO:0016860; GO:0016853; GO:0003824; GO:0003674 [GO:0006096]; GO:0006091; GO:0044724; GO:0044763; GO:0044237; GO:0016052; GO:0044712; GO:0044723; GO:0009987; GO:0044699; GO:0008152; GO:0005975; GO:1901575; GO:0009056; GO:0044710; GO:0008150; GO:0044238; GO:0071704 [GO:0008152]; GO:0008150 [GO:0016853]; GO:0003824; GO:0003674	1.12444e+08	253	27.1982	5.92236
	A2	Sequence	# PSMs	# Proteins	# Protein Groups	Protein Group Accessions	Modifications	ΔCn	Area	q-Value	PEP	IonScore	Exp Value	Charge	MH+ [Da]	ΔM [ppm]	RT [min]	# Missed Cleavages
	High	VASPAQAQEVHAALR	1	1	1	388493692		0	4.95441e+07	0	7.914e-05	96.7	2.70228e-07	2	1547.83	-0.0234389	20.6957	0
	High	WVHDNVGAEVAASVR	1	1	1	388493692		0	1.36212e+08	0	0.002579	90.43	1.03806e-06	2	1609.81	-0.870294	26.3005	0
	High	KVIAcIGETLEQR	1	1	1	388493692	C5(Carbamidomethyl)	0	9.26147e+07	0	0.0003534	78.19	1.55096e-05	2	1516.82	-0.0211986	25.3296	1
	High	VASPAQAQEVHAALRK	1	1	1	388493692		0	4.37012e+07	0	0.00044	68.29	9.8454e-05	2	1675.92	0.197285	19.0024	1
	High	VIAcIGETLEQR	1	1	1	388493692	C4(Carbamidomethyl)	0	62033085	0	0.01962	49.54	0.0115665	2	1388.72	-2.3091	27.3819	0
	High	SDFHVAAQNAWVR	2	1	1	388493692		0	108506537	0	0.0119	48.98	0.0130812	2	1500.73	0.243507	26.1071	0
	High	IIYGGSVNGGNSK	1	2	1	388493692		0	1.89562e+07	0	0.02044	36.91	0.217913	2	1265.65	0.284447	17.3843	0
	High	EAGTTIAVVAEQTK	1	2	1	388493692		0	21337918	0	0.01977	33.73	0.456666	2	1417.74	-6.47724	23.821	0
	High	KWVHDNVGAEVAASVR	1	1	1	388493692		0	2.55739e+07	0	0.007253	28.07	1.72245	3	1737.9	0.45084	24.516	1
	High	ELASQPDIDGFLVGGASLKPEFIDIINSATVK	1	1	1	388493692		0	2.89376e+07	0	0.03333	27.78	1.34405	3	3344.76	-0.633868	48.532	0
	High	VAYALSLGR	1	2	1	388493692		0	5.96653e+07	0.003	0.06102	48.29	0.00697895	2	949.547	0.0380423	26.3781	0
357441869	Calreticulin [Medicago truncatula]	274.855	24.59	16	3	9	13	metal ion binding; protein binding	cytoplasm; mitochondrion; vacuole; membrane; endoplasmic reticulum; extracellular	metabolic process; response to stimulus	Pf00262	11416675	[GO:0005509]; GO:0046872; GO:0043169; GO:0043167; GO:0005488; GO:0003674 [GO:0005515]; GO:0005488; GO:0003674 [GO:0005739]; GO:0043231; GO:0044444; GO:0043227; GO:0043229; GO:0005737; GO:0044424; GO:0043226; GO:0005622; GO:0044464; GO:0005575; GO:0005623 [GO:0005773]; GO:0043231; GO:0044444; GO:0043227; GO:0043229; GO:0005737; GO:0044424; GO:0043226; GO:0005622; GO:0044464; GO:0005575; GO:0005623…	4.2668e+08	423	48.4243	4.56396
	A2	Sequence	# PSMs	# Proteins	# Protein Groups	Protein Group Accessions	Modifications	ΔCn	Area	q-Value	PEP	IonScore	Exp Value	Charge	MH+ [Da]	ΔM [ppm]	RT [min]	# Missed Cleavages
	High	SGTLFDNVVITDDPEYAK	1	4	2	357441869;502117000		0	95158827	0	7.588e-05	93.04	6.44403e-07	2	1983.96	1.83383	35.1174	0
	High	FYAISAEFPEFSNK	1	41	2	502117000;357441869		0	1.31782e+08	0	0.0007227	67.65	0.000173139	2	1649.79	1.66071	37.1486	0
	High	QTGSLYSDWSLLPPKK	2	4	1	357441869		0	256502306	0	0.0008184	60.13	0.00113035	3	1819.96	-0.0581761	32.7845	1
	High	qTGSLYSDWSLLPPKK	2	4	1	357441869	N-Term(Gln->pyro-Glu)	0	4.50821e+08	0	0.002624	53.79	0.00538312	2	1802.93	-2.48943	36.6891	1
	High	HEQKLDcGGGYMK	1	52	2	502117000;357441869	C7(Carbamidomethyl)	0	1.50683e+07	0	0.006265	48.99	0.00570031	2	1522.68	-0.396458	15.4218	1
	High	LKYVGIELWQVK	1	18	2	502117000;357441869		0	4.45275e+07	0	0.03168	44.26	0.0110505	3	1475.86	0.292143	35.0261	1
	High	YVGIELWQVK	1	36	2	502117000;357441869		0	6.97437e+08	0	0.01614	42.27	0.0468678	2	1234.68	-0.436213	35.9516	0
	High	WKAPLIDNPDFKDDPDIYVFPK	1	4	1	357441869		0	1.1346e+08	0	0.005434	41.89	0.0909656	3	2633.33	0.265668	37.7187	2
	High	APLIDNPDFKDDPDIYVFPK	2	4	1	357441869		0	1.02473e+08	0	0.011	34.18	0.54196	2	2319.16	4.37532	36.3908	1
	High	GIQTSEDYR	1	63	2	502117000;357441869		0	2.11835e+07	0	0.03066	22.35	2.60317	2	1068.5	-0.236195	15.8575	0
357474061	Glucan endo-1,3-beta-glucosidase [Medicago truncatula]	274.171	26.14	1	4	7	11	catalytic activity		metabolic process	Pf00332	11445454	[GO:0004553]; GO:0016798; GO:0016787; GO:0003824; GO:0003674 [GO:0005975]; GO:0044238; GO:0071704; GO:0008152; GO:0008150 [GO:0008152]; GO:0008150 [GO:0016787]; GO:0003824; GO:0003674 [GO:0016798]; GO:0016787; GO:0003824; GO:0003674	3.0674e+08	329	36.1555	6.59521
	A2	Sequence	# PSMs	# Proteins	# Protein Groups	Protein Group Accessions	Modifications	ΔCn	Area	q-Value	PEP	IonScore	Exp Value	Charge	MH+ [Da]	ΔM [ppm]	RT [min]	# Missed Cleavages
	High	GSNIELILDVAKETLPSLR	3	1	1	357474061		0	9.93709e+07	0	7.479e-06	100.77	2.94475e-08	2	2068.17	0.655684	48.2621	1
	High	VSTAIDMTLIGK	1	1	1	357474061		0	271616624	0	0.003391	78.27	1.2002e-05	2	1248.69	-0.6315	30.9749	0
	High	RPGAIETYLFAMFDENQK	2	3	3	357474063;357474069;357474061		0	2.9884e+07	0	4.636e-06	78.25	1.82264e-05	2	2130.04	1.70378	46.0455	0
	High	GSNIELILDVAK	1	3	2	357474069;357474061		0	539342456	0	0.008868	71.94	5.37761e-05	2	1271.72	-0.178331	36.2069	0
	High	TGAATEQHFGLFNPDK	1	2	2	357474069;357474061		0	9.74885e+07	0	0.0002374	61.28	0.000704144	2	1732.83	-0.548682	27.0206	0
	High	NANEATNWVNK	1	1	1	357474061		0	109260681	0	0.02019	48.8	0.00861283	2	1260.6	1.49858	19.8302	0
	High	YVRPYAQNVK	2	1	1	357474061		0	4.61954e+07	0	0.01442	35.06	0.327608	2	1237.67	-0.0505219	15.9099	0
283831548	harvest-induced protein [Medicago sativa]	272.37	55.41	5	4	9	15			defense response; response to stimulus	Pf00407		[GO:0006952]; GO:0006950; GO:0050896; GO:0008150 [GO:0009607]; GO:0050896; GO:0008150	1.17705e+09	157	16.6266	5.19873
	A2	Sequence	# PSMs	# Proteins	# Protein Groups	Protein Group Accessions	Modifications	ΔCn	Area	q-Value	PEP	IonScore	Exp Value	Charge	MH+ [Da]	ΔM [ppm]	RT [min]	# Missed Cleavages
	High	VISAAQSVEIVEGNGGPGTIKK	2	6	2	22266001;283831548		0	1.25012e+09	0	3.385e-05	96.2	1.53705e-07	2	2154.18	0.552728	28.1095	1
	High	VISAAQSVEIVEGNGGPGTIK	2	6	2	22266001;283831548		0	751442344	0	0.0003379	65.65	0.000244362	2	2026.08	0.587326	30.7766	0
	High	KLSIVEDGKTNFVLHK	3	3	1	283831548		0	1.20216e+08	0	0.0002779	65.31	0.000133	2	1828.03	0.585205	25.0944	2
	High	GVFTFNDEHVSTVAPAK	2	6	2	22266001;283831548		0	1529598419	0	0.009732	59.32	0.00154368	2	1818.9	0.120979	27.5592	0
	High	LSIVEDGKTNFVLHK	1	3	1	283831548		0	1.03116e+08	0	0.002579	52.15	0.00449564	2	1699.94	-0.161007	27.088	1
	High	ALAKDADEIVPK	2	7	2	283831548;1703042		0	5.04083e+08	0	0.01752	46.31	0.015938	2	1269.7	-0.647504	20.8371	1
	High	GVFTFNDEHVSTVAPAKLYK	1	6	2	22266001;283831548		0	9.14697e+07	0	0.02498	26.07	3.13439	3	2223.15	0.784063	30.2747	1
	High	YHTKGDATLSEAVREETK	1	1	1	283831548		0	1.22072e+08	0.002	0.0575	13.86	54.4074	3	2035.01	0.0487275	19.8472	2
	High	GDATLSEAVR	1	1	1	283831548		0	3.6732e+07	0.004	0.07877	28.14	1.44392	2	1018.52	-0.255686	18.5564	0
357444471	Peroxidase [Medicago truncatula]	258.543	39.81	1	6	6	9	antioxidant activity; catalytic activity; metal ion binding	membrane	response to stimulus; metabolic process	Pf00141	11414111	[GO:0004601]; GO:0016209; GO:0016684; GO:0003674; GO:0016491; GO:0003824 [GO:0005618]; GO:0030312; GO:0044464; GO:0071944; GO:0005575; GO:0005623 [GO:0006979]; GO:0006950; GO:0050896; GO:0008150 [GO:0009505]; GO:0005618; GO:0030312; GO:0044464; GO:0071944; GO:0005575; GO:0005623 [GO:0009506]; GO:0005911; GO:0055044; GO:0030054; GO:0005575 [GO:0016020]; GO:0005575 [GO:0016491]; GO:0003824; GO:0003…	1.54525e+09	216	23.3338	7.88428
	A2	Sequence	# PSMs	# Proteins	# Protein Groups	Protein Group Accessions	Modifications	ΔCn	Area	q-Value	PEP	IonScore	Exp Value	Charge	MH+ [Da]	ΔM [ppm]	RT [min]	# Missed Cleavages
	High	VSQLNVLVGNQGEIR	2	1	1	357444471		0	1.36422e+09	0	9.737e-05	101.47	4.59755e-08	2	1625.9	0.074436	29.3611	0
	High	VFAAQNFDVTDVVALSGAHTFGR	2	1	1	357444471		0	2.80082e+09	0	0.0001783	86.34	5.38294e-06	2	2422.22	1.12283	39.8867	0
	High	QGLFTSDQDLNIDSR	1	1	1	357444471		0	1.88614e+08	0	0.001263	66.94	0.00016788	2	1708.81	-3.48456	30.27	0
	High	NTcPNANSGNTANLDIR	1	1	1	357444471	C3(Carbamidomethyl)	0	4.70713e+08	0	0.01356	59.55	0.000670607	2	1831.83	-0.651438	20.3283	0
	High	TPATFDNKYYLDLMNK	2	1	1	357444471		0	232014695	0	0.0004342	49.95	0.0114986	2	1933.94	0.483071	32.5735	1
	High	TPATFDNK	1	1	1	357444471		0	1.32115e+08	0.004	0.09771	26.06	1.25828	2	893.436	-0.311768	13.6151	0
971562	peroxidase1C [Medicago sativa]	252.837	22.07	9	6	7	9	antioxidant activity; catalytic activity; metal ion binding		response to stimulus; metabolic process	Pf00141		[GO:0004601]; GO:0016209; GO:0016684; GO:0003674; GO:0016491; GO:0003824 [GO:0006979]; GO:0006950; GO:0050896; GO:0008150 [GO:0016491]; GO:0003824; GO:0003674 [GO:0020037]; GO:0046906; GO:0097159; GO:1901363; GO:0005488; GO:0003674 [GO:0046872]; GO:0043169; GO:0043167; GO:0005488; GO:0003674 [GO:0055114]; GO:0044710; GO:0008152; GO:0044699; GO:0008150	9.2544e+08	358	38.2523	6.20166
	A2	Sequence	# PSMs	# Proteins	# Protein Groups	Protein Group Accessions	Modifications	ΔCn	Area	q-Value	PEP	IonScore	Exp Value	Charge	MH+ [Da]	ΔM [ppm]	RT [min]	# Missed Cleavages
	High	GLLQSDQELFSTSGADTISIVNK	1	9	1	971562		0	91364728	0	0.0001524	101.22	1.08631e-07	2	2423.23	-0.244101	38.1793	0
	High	KGLLQSDQELFSTSGADTISIVNK	2	9	1	971562		0	7.96176e+07	0	0.00189	74	4.60451e-05	2	2551.33	3.02194	35.3712	1
	High	FSTDQNAFFESFK	1	3	1	971562		0	7.41351e+08	0	0.0008382	64.77	0.000175782	2	1567.71	0.893005	35.7585	0
	High	MGNIGVLTGTKGEIR	1	4	1	971562		0	1.90507e+08	0	0.003286	58.14	0.00152802	2	1545.84	-0.386313	25.8374	1
	High	MGNIGVLTGTK	1	4	1	971562		0	367225802	0	0.01001	55.51	0.00300339	2	1090.59	-2.34541	24.9418	0
	High	TLANQNLPAPFNSLDQLK	2	1	1	971562		0	965235848	0	0.000551	51.23	0.00774751	2	1984.05	-0.209281	37.5316	0
	High	GLDVVNQIK	1	23	4	357448437;971562;537317;5002342		0	1069734276	0.001	0.04413	53.15	0.00264237	2	985.567	-0.85251	24.7137	0
217071446	unknown [Medicago truncatula]	250.817	42.15	2	4	4	8	metal ion binding			Pf02298		[GO:0005507]; GO:0046914; GO:0046872; GO:0043169; GO:0043167; GO:0005488; GO:0003674 [GO:0009055]; GO:0003674	2.93821e+09	121	12.9675	9.62744
	A2	Sequence	# PSMs	# Proteins	# Protein Groups	Protein Group Accessions	Modifications	ΔCn	Area	q-Value	PEP	IonScore	Exp Value	Charge	MH+ [Da]	ΔM [ppm]	RT [min]	# Missed Cleavages
	High	AGDTLVFNYSPSAHNVVAVNK	2	2	1	217071446		0	4828288708	0	5.519e-05	98.12	2.09594e-07	2	2203.12	0.560486	29.4812	0
	High	GQNYFIcNFVGHcESGMK	1	2	1	217071446	C7(Carbamidomethyl); C13(Carbamidomethyl)	0	3104762079	0	9.015e-05	89.49	2.10076e-07	2	2147.91	0.367189	32.849	0
	High	FRAGDTLVFNYSPSAHNVVAVNK	3	2	1	217071446		0	8.81577e+08	0	1.634e-05	61.51	0.000878836	2	2506.29	1.0347	30.2643	1
	High	GGYDScKTPR	1	2	1	217071446	C6(Carbamidomethyl)	0	3.40403e+07	0	0.02815	43.79	0.0144005	2	1140.51	-0.51218	11.3252	1
	High	GQNYFIcNFVGhcESGMK	1	2	1	217071446	C7(Carbamidomethyl); H12(Oxidation); C13(Carbamidomethyl)	0	2.46161e+08	0.001	0.04421	10.09	13.2084	2	2163.91	0.909207	31.6149	0
388511301	unknown [Medicago truncatula]	248.97	28.22	2	9	9	11	catalytic activity		metabolic process	Pf00704		[GO:0004553]; GO:0016798; GO:0016787; GO:0003824; GO:0003674 [GO:0004568]; GO:0004553; GO:0016798; GO:0016787; GO:0003824; GO:0003674 [GO:0005975]; GO:0044238; GO:0071704; GO:0008152; GO:0008150 [GO:0006032]; GO:0006026; GO:0006030; GO:1901072; GO:0006022; GO:0009057; GO:1901136; GO:1901565; GO:1901071; GO:0046348; GO:0043170; GO:1901135; GO:1901564; GO:1901575; GO:0006040; GO:0071704; GO:0006807…	6.11161e+08	365	40.14	8.82178
	A2	Sequence	# PSMs	# Proteins	# Protein Groups	Protein Group Accessions	Modifications	ΔCn	Area	q-Value	PEP	IonScore	Exp Value	Charge	MH+ [Da]	ΔM [ppm]	RT [min]	# Missed Cleavages
	High	SSGKPALLLSAAVGGSDQITPLK	2	2	1	388511301		0	4.64117e+08	0	4.923e-06	104.74	1.13194e-08	2	2210.24	0.935299	33.948	0
	High	NPTGLFSADEGINKWVGLGVPK	2	2	1	388511301		0	110451863	0	0.0008146	77.34	2.17481e-05	2	2299.21	0.13587	39.4311	1
	High	TLLSIGGGGGPTLAQK	1	2	1	388511301		0	4.35724e+08	0	0.0006283	56.42	0.00139808	2	1469.83	0.346958	29.1015	0
	High	NPTGLFSADEGINK	1	2	1	388511301		0	1.48141e+08	0	0.00139	48.25	0.0154464	2	1462.72	0.508558	27.2023	0
	High	FSTFTQTVQAK	1	2	1	388511301		0	1.62263e+08	0	0.009324	46.59	0.0234674	2	1257.65	0.166427	22.955	0
	High	YANMASTPGGR	1	2	1	388511301		0	9.42591e+07	0	0.005442	39.05	0.0509567	2	1124.51	-1.25182	15.7281	0
	High	YANMASTPGGRK	1	2	1	388511301		0	2.55252e+07	0.003	0.06424	33.59	0.350565	2	1252.61	-0.343619	13.7632	1
	High	LALGLPYYGYK	1	2	1	388511301		0	933640287	0.004	0.06846	41.28	0.0674169	2	1257.69	0.663862	34.2796	0
	High	KSFIDSSIR	1	1	1	388511301		0	185613241	0.004	0.06494	38.92	0.0786453	2	1052.57	-0.925291	21.1782	1
502117000	PREDICTED: calreticulin-like isoform X3 [Cicer arietinum]	248.97	21.15	66	2	8	9					101511865		4.59508e+08	416	47.8392	4.60205
	A2	Sequence	# PSMs	# Proteins	# Protein Groups	Protein Group Accessions	Modifications	ΔCn	Area	q-Value	PEP	IonScore	Exp Value	Charge	MH+ [Da]	ΔM [ppm]	RT [min]	# Missed Cleavages
	High	SGTLFDNVVITDDPEYAK	1	4	2	357441869;502117000		0	95158827	0	7.588e-05	93.04	6.44403e-07	2	1983.96	1.83383	35.1174	0
	High	KFGGDTPYSIMFGPDIcGYSTK	2	53	1	502117000	C17(Carbamidomethyl)	0	412060890	0	0.0004012	68.92	0.000108992	2	2441.12	1.49472	37.5008	1
	High	FYAISAEFPEFSNK	1	41	2	502117000;357441869		0	1.31782e+08	0	0.0007227	67.65	0.000173139	2	1649.79	1.66071	37.1486	0
	High	FGGDTPYSIMFGPDIcGYSTK	1	57	1	502117000	C16(Carbamidomethyl)	0	2.69025e+08	0	6.832e-05	63.12	0.000216414	2	2313.02	1.15499	40.6331	0
	High	HEQKLDcGGGYMK	1	52	2	502117000;357441869	C7(Carbamidomethyl)	0	1.50683e+07	0	0.006265	48.99	0.00570031	2	1522.68	-0.396458	15.4218	1
	High	LKYVGIELWQVK	1	18	2	502117000;357441869		0	4.45275e+07	0	0.03168	44.26	0.0110505	3	1475.86	0.292143	35.0261	1
	High	YVGIELWQVK	1	36	2	502117000;357441869		0	6.97437e+08	0	0.01614	42.27	0.0468678	2	1234.68	-0.436213	35.9516	0
	High	GIQTSEDYR	1	63	2	502117000;357441869		0	2.11835e+07	0	0.03066	22.35	2.60317	2	1068.5	-0.236195	15.8575	0
357448437	Peroxidase [Medicago truncatula]	248.212	20.76	6	9	10	13	antioxidant activity; catalytic activity; metal ion binding	membrane	response to stimulus; metabolic process	Pf00141	11410170	[GO:0004601]; GO:0016209; GO:0016684; GO:0003674; GO:0016491; GO:0003824 [GO:0006979]; GO:0006950; GO:0050896; GO:0008150 [GO:0016021]; GO:0031224; GO:0044425; GO:0005575; GO:0016020 [GO:0016491]; GO:0003824; GO:0003674 [GO:0020037]; GO:0046906; GO:0097159; GO:1901363; GO:0005488; GO:0003674 [GO:0046872]; GO:0043169; GO:0043167; GO:0005488; GO:0003674 [GO:0055114]; GO:0044710; GO:0008152; GO:0044…	8.39522e+08	814	88.0576	8.14795
	A2	Sequence	# PSMs	# Proteins	# Protein Groups	Protein Group Accessions	Modifications	ΔCn	Area	q-Value	PEP	IonScore	Exp Value	Charge	MH+ [Da]	ΔM [ppm]	RT [min]	# Missed Cleavages
	High	MGNIGVLTGNQGEIR	1	3	1	357448437		0	888409094	0	0.0004279	82.37	6.87202e-06	2	1558.8	2.046	27.8809	0
	High	AcPNTVScADILALSAELSSTLADGPDWKVPLGR	1	4	1	357448437	C2(Carbamidomethyl); C8(Carbamidomethyl)	0	4.95482e+07	0	0.0004685	71.27	0.000116409	3	3584.77	-0.298989	50.9934	1
	High	MGNIGVLTGNQGEIRK	1	3	1	357448437		0	5.60423e+08	0	0.008298	62.25	0.000617314	2	1686.9	0.371412	24.5385	1
	High	TDTVVSEQDAFPNR	1	5	1	357448437		0	4.65749e+07	0	0.001961	55.86	0.00447561	2	1578.74	-0.517021	23.5785	0
	High	AcPNTVScADILALAAELSSTLSQGPDWK	3	2	1	357448437	C2(Carbamidomethyl); C8(Carbamidomethyl)	0	191989188	0	0.0007975	51.75	0.010374	3	3075.48	0.629268	56.1047	0
	High	DGLTANQLLANK	1	3	1	357448437		0	1.90716e+08	0	0.02045	51.73	0.00657161	2	1257.68	0.238542	26.6467	0
	High	AcPNTVScADILALAAELSSTLSQGPDWKVPLGR	2	2	1	357448437	C2(Carbamidomethyl); C8(Carbamidomethyl)	0	3.9994e+07	0	0.003117	42.05	0.0828632	3	3597.81	1.12328	54.4424	1
	High	AAFAAQGLDTTDLVALSGAHTFGR	1	2	1	357448437		0	3.40466e+08	0	0.002644	27.39	2.48415	3	2390.21	-1.28774	37.922	0
	High	GLDVVNQIK	1	23	4	357448437;971562;537317;5002342		0	1069734276	0.001	0.04413	53.15	0.00264237	2	985.567	-0.85251	24.7137	0
	High	KQcNFVNSK	1	5	1	357448437	C3(Carbamidomethyl)	0	7.39434e+07	0.004	0.07844	48.7	0.0106905	2	1124.55	-0.597848	11.8819	1
357454347	DNA-damage-repair/toleration protein DRT100 [Medicago truncatula]	247.761	33.87	4	10	10	13	protein binding			Pf08263; Pf12799	11431420	[GO:0005515]; GO:0005488; GO:0003674	5.51463e+08	375	40.7881	8.57275
	A2	Sequence	# PSMs	# Proteins	# Protein Groups	Protein Group Accessions	Modifications	ΔCn	Area	q-Value	PEP	IonScore	Exp Value	Charge	MH+ [Da]	ΔM [ppm]	RT [min]	# Missed Cleavages
	High	MAVLSTLNLDMNK	1	4	1	357454347		0	3.30377e+08	0	0.001584	77.23	2.25653e-05	2	1449.75	0.915766	34.3682	0
	High	LTVLNIADNAISGNIPR	2	1	1	357454347		0	9.86246e+08	0	6.06e-05	75.53	1.51957e-05	3	1780.99	0.38317	40.846	0
	High	SYFTVLDLSYNHLK	1	1	1	357454347		0	320894044	0	0.001194	54.57	0.00376024	2	1699.87	0.0205036	37.1351	0
	High	NNQISGPIPNDFGR	2	1	1	357454347		0	2.18977e+08	0	0.02193	48.99	0.0150082	2	1528.76	7.30716	27.4014	0
	High	NGLEGTIPDVFGVR	1	1	1	357454347		0	192658653	0	0.01281	40.42	0.105067	2	1473.77	1.57348	37.4908	0
	High	SMGSASYIGHLDLSYNHLcGK	1	1	1	357454347	C19(Carbamidomethyl)	0	2.32892e+08	0	0.003777	38.79	0.104409	3	2310.06	-0.551458	30.8795	0
	High	SYFTVLDLSYNHLKGPIPK	2	1	1	357454347		0	1.06909e+08	0.004	0.06555	24.57	3.01134	3	2192.18	0.668981	36.8224	1
	High	LSGPIPESISR	1	1	1	357454347		0	3.37766e+08	0.007	0.125	43.92	0.0280004	2	1155.64	0.542965	24.5561	0
	High	LSSFTVADWK	1	1	1	357454347		0	279272208	0.007	0.1213	36.67	0.185128	2	1153.59	1.21903	30.8282	0
	High	LADLDLSR	1	4	1	357454347		0	133064438	0.007	0.1163	35.16	0.25325	2	902.494	-0.104279	23.7554	0
388506250	unknown [Medicago truncatula]	243.387	22.97	3	6	6	7	metal ion binding			Pf02298		[GO:0005507]; GO:0046914; GO:0046872; GO:0043169; GO:0043167; GO:0005488; GO:0003674 [GO:0009055]; GO:0003674	6.20188e+08	222	23.9456	7.92822
	A2	Sequence	# PSMs	# Proteins	# Protein Groups	Protein Group Accessions	Modifications	ΔCn	Area	q-Value	PEP	IonScore	Exp Value	Charge	MH+ [Da]	ΔM [ppm]	RT [min]	# Missed Cleavages
	High	GWSVPSDSNNPFNQWAEK	1	2	1	388506250		0	6.42576e+08	0	0.000118	92.67	2.65889e-07	2	2062.93	-0.0439824	35.8358	0
	High	SRFQVGDSLVFNYQSGK	1	3	1	388506250		0	6.66202e+07	0	8.519e-05	85.35	3.85771e-06	2	1931.96	1.66136	31.1599	1
	High	FQVGDSLVFNYQSGK	1	3	1	388506250		0	600933714	0	0.008548	70.8	8.45488e-05	2	1688.83	2.17267	33.4588	0
	High	FQVGDSLVFNYQSGKDSVLYVK	2	3	1	388506250		0	335210256	0	0.002644	40.36	0.126364	2	2493.27	0.807256	36.7693	1
	High	VTVIVLSDR	1	3	1	388506250		0	6.17055e+08	0.001	0.03998	67.87	7.99869e-05	2	1001.6	-0.279407	26.2798	0
	High	SRFQVGDSLVFNYQSGKDSVLYVK	1	3	1	388506250		0	8.75878e+07	0.004	0.09854	32.17	0.773346	3	2736.4	0.562669	34.5431	2
357452879	Peroxidase [Medicago truncatula]	239.227	33.96	7	2	7	8	antioxidant activity; catalytic activity; metal ion binding	extracellular	response to stimulus; metabolic process	Pf00141	11411032	[GO:0004601]; GO:0016209; GO:0016684; GO:0003674; GO:0016491; GO:0003824 [GO:0005576]; GO:0005575 [GO:0006979]; GO:0006950; GO:0050896; GO:0008150 [GO:0016491]; GO:0003824; GO:0003674 [GO:0020037]; GO:0046906; GO:0097159; GO:1901363; GO:0005488; GO:0003674 [GO:0046872]; GO:0043169; GO:0043167; GO:0005488; GO:0003674 [GO:0055114]; GO:0044710; GO:0008152; GO:0044699; GO:0008150	1.34718e+09	318	34.3564	8.68994
	A2	Sequence	# PSMs	# Proteins	# Protein Groups	Protein Group Accessions	Modifications	ΔCn	Area	q-Value	PEP	IonScore	Exp Value	Charge	MH+ [Da]	ΔM [ppm]	RT [min]	# Missed Cleavages
	High	DLTVLSGAHTIGQAEcQFFR	2	1	1	357452879	C16(Carbamidomethyl)	0	449954794	0	4.971e-06	110.42	1.20382e-08	2	2250.1	1.49248	38.7439	0
	High	TSVEAAcSATVScADILALATR	1	3	2	357452879;357452881	C7(Carbamidomethyl); C13(Carbamidomethyl)	0	2.39675e+08	0	1.023e-05	104.07	4.81686e-08	2	2267.1	0.0698588	38.0167	0
	High	DGIALLGGPSWIVPLGR	1	1	1	357452879		0	1.91704e+09	0	0.01145	47.18	0.00843613	2	1720.98	0.262575	44.1991	0
	High	LFFHDcFVNGcDGSILLDDTSTFTGEK	1	8	2	357452879;357452881	C6(Carbamidomethyl); C11(Carbamidomethyl)	0	51305870	0	0.003366	20.04	5.86622	3	3095.38	0.139822	41.0817	0
	High	ISPLTGTNGEIR	1	9	4	357452879;357452881;357452885;357452877		0	1.07175e+08	0.004	0.08268	28.73	1.20202	2	1257.68	-1.21736	23.2515	0
	High	ISPLTGTNGEIRK	1	9	4	357452879;357452881;357452885;357452877		0	1.39657e+08	0.004	0.09045	28.54	1.02842	2	1385.78	0.833616	19.8052	1
	High	GFEVIDAIK	1	24	5	357452879;357452881;357491415;116780876;502129549		0	1674554755	0.007	0.1183	53.61	0.00260523	2	991.546	-0.0466937	30.962	0
11133373	RecName: Full=Malate dehydrogenase, cytoplasmic	233.703	25.6	100	1	6	7	catalytic activity	cytoplasm	metabolic process	Pf00056; Pf02866		[GO:0003824]; GO:0003674 [GO:0005737]; GO:0044424; GO:0005622; GO:0044464; GO:0005575; GO:0005623 [GO:0005975]; GO:0044238; GO:0071704; GO:0008152; GO:0008150 [GO:0006099]; GO:0009060; GO:0044238; GO:0045333; GO:0008152; GO:0015980; GO:0008150; GO:0006091; GO:0044763; GO:0055114; GO:0044237; GO:0009987; GO:0044699; GO:0044710 [GO:0006108]; GO:0043648; GO:0019752; GO:0043436; GO:0006082; GO:004423…	3.6184e+08	332	35.5243	6.85889
	A2	Sequence	# PSMs	# Proteins	# Protein Groups	Protein Group Accessions	Modifications	ΔCn	Area	q-Value	PEP	IonScore	Exp Value	Charge	MH+ [Da]	ΔM [ppm]	RT [min]	# Missed Cleavages
	High	KLSSALSAASAAcDHIR	2	23	1	11133373	C13(Carbamidomethyl)	0	9.30601e+07	0	4.192e-06	116.78	2.66628e-09	2	1757.9	-0.605286	23.7352	1
	High	VLVVANPANTNALILK	1	100	2	224102193;11133373		0	681419931	0	9.343e-05	74.95	3.57477e-06	2	1650	0.499297	32.8536	0
	High	IVQGLSIDEFSR	1	13	2	11133373;224102193		0	1.35472e+08	0	0.004738	62.47	0.000583736	2	1363.72	0.309592	31.2795	0
	High	MELVDAAFPLLK	1	69	2	224102193;11133373		0	2.68627e+08	0	0.005982	44.23	0.0374873	2	1346.74	1.01035	42.1634	0
	High	VLVTGAAGQIGYALVPMIAR	1	89	2	224102193;11133373		0	1.12971e+08	0	0.002971	28.94	0.402589	2	2000.15	7.52514	42.6311	0
	High	ALGQISER	1	69	2	224102193;11133373		0	48390931	0.004	0.08892	44.7	0.0294388	2	873.478	-0.736426	16.654	0
217074450	unknown [Medicago truncatula]	232.147	28.86	6	10	11	15	metal ion binding; catalytic activity		metabolic process	Pf00394; Pf07731; Pf07732		[GO:0005507]; GO:0046914; GO:0046872; GO:0043169; GO:0043167; GO:0005488; GO:0003674 [GO:0016491]; GO:0003824; GO:0003674 [GO:0055114]; GO:0044710; GO:0008152; GO:0044699; GO:0008150	8.32373e+08	544	60.2988	9.39307
	A2	Sequence	# PSMs	# Proteins	# Protein Groups	Protein Group Accessions	Modifications	ΔCn	Area	q-Value	PEP	IonScore	Exp Value	Charge	MH+ [Da]	ΔM [ppm]	RT [min]	# Missed Cleavages
	High	DQIGSFYYFPSLAFQK	2	2	1	217074450		0	1.28663e+09	0	0.0001935	72.33	7.23795e-05	2	1910.94	1.68147	42.9089	0
	High	ISNVGLQHSLNFR	2	8	1	217074450		0	103182920	0	0.001059	65.41	0.000278144	2	1484.8	0.349933	26.382	0
	High	QYLGQQFYLR	1	51	4	502144383;217074450;449526774;357480333		0	161214160	0	0.02675	60.82	0.000904444	2	1315.68	-0.187396	30.6944	0
	High	YGINSVSYVVPDTPLK	1	2	1	217074450		0	705319273	0	0.006423	53.12	0.00512977	2	1751.92	1.71513	33.0299	0
	High	IPVPFPEPAGDYTVLIGDWYK	3	2	1	217074450		0	312065272	0	0.0002911	51.03	0.0116582	2	2377.2	-4.86393	48.5809	0
	High	LPIPDGVLINGR	1	2	1	217074450		0	1.44219e+08	0	0.01326	45.43	0.0101449	2	1263.74	0.0725848	32.6724	0
	High	TIILASSPGQVNGK	1	2	1	217074450		0	195862846	0	0.02837	42.05	0.0403993	2	1384.78	0.489367	22.9667	0
	High	VGSISERPTGGGLYLDTSVMQADYR	1	2	1	217074450		0	6.42413e+07	0	0.001832	29.71	1.39795	3	2672.3	-0.644832	32.2349	0
	High	VYTASTSIRDEFPIPK	1	2	1	217074450		0	104937336	0.001	0.0357	21.49	8.32299	2	1823.95	-3.38928	29.8861	1
	High	KLPIPDGVLINGR	1	2	1	217074450		0	5.05169e+08	0.004	0.0817	61.69	0.000114352	2	1391.84	-0.0212947	30.6537	1
	High	GPNGLSFNVEQGK	1	1	1	217074450		0	1.66564e+08	0.006	0.1133	48.61	0.0131097	2	1346.67	-0.182648	25.4489	0
357501523	Transaldolase [Medicago truncatula]	231.82	25.73	9	5	6	7	catalytic activity	cytoplasm; mitochondrion	metabolic process; response to stimulus	Pf00923	11406940	[GO:0003824]; GO:0003674 [GO:0004801]; GO:0016744; GO:0016740; GO:0003824; GO:0003674 [GO:0005737]; GO:0044424; GO:0005622; GO:0044464; GO:0005575; GO:0005623 [GO:0005739]; GO:0043231; GO:0044444; GO:0043227; GO:0043229; GO:0005737; GO:0044424; GO:0043226; GO:0005622; GO:0044464; GO:0005575; GO:0005623 [GO:0005975]; GO:0044238; GO:0071704; GO:0008152; GO:0008150 [GO:0006098]; GO:0006007; GO:00067…	8.20523e+07	443	48.4801	6.59521
	A2	Sequence	# PSMs	# Proteins	# Protein Groups	Protein Group Accessions	Modifications	ΔCn	Area	q-Value	PEP	IonScore	Exp Value	Charge	MH+ [Da]	ΔM [ppm]	RT [min]	# Missed Cleavages
	High	NPAYPDTLYVAPLIGPDTVSTMPDQALQAFIDHGAVAR	2	3	1	357501523		0	2.9976e+07	0	1.93e-05	88.66	1.64034e-06	3	4025.02	1.65224	49.5703	0
	High	TIDSNASEAEGIYNAIQK	1	9	1	357501523		0	4.50519e+07	0	1.153e-05	86.16	2.8711e-06	2	1923.93	1.26359	31.3848	0
	High	AISSSSAYNDQFR	1	2	1	357501523		0	87441690	0	0.0007559	77.4	9.46881e-06	2	1445.67	0.157563	21.3901	0
	High	DIDSAYWELVVK	1	3	1	357501523		0	5.2034e+07	0	0.00332	66.34	0.000244387	2	1437.73	1.21685	39.4977	0
	High	LGIDWSYVGSQLELEGVDSFKK	1	3	1	357501523		0	8.02782e+07	0	0.004687	39.17	0.165882	3	2470.25	0.40137	44.1493	1
	High	VTSVASFFVSR	1	18	2	508707706;357501523		0	7.84369e+07	0	0.007547	37.26	0.150928	2	1199.64	0.765698	33.892	0
357440775	Xyloglucan-specific endoglucanase inhibitor protein [Medicago truncatula]	231.587	13.33	3	4	4	5	catalytic activity		metabolic process		11433285	[GO:0004190]; GO:0004175; GO:0070001; GO:0070011; GO:0008233; GO:0016787; GO:0003824; GO:0003674 [GO:0006508]; GO:0019538; GO:0043170; GO:0044238; GO:0071704; GO:0008152; GO:0008150	1.64318e+08	435	46.5186	8.19189
	A2	Sequence	# PSMs	# Proteins	# Protein Groups	Protein Group Accessions	Modifications	ΔCn	Area	q-Value	PEP	IonScore	Exp Value	Charge	MH+ [Da]	ΔM [ppm]	RT [min]	# Missed Cleavages
	High	LGAAVPTIELFLQNENVVWR	2	2	1	357440775		0	2.64335e+07	0	1.476e-05	105.65	1.96484e-08	2	2269.23	-0.477494	49.4257	0
	High	ISTVDPYTVLEASIYK	1	3	1	357440775		0	162499335	0	5.968e-05	91.61	7.25304e-07	2	1798.95	0.380414	40.9408	0
	High	LGFSSLLFGR	1	3	1	357440775		0	1.19603e+08	0	0.007892	84.7	2.15928e-06	2	1096.62	0.246827	41.1096	0
	High	FLFScAPTFLLK	1	2	1	357440775	C5(Carbamidomethyl)	0	2.10852e+08	0.009	0.1313	45.5	0.0342067	2	1443.77	-0.15517	43.459	0
357514339	Pectinesterase [Medicago truncatula]	231.486	18	7	7	8	9	enzyme regulator activity; catalytic activity	cytoplasm; membrane; extracellular	response to stimulus; cell organization and biogenesis; metabolic process; regulation of biological process	Pf01095; Pf04043	11445926	[GO:0004857]; GO:0030234; GO:0003674 [GO:0005618]; GO:0030312; GO:0044464; GO:0071944; GO:0005575; GO:0005623 [GO:0005737]; GO:0044424; GO:0005622; GO:0044464; GO:0005575; GO:0005623 [GO:0005886]; GO:0016020; GO:0044464; GO:0071944; GO:0005575; GO:0005623 [GO:0009505]; GO:0005618; GO:0030312; GO:0044464; GO:0071944; GO:0005575; GO:0005623 [GO:0009624]; GO:0051707; GO:0043207; GO:0051704; GO:00096…	5.44636e+08	589	64.4901	8.86572
	A2	Sequence	# PSMs	# Proteins	# Protein Groups	Protein Group Accessions	Modifications	ΔCn	Area	q-Value	PEP	IonScore	Exp Value	Charge	MH+ [Da]	ΔM [ppm]	RT [min]	# Missed Cleavages
	High	NVVDGSTTFHSATVAIVGGNFLAR	1	1	1	357514339		0	318681289	0	0.0003685	91.99	7.63637e-07	2	2433.25	0.114129	37.0498	0
	High	ADVVVAADGSGNFK	1	3	1	357514339		0	326172257	0	0.001292	80.41	9.29522e-06	2	1349.67	-0.306926	22.0911	0
	High	VDPNQNTGIVIQK	1	5	1	357514339		0	6.1093e+08	0	0.002525	68.58	0.000124669	2	1425.77	-0.671177	20.661	0
	High	TVSEAVAAAPLK	1	2	1	357514339		0	2.83688e+08	0	0.006852	65.29	0.000235251	2	1156.66	-0.111709	21.866	0
	High	TNIMFLGDGR	1	7	2	357514339;357436491		0	696804349	0	0.01714	60.34	0.000775822	2	1123.56	0.148567	30.0582	0
	High	GNFPTYLGRPWK	1	1	1	357514339		0	1.50514e+08	0	0.0301	38.66	0.139357	2	1435.75	-0.0395795	29.5007	0
	High	AGVYKENVEVPK	2	4	1	357514339		0	1.56649e+08	0	0.02276	37.59	0.178701	2	1332.72	0.83682	19.2503	1
	High	TNTIITGSR	1	2	1	357514339		0	1.36005e+08	0.002	0.05789	51.56	0.00566616	2	962.527	0.027627	16.0004	0
2827080	malate dehydrogenase precursor [Medicago sativa]	230.393	38.19	80	8	9	11	catalytic activity		metabolic process	Pf00056; Pf01073; Pf02866		[GO:0003824]; GO:0003674 [GO:0003854]; GO:0033764; GO:0016229; GO:0016616; GO:0016491; GO:0016614; GO:0003824; GO:0003674 [GO:0005975]; GO:0044238; GO:0071704; GO:0008152; GO:0008150 [GO:0006099]; GO:0009060; GO:0044238; GO:0045333; GO:0008152; GO:0015980; GO:0008150; GO:0006091; GO:0044763; GO:0055114; GO:0044237; GO:0009987; GO:0044699; GO:0044710 [GO:0006108]; GO:0043648; GO:0019752; GO:004343…	3.75795e+08	343	35.832	8.67529
	A2	Sequence	# PSMs	# Proteins	# Protein Groups	Protein Group Accessions	Modifications	ΔCn	Area	q-Value	PEP	IonScore	Exp Value	Charge	MH+ [Da]	ΔM [ppm]	RT [min]	# Missed Cleavages
	High	VAILGAAGGIGQPLSLLMK	2	18	1	2827080		0	373198031	0	6.45e-05	84.32	5.4864e-07	2	1809.07	0.364338	44.6537	0
	High	ALEGADVVIIPAGVPR	1	11	1	2827080		0	2.49608e+08	0	0.0003269	65.44	0.00011689	2	1576.91	-0.08501	33.3891	0
	High	LFGVTTLDVVR	1	79	1	2827080		0	361888969	0	0.008852	64.93	0.000160908	2	1219.7	0.262591	35.7067	0
	High	DDLFNINAGIVK	1	73	2	2827080;350536645		0	2.28109e+08	0	0.003029	49.17	0.0135072	2	1318.7	0.579383	34.572	0
	High	LNPLVSTLSLYDIAGTPGVAADVSHINSR	1	1	1	2827080		0	3.42237e+08	0	0.005317	37.13	0.158603	3	2980.58	1.10459	43.6508	0
	High	NGVEEILGLGSLSDFEK	1	1	1	2827080		0	2.05633e+07	0	0.003158	36.83	0.249259	2	1806.91	0.176995	42.7983	0
	High	SQVTGYAGEDELGK	1	1	1	2827080		0	2.60633e+07	0	0.01165	36.28	0.165536	2	1453.68	-0.505016	21.1867	0
	High	RLFGVTTLDVVR	2	29	1	2827080		0	3.92297e+08	0	0.005799	36.15	0.089821	3	1375.8	-0.675336	31.5866	1
	High	TQDGGTEVVTAK	1	1	1	2827080		0	2.79694e+07	0.001	0.04122	26.06	2.80865	2	1205.6	-0.00300524	13.8049	0
357461493	Peroxidase [Medicago truncatula]	217.813	38.68	1	5	7	11	antioxidant activity; catalytic activity; metal ion binding	extracellular	response to stimulus; metabolic process	Pf00141	11415900	[GO:0004601]; GO:0016209; GO:0016684; GO:0003674; GO:0016491; GO:0003824 [GO:0005576]; GO:0005575 [GO:0006979]; GO:0006950; GO:0050896; GO:0008150 [GO:0016491]; GO:0003824; GO:0003674 [GO:0020037]; GO:0046906; GO:0097159; GO:1901363; GO:0005488; GO:0003674 [GO:0046872]; GO:0043169; GO:0043167; GO:0005488; GO:0003674 [GO:0055114]; GO:0044710; GO:0008152; GO:0044699; GO:0008150	6.9583e+08	318	34.4896	8.85107
	A2	Sequence	# PSMs	# Proteins	# Protein Groups	Protein Group Accessions	Modifications	ΔCn	Area	q-Value	PEP	IonScore	Exp Value	Charge	MH+ [Da]	ΔM [ppm]	RT [min]	# Missed Cleavages
	High	AcPGVVScADILTLAAR	2	2	1	357461493	C2(Carbamidomethyl); C8(Carbamidomethyl)	0	1.10956e+09	0	4.263e-05	92.84	6.85407e-07	2	1773.9	0.773839	35.8516	0
	High	DLVALSGAHTIGLAR	2	1	1	357461493		0	7.74458e+08	0	0.0003041	74.96	1.75678e-05	2	1493.84	0.178264	30.7304	0
	High	LHFHDcFVNGcDASILLDDTSSFIGEK	1	3	2	388491134;357461493	C6(Carbamidomethyl); C11(Carbamidomethyl)	0	4.39142e+07	0	0.0001001	67.49	0.00015455	3	3097.41	0.88061	40.716	0
	High	GFNVIDDIKANVEK	1	1	1	357461493		0	133397320	0	0.00384	64.37	0.00048105	2	1561.82	0.272799	33.7925	1
	High	SGNDNVLEPLDHQTPTHFDNLYFK	2	1	1	357461493		0	1.05154e+08	0	0.006054	50.73	0.0103851	3	2801.32	1.49702	33.802	0
	High	MSSIKPLTGSNGQIR	2	2	2	388491134;357461493		0	7.60437e+07	0	0.006001	49.59	0.0127309	2	1588.85	0.27615	21.5384	0
	High	TNFANQGLSAK	1	1	1	357461493		0	2.03467e+08	0.005	0.1047	25.38	3.0425	2	1150.59	0.0794177	18.6093	0
222424884	AT5G66190 [Arabidopsis thaliana]	216.25	25.3	17	1	4	5	catalytic activity		metabolic process	Pf00175; Pf00667		[GO:0016491]; GO:0003824; GO:0003674 [GO:0055114]; GO:0044710; GO:0008152; GO:0044699; GO:0008150	2.38733e+08	253	28.7514	5.33838
	A2	Sequence	# PSMs	# Proteins	# Protein Groups	Protein Group Accessions	Modifications	ΔCn	Area	q-Value	PEP	IonScore	Exp Value	Charge	MH+ [Da]	ΔM [ppm]	RT [min]	# Missed Cleavages
	High	GIDDIMVSLAAK	1	34	2	222424884;310689811		0	190330128	0	0.006726	88.63	1.62429e-06	2	1232.66	0.680132	36.4121	0
	High	LYSIASSAIGDFGDSK	1	44	2	222424884;310689811		0	2.13727e+08	0	0.0001334	80.84	8.62502e-06	2	1630.8	-0.533332	33.9626	0
	High	GVcSNFLcDLKPGDEAKITGPVGK	2	6	1	222424884	C3(Carbamidomethyl); C8(Carbamidomethyl)	0	3.12142e+08	0	0.0009568	71.14	0.00010907	2	2562.27	0.430076	35.0094	1
	High	KDNTFVYMcGLK	1	34	2	310689811;222424884	C9(Carbamidomethyl)	0	4.17572e+07	0	0.01168	45.62	0.0207469	2	1475.7	0.0832191	27.7152	1
217072156	unknown [Medicago truncatula]	214.372	17.82	2	4	4	16	structural molecule activity			Pf01190		[GO:0005199]; GO:0005198; GO:0003674	8.90043e+08	275	29.5447	9.49561
	A2	Sequence	# PSMs	# Proteins	# Protein Groups	Protein Group Accessions	Modifications	ΔCn	Area	q-Value	PEP	IonScore	Exp Value	Charge	MH+ [Da]	ΔM [ppm]	RT [min]	# Missed Cleavages
	High	YAGVDTLLGATQILGAVVK	2	2	1	217072156		0	728256273	0	4.591e-06	87.78	5.91873e-07	2	1889.08	1.19338	47.7524	0
	High	GLPFILYTVGPLAFEPK	12	1	1	217072156		0	1.20165e+09	0	0.0003309	63.65	0.000181497	2	1862.05	0.454038	51.5062	0
	High	NGYFFIEGPK	1	2	1	217072156		0	7.4022e+08	0	0.02262	63.62	0.000358384	2	1171.58	-0.0927819	32.1393	0
	High	ScKYAGVDTLLGATQILGAVVK	1	2	1	217072156	C2(Carbamidomethyl)	0	33377376	0	0.001239	47.43	0.0132412	3	2264.23	0.908758	44.5852	1
406855462	Chain A, Solution Structure Of The Anti-Fungal Defensin Def4 (Mtr_8g070770) From Medicago Truncatula (Barrel Clover)	211.06	59.57	2	3	3	6				Pf00304			2.56327e+08	47	5.33934	8.73389
	A2	Sequence	# PSMs	# Proteins	# Protein Groups	Protein Group Accessions	Modifications	ΔCn	Area	q-Value	PEP	IonScore	Exp Value	Charge	MH+ [Da]	ΔM [ppm]	RT [min]	# Missed Cleavages
	High	GPcASDHNcASVcQTER	2	2	1	406855462	C3(Carbamidomethyl); C9(Carbamidomethyl); C13(Carbamidomethyl)	0	6.0473e+07	0	0.0001026	93.39	1.94252e-08	2	1948.77	-0.790943	13.921	0
	High	FKGPcASDHNcASVcQTER	3	2	1	406855462	C5(Carbamidomethyl); C11(Carbamidomethyl); C15(Carbamidomethyl)	0	7.07207e+08	0	0.001082	85.58	4.20022e-07	2	2223.93	-0.555357	16.4446	1
	High	RTcESQSHK	1	1	1	406855462	C3(Carbamidomethyl)	0	1.30045e+06	0.004	0.09141	30.05	0.432541	3	1132.52	-0.128736	3.92292	1
388518933	unknown [Medicago truncatula]	210.98	39.69	3	4	6	11	catalytic activity		metabolic process	Pf00182; Pf00187		[GO:0004568]; GO:0004553; GO:0016798; GO:0016787; GO:0003824; GO:0003674 [GO:0005975]; GO:0044238; GO:0071704; GO:0008152; GO:0008150 [GO:0006032]; GO:0006026; GO:0006030; GO:1901072; GO:0006022; GO:0009057; GO:1901136; GO:1901565; GO:1901071; GO:0046348; GO:0043170; GO:1901135; GO:1901564; GO:1901575; GO:0006040; GO:0071704; GO:0006807; GO:0009056; GO:0008152; GO:0008150 [GO:0008061]; GO:0097367…	6.7232e+08	320	34.2631	6.62451
	A2	Sequence	# PSMs	# Proteins	# Protein Groups	Protein Group Accessions	Modifications	ΔCn	Area	q-Value	PEP	IonScore	Exp Value	Charge	MH+ [Da]	ΔM [ppm]	RT [min]	# Missed Cleavages
	High	AINEDLINNPDLVSTNPTVSFK	1	3	1	388518933		0	2.89356e+08	0	0.001046	73.71	5.97115e-05	2	2401.23	0.307383	34.9061	0
	High	GPIQLTHNYNYGQAGK	2	3	1	388518933		0	9.88586e+08	0	0.0002061	67.33	0.000226785	2	1760.87	0.211526	22.7217	0
	High	cAGHGFYTYDGFIAAAR	3	3	1	388518933	C1(Carbamidomethyl)	0	6.65099e+08	0	0.0001408	60.66	0.000443466	2	1876.84	0.498028	31.9439	0
	High	SFNGFGTTGDDATR	1	4	2	388518933;212726058		0	159683538	0	0.007793	51.51	0.00169092	2	1445.63	0.230281	23.0099	0
	High	TAIWFWMTPQANKPSSHDVITGR	3	3	2	298364452;388518933		0	3.63276e+08	0	0.002677	50.81	0.0116569	2	2643.32	1.56901	37.9321	0
	High	ELAAFLAQTSHETTGGWPSAPDGPYAWGYcFVTEK	1	3	1	388518933	C30(Carbamidomethyl)	0	6.99797e+07	0	0.006849	47.04	0.015877	3	3844.76	0.838764	44.743	0
357449771	Beta-galactosidase [Medicago truncatula]	210.232	16.53	3	6	7	8	catalytic activity		metabolic process	Pf01301; Pf02449	11441599	[GO:0004553]; GO:0016798; GO:0016787; GO:0003824; GO:0003674 [GO:0004565]; GO:0015925; GO:0004553; GO:0016798; GO:0016787; GO:0003824; GO:0003674 [GO:0005618]; GO:0030312; GO:0044464; GO:0071944; GO:0005575; GO:0005623 [GO:0005975]; GO:0044238; GO:0071704; GO:0008152; GO:0008150 [GO:0008152]; GO:0008150 [GO:0009341]; GO:1902494; GO:0043234; GO:0032991; GO:0005575 [GO:0016787]; GO:0003824; GO:0003…	7.56368e+07	726	81.5143	8.55811
	A2	Sequence	# PSMs	# Proteins	# Protein Groups	Protein Group Accessions	Modifications	ΔCn	Area	q-Value	PEP	IonScore	Exp Value	Charge	MH+ [Da]	ΔM [ppm]	RT [min]	# Missed Cleavages
	High	TTFNAPAGNDPLALDMSSMGK	1	1	1	357449771		0	8.27974e+07	0	7.719e-06	118.61	1.17834e-09	2	2137.99	0.530786	34.6217	0
	High	GSYVNYYMYHGGTNFGR	1	3	1	357449771		0	37991375	0	0.0001806	73.33	1.23329e-05	2	1985.86	-0.0153183	29.0486	0
	High	SWLNPSGNVLVVLEEWGGDPTGISLVK	1	1	1	357449771		0	1.49733e+07	0	0.0002393	64.2	0.0004107	2	2866.5	-0.630571	54.0474	0
	High	WNVGVLGPVTLK	1	2	1	357449771		0	8.33231e+07	0	0.009055	54.28	0.00132373	2	1282.75	-0.264165	36.4312	0
	High	GEIWVNGQSIGR	2	1	1	357449771		0	60790082	0.001	0.04571	29.06	1.35638	2	1315.68	2.83766	26.4793	0
	High	ILISGSIHYPR	1	28	6	30687121;525313652;157313304;357437609;357449771;357438127		0	50034688	0.004	0.0667	37.66	0.106402	2	1255.72	0.757419	26.9802	0
	High	IGLKGESLNLHTTSGSSSVK	1	1	1	357449771		0	2.85988e+07	0.004	0.06978	11.84	63.9678	3	2015.08	0.229947	23.1533	1
502134482	PREDICTED: lysosomal beta glucosidase-like [Cicer arietinum]	209.608	12.2	15	3	6	8					101510720		3.85237e+08	705	77.0059	8.66064
	A2	Sequence	# PSMs	# Proteins	# Protein Groups	Protein Group Accessions	Modifications	ΔCn	Area	q-Value	PEP	IonScore	Exp Value	Charge	MH+ [Da]	ΔM [ppm]	RT [min]	# Missed Cleavages
	High	FTMGLFENPLADLSLANQLGSK	2	1	1	502134482		0	1.72664e+08	0	5.531e-06	109.29	1.53442e-08	2	2366.21	1.4111	49.7648	0
	High	GFVISDWQGIDR	1	75	3	357462137;296084024;502134482		0	2.9989e+08	0	0.001838	73.41	5.13748e-05	2	1392.69	-0.518633	34.7088	0
	High	FRGFVISDWQGIDR	1	42	3	357462137;296084024;502134482		0	7.25284e+07	0	0.0005666	68.02	0.000185117	3	1695.86	-0.136684	35.6214	1
	High	ATGIPYVFAPcIAVcR	1	40	2	357462137;502134482	C11(Carbamidomethyl); C15(Carbamidomethyl)	0	611835867	0	0.00261	40.71	0.1047	2	1794.9	0.795164	38.4194	0
	High	GLLGIHMPAYYDSIIK	2	1	1	502134482		0	243986386	0	0.01204	33.7	0.483251	3	1790.95	0.137225	39.3899	0
	High	VKFTMGLFENPLADLSLANQLGSK	1	1	1	502134482		0	2.32336e+07	0	0.00464	25.12	3.87942	3	2593.37	1.70637	48.0652	1
357474069	Endo-beta-1 3-glucanase [Medicago truncatula]	207.901	29.79	2	4	7	8	catalytic activity		metabolic process	Pf00332	11440651	[GO:0004553]; GO:0016798; GO:0016787; GO:0003824; GO:0003674 [GO:0005975]; GO:0044238; GO:0071704; GO:0008152; GO:0008150 [GO:0008152]; GO:0008150 [GO:0016787]; GO:0003824; GO:0003674 [GO:0016798]; GO:0016787; GO:0003824; GO:0003674	2.99653e+08	329	36.0001	4.89404
	A2	Sequence	# PSMs	# Proteins	# Protein Groups	Protein Group Accessions	Modifications	ΔCn	Area	q-Value	PEP	IonScore	Exp Value	Charge	MH+ [Da]	ΔM [ppm]	RT [min]	# Missed Cleavages
	High	RPGAIETYLFAMFDENQK	2	3	3	357474063;357474069;357474061		0	2.9884e+07	0	4.636e-06	78.25	1.82264e-05	2	2130.04	1.70378	46.0455	0
	High	NNGAPLLANVYPYFAYIGNK	1	1	1	357474069		0	5.08683e+07	0	0.0007886	72.9	6.52949e-05	2	2199.12	0.646693	44.0319	0
	High	GSNIELILDVAK	1	3	2	357474069;357474061		0	539342456	0	0.008868	71.94	5.37761e-05	2	1271.72	-0.178331	36.2069	0
	High	TGAATEQHFGLFNPDK	1	2	2	357474069;357474061		0	9.74885e+07	0	0.0002374	61.28	0.000704144	2	1732.83	-0.548682	27.0206	0
	High	TGAATEQHFGLFNPDKSSK	1	1	1	357474069		0	5.90655e+07	0	0.001493	47.04	0.025067	3	2034.99	-0.640206	24.4499	1
	High	GSNIELILDVAKETLSSLTDGNEATNWVQK	1	2	1	357474069		0	2.83612e+07	0	0.02045	25.77	3.39246	3	3245.65	0.162892	56.9467	1
	High	QYLQPIIDFLK	1	2	1	357474069		0	2.62128e+08	0.003	0.06383	27.92	0.922767	2	1377.78	0.476572	43.1429	0
217072410	unknown [Medicago truncatula]	206.595	15.85	5	3	3	5	catalytic activity	cytoplasm; vacuole; endoplasmic reticulum; cytosol; membrane; extracellular	metabolic process; response to stimulus; defense response	Pf00112; Pf00396		[GO:0005773]; GO:0043231; GO:0044444; GO:0043227; GO:0043229; GO:0005737; GO:0044424; GO:0043226; GO:0005622; GO:0044464; GO:0005575; GO:0005623 [GO:0005783]; GO:0012505; GO:0043231; GO:0044444; GO:0044464; GO:0043227; GO:0043229; GO:0005737; GO:0044424; GO:0005575; GO:0005623; GO:0043226; GO:0005622 [GO:0005829]; GO:0044444; GO:0005737; GO:0044424; GO:0005622; GO:0044464; GO:0005575; GO:0005623 …	3.43272e+08	328	35.5456	4.98291
	A2	Sequence	# PSMs	# Proteins	# Protein Groups	Protein Group Accessions	Modifications	ΔCn	Area	q-Value	PEP	IonScore	Exp Value	Charge	MH+ [Da]	ΔM [ppm]	RT [min]	# Missed Cleavages
	High	DQAScGScWAFSAIAAVEGINK	2	4	1	217072410	C5(Carbamidomethyl); C8(Carbamidomethyl)	0	1.1341e+08	0	3.052e-05	102.42	3.42475e-08	2	2342.06	2.03931	44.7548	0
	High	AVANQPIAVAVEGGGR	2	5	1	217072410		0	419381826	0	0.0005333	67.31	0.000170658	2	1508.82	0.390911	24.8639	0
	High	NSWGGSWGEQGYIR	1	4	1	217072410		0	4.97026e+08	0	0.004778	48.92	0.00669184	2	1596.72	0.764782	30.2595	0
357480333	L-ascorbate oxidase-like protein [Medicago truncatula]	195.718	15.6	11	5	6	8	metal ion binding; catalytic activity		metabolic process	Pf00394; Pf07731; Pf07732	11435802	[GO:0005507]; GO:0046914; GO:0046872; GO:0043169; GO:0043167; GO:0005488; GO:0003674 [GO:0016491]; GO:0003824; GO:0003674 [GO:0055114]; GO:0044710; GO:0008152; GO:0044699; GO:0008150	1.50577e+08	545	61.4884	9.67139
	A2	Sequence	# PSMs	# Proteins	# Protein Groups	Protein Group Accessions	Modifications	ΔCn	Area	q-Value	PEP	IonScore	Exp Value	Charge	MH+ [Da]	ΔM [ppm]	RT [min]	# Missed Cleavages
	High	IPVPFPPPAGDFTLLAGDWSK	3	1	1	357480333		0	1.39327e+08	0	3.205e-05	76.72	2.52121e-05	2	2225.17	0.709063	48.4458	0
	High	QYLGQQFYLR	1	51	4	502144383;217074450;449526774;357480333		0	161214160	0	0.02675	60.82	0.000904444	2	1315.68	-0.187396	30.6944	0
	High	DQIGTYFYFPSLGMHK	1	1	1	357480333		0	1.51191e+08	0	0.003046	49.67	0.0109713	2	1903.9	-2.2864	39.691	0
	High	GWNGNTFTVDQGK	1	5	1	357480333		0	2.57879e+07	0	0.00501	49.24	0.00864723	2	1423.66	0.736911	25.4708	0
	High	YAVNSVSYIAPDTPLK	1	1	1	357480333		0	97537465	0.004	0.06686	35.44	0.314164	2	1737.91	0.830229	30.31	0
	High	AAGAFGGIR	1	12	1	357480333		0	49393721	0.007	0.1204	40.52	0.0866397	2	819.447	-0.483689	20.3989	0
357455227	Phospholipase D alpha [Medicago truncatula]	195.08	10.14	13	3	6	7	catalytic activity; metal ion binding; protein binding	nucleus; cytoplasm; mitochondrion; cytosol; membrane	metabolic process; response to stimulus; cell communication; regulation of biological process; development	Pf00168; Pf00614; Pf12357	11435279	[GO:0003824]; GO:0003674 [GO:0004630]; GO:0004620; GO:0008081; GO:0016298; GO:0042578; GO:0016788; GO:0016787; GO:0003824; GO:0003674 [GO:0005509]; GO:0046872; GO:0043169; GO:0043167; GO:0005488; GO:0003674 [GO:0005515]; GO:0005488; GO:0003674 [GO:0005546]; GO:1902936; GO:1901981; GO:0035091; GO:0005543; GO:0008289; GO:0043168; GO:0005488; GO:0043167; GO:0003674 [GO:0005634]; GO:0043231; GO:00432…	3.79541e+08	809	91.9525	5.79541
	A2	Sequence	# PSMs	# Proteins	# Protein Groups	Protein Group Accessions	Modifications	ΔCn	Area	q-Value	PEP	IonScore	Exp Value	Charge	MH+ [Da]	ΔM [ppm]	RT [min]	# Missed Cleavages
	High	DSEIAMGAYQPYHLANR	1	5	2	357455227;502080754		0	1.10311e+08	0	1.861e-05	91.34	5.89447e-07	2	1935.9	0.536354	28.0702	0
	High	LEGPIAWDVLFNFEQR	2	41	2	502080754;357455227		0	1.53595e+08	0	4.685e-05	80.77	1.15776e-05	2	1933.98	1.95109	49.5381	0
	High	VLMLVWDDR	1	44	3	502080754;357455227;357123932		0	2.50619e+08	0	0.01764	69.36	0.000119563	2	1146.6	0.143572	36.1158	0
	High	AGLISGKDNIIDR	1	6	1	357455227		0	6.74022e+07	0	0.02347	38.98	0.117994	2	1371.76	-1.37164	24.0787	1
	High	RPKPGGDITLGELLK	1	19	1	357455227		0	163687243	0	0.02733	38.25	0.0346678	3	1593.93	0.564887	29.2944	0
	High	FPGVPYAFYTQR	1	1	1	357455227		0	724317404	0.004	0.08524	28.85	1.34474	2	1445.72	0.413673	34.8152	0
357479581	Peroxidase [Medicago truncatula]	192.45	39.63	46	8	11	13	antioxidant activity; catalytic activity; metal ion binding	extracellular	response to stimulus; metabolic process	Pf00141	11444192	[GO:0004601]; GO:0016209; GO:0016684; GO:0003674; GO:0016491; GO:0003824 [GO:0005576]; GO:0005575 [GO:0006979]; GO:0006950; GO:0050896; GO:0008150 [GO:0016491]; GO:0003824; GO:0003674 [GO:0020037]; GO:0046906; GO:0097159; GO:1901363; GO:0005488; GO:0003674 [GO:0046872]; GO:0043169; GO:0043167; GO:0005488; GO:0003674 [GO:0055114]; GO:0044710; GO:0008152; GO:0044699; GO:0008150	2.67302e+09	323	35.7232	9.18799
	A2	Sequence	# PSMs	# Proteins	# Protein Groups	Protein Group Accessions	Modifications	ΔCn	Area	q-Value	PEP	IonScore	Exp Value	Charge	MH+ [Da]	ΔM [ppm]	RT [min]	# Missed Cleavages
	High	NKVScADILALATR	2	62	2	13992528;357479581	C5(Carbamidomethyl)	0	1.18121e+09	0	0.001889	80.96	8.46853e-06	2	1531.83	0.433812	30.921	1
	High	VScADILALATR	2	68	2	13992528;357479581	C3(Carbamidomethyl)	0	6.01664e+09	0	0.01369	72.65	5.7302e-05	2	1289.69	0.106065	35.0561	0
	High	GLFTSDQVLFTDSR	1	7	2	357479581;537319		0	821217522	0	0.001469	61.08	0.000922656	2	1585.79	0.206233	35.6073	0
	High	ATVNLFASNPK	1	1	1	357479581		0	6.87236e+07	0	0.005413	54.22	0.0038499	2	1161.63	0.602107	25.7904	0
	High	FQQTFVTAPATLR	1	24	1	357479581		0	1.24139e+08	0	0.009366	48.98	0.0109185	2	1479.8	1.20794	29.092	0
	High	LFFHDcFVR	1	33	1	357479581	C6(Carbamidomethyl)	0	76884498	0.001	0.05223	19.75	7.55195	2	1240.59	-0.621054	30.368	0
	High	GcDASILLATPK	1	1	1	357479581	C2(Carbamidomethyl)	0	3.0998e+07	0.003	0.06428	39.12	0.172487	2	1245.65	-0.302714	27.4062	0
	High	VSTIASVQR	1	2	1	357479581		0	18265414	0.004	0.09504	37.04	0.178797	2	960.546	-1.04009	16.533	0
	High	IAINMDPVSPQKFDNQYFK	1	1	1	357479581		0	5.34386e+07	0.006	0.1073	16.42	30.8736	3	2255.12	0.757825	34.0901	1
	High	AFESAFINAITK	1	1	1	357479581		0	206505672	0.007	0.1265	41.88	0.0605662	2	1311.7	2.04146	37.0882	0
	High	GFYNNVcPNVEQLVR	1	1	1	357479581	C7(Carbamidomethyl)	0	1.27514e+08	0.007	0.122	26.15	2.75517	2	1808.88	0.624068	33.3837	0
537317	peroxidase [Medicago sativa]	191.418	25.21	5	5	6	7	antioxidant activity; catalytic activity; metal ion binding		response to stimulus; metabolic process	Pf00141		[GO:0004601]; GO:0016209; GO:0016684; GO:0003674; GO:0016491; GO:0003824 [GO:0006979]; GO:0006950; GO:0050896; GO:0008150 [GO:0016491]; GO:0003824; GO:0003674 [GO:0020037]; GO:0046906; GO:0097159; GO:1901363; GO:0005488; GO:0003674 [GO:0046872]; GO:0043169; GO:0043167; GO:0005488; GO:0003674 [GO:0055114]; GO:0044710; GO:0008152; GO:0044699; GO:0008150	4.7667e+08	353	38.1761	6.13818
	A2	Sequence	# PSMs	# Proteins	# Protein Groups	Protein Group Accessions	Modifications	ΔCn	Area	q-Value	PEP	IonScore	Exp Value	Charge	MH+ [Da]	ΔM [ppm]	RT [min]	# Missed Cleavages
	High	qGLDTTDLVALSGAHTIGR	1	1	1	537317	N-Term(Gln->pyro-Glu)	0	1.4225e+08	0	7.525e-05	93.91	4.71901e-07	2	1907.98	1.28116	36.2593	0
	High	TAVENAcPNTVScADILALAAEISSVLAHGPDWKVPLGR	1	1	1	537317	C7(Carbamidomethyl); C13(Carbamidomethyl)	0	2.23704e+07	0	3.569e-05	80.5	9.42498e-06	4	4103.07	1.40882	57.2632	1
	High	VLTGSQGEIRK	1	4	1	537317		0	4.45876e+07	0	0.0197	63.98	0.000924152	2	1187.67	-0.0668241	14.1605	1
	High	QGLDTTDLVALSGAHTIGR	1	1	1	537317		0	9.45359e+07	0	0.0004576	47.1	0.0254016	3	1925.01	0.0269686	32.6296	0
	High	TAVENAcPNTVScADILALAAEISSVLAHGPDWK	1	1	1	537317	C7(Carbamidomethyl); C13(Carbamidomethyl)	0	2.18025e+08	0	0.009986	30.49	1.43273	3	3580.74	-0.384842	57.4617	0
	High	GLDVVNQIK	1	23	4	357448437;971562;537317;5002342		0	1069734276	0.001	0.04413	53.15	0.00264237	2	985.567	-0.85251	24.7137	0
	High	DTcPNVHSIVR	1	6	1	537317	C3(Carbamidomethyl)	0	1.10386e+08	0.001	0.03826	32.37	0.4346	2	1297.63	-0.40236	19.6316	0
22266001	Pprg2 protein [Medicago sativa]	187.6	42.68	1	1	6	9			defense response; response to stimulus	Pf00407		[GO:0006952]; GO:0006950; GO:0050896; GO:0008150 [GO:0009607]; GO:0050896; GO:0008150	1.17705e+09	157	16.5817	6.18896
	A2	Sequence	# PSMs	# Proteins	# Protein Groups	Protein Group Accessions	Modifications	ΔCn	Area	q-Value	PEP	IonScore	Exp Value	Charge	MH+ [Da]	ΔM [ppm]	RT [min]	# Missed Cleavages
	High	VISAAQSVEIVEGNGGPGTIKK	2	6	2	22266001;283831548		0	1.25012e+09	0	3.385e-05	96.2	1.53705e-07	2	2154.18	0.552728	28.1095	1
	High	VISAAQSVEIVEGNGGPGTIK	2	6	2	22266001;283831548		0	751442344	0	0.0003379	65.65	0.000244362	2	2026.08	0.587326	30.7766	0
	High	GVFTFNDEHVSTVAPAK	2	6	2	22266001;283831548		0	1529598419	0	0.009732	59.32	0.00154368	2	1818.9	0.120979	27.5592	0
	High	GDAALSDAVR	1	3	2	22266001;1703042		0	1.41666e+07	0	0.02962	27.29	1.14064	2	974.491	0.886751	18.3484	0
	High	GVFTFNDEHVSTVAPAKLYK	1	6	2	22266001;283831548		0	9.14697e+07	0	0.02498	26.07	3.13439	3	2223.15	0.784063	30.2747	1
	High	KLSMSEDGKTNFVLHK	1	1	1	22266001		0	3.03073e+07	0.001	0.03752	18.88	15.5258	3	1833.95	0.0123649	21.7932	2
357504815	Pectinesterase [Medicago truncatula]	186.297	11.21	1	5	5	7	enzyme regulator activity; catalytic activity		cell organization and biogenesis; metabolic process; regulation of biological process	Pf01095; Pf04043	11437869	[GO:0004857]; GO:0030234; GO:0003674 [GO:0005618]; GO:0030312; GO:0044464; GO:0071944; GO:0005575; GO:0005623 [GO:0016787]; GO:0003824; GO:0003674 [GO:0030599]; GO:0052689; GO:0016788; GO:0016787; GO:0003824; GO:0003674 [GO:0042545]; GO:0071555; GO:0045229; GO:0071554; GO:0009987; GO:0016043; GO:0008150; GO:0071840 [GO:0043086]; GO:0044092; GO:0050790; GO:0065009; GO:0019222; GO:0065007; GO:00081…	2.43682e+08	553	60.5271	8.42627
	A2	Sequence	# PSMs	# Proteins	# Protein Groups	Protein Group Accessions	Modifications	ΔCn	Area	q-Value	PEP	IonScore	Exp Value	Charge	MH+ [Da]	ΔM [ppm]	RT [min]	# Missed Cleavages
	High	IDPNQNTATSIQQcDVIPSTDLKPVIGSVK	1	1	1	357504815	C14(Carbamidomethyl)	0	396996351	0	2.662e-06	75.59	3.40007e-05	3	3238.66	0.692489	32.6627	0
	High	TVAEAVASAPNKGTAR	2	1	1	357504815		0	2.53152e+08	0	0.0002035	73.67	4.40661e-05	2	1542.82	0.397309	16.3601	1
	High	KGIYKENVEIASSK	2	1	1	357504815		0	6.47897e+07	0	0.0002642	69.01	0.000214649	2	1565.85	-0.604597	17.158	2
	High	GIYKENVEIASSK	1	1	1	357504815		0	8.08992e+07	0	0.007854	52.44	0.00570307	2	1437.76	0.6995	19.637	1
	High	FKTVAEAVASAPNKGTAR	1	1	1	357504815		0	27822478	0.004	0.07996	25.46	3.01883	3	1817.99	-0.374641	20.9628	2
462406823	hypothetical protein PRUPE_ppa002489mg [Prunus persica]	185.228	12.29	118	1	7	9	nucleotide binding			Pf00012; Pf01968; Pf06723	18776853	[GO:0000166]; GO:0036094; GO:1901265; GO:0005488; GO:0097159; GO:1901363; GO:0003674 [GO:0005524]; GO:0032550; GO:0032559; GO:0035639; GO:0001883; GO:0032549; GO:0030554; GO:0032555; GO:0043168; GO:1901265; GO:0001882; GO:0017076; GO:0032553; GO:0043167; GO:0097159; GO:1901363; GO:0036094; GO:0097367; GO:0000166; GO:0005488; GO:0003674	2.31718e+08	667	73.441	5.2749
	A2	Sequence	# PSMs	# Proteins	# Protein Groups	Protein Group Accessions	Modifications	ΔCn	Area	q-Value	PEP	IonScore	Exp Value	Charge	MH+ [Da]	ΔM [ppm]	RT [min]	# Missed Cleavages
	High	LKEVEAVcNPIITAVYQR	2	40	2	462406823;297801364	C8(Carbamidomethyl)	0	331314630	0	2.268e-05	114.08	3.1281e-09	2	2103.14	4.4023	33.0386	1
	High	IINEPTAAAIAYGLDKK	1	404	5	108864706;502102603;462406823;586675673;297801364		0	1.75971e+08	0	6.707e-05	87.7	1.55619e-06	2	1787.99	1.03565	30.8458	1
	High	DAGVIAGLNVAR	1	72	3	462406823;586675673;297801364		0	1.87869e+08	0	0.005949	48.51	0.0086636	2	1155.65	-0.424605	27.5933	0
	High	ALSSQHQVR	1	73	3	462406823;586675673;297801364		0	2.89287e+07	0	0.01433	37.86	0.103488	2	1025.55	-0.187009	10.0313	0
	High	KFEDKEVQR	2	26	1	462406823		0	2.07604e+07	0.001	0.04039	24.79	3.77679	3	1178.62	-0.39907	11.8214	2
	High	ITITNDKGR	1	352	4	462406823;502102603;108864706;586675673		0	4.39141e+07	0.003	0.06251	44.81	0.0314842	2	1017.57	-0.367863	13.2615	1
	High	LSQEEIDR	1	53	2	297801364;462406823		0	2.5058e+06	0.006	0.111	40.91	0.0644471	2	989.488	-1.48705	15.7982	0
502163136	PREDICTED: beta-glucosidase 44-like [Cicer arietinum]	185.153	15.82	50	6	9	11					101490358		6.38512e+08	512	59.2407	9.08545
	A2	Sequence	# PSMs	# Proteins	# Protein Groups	Protein Group Accessions	Modifications	ΔCn	Area	q-Value	PEP	IonScore	Exp Value	Charge	MH+ [Da]	ΔM [ppm]	RT [min]	# Missed Cleavages
	High	IGILLDFVWYEPLTR	2	21	1	502163136		0	8.17512e+06	0	0.01218	49.47	0.00745439	2	1835.01	0.554093	52.9216	0
	High	VKNWMTFNEPR	1	47	2	502163136;358347482		0	2.32131e+08	0	0.008618	49.09	0.0123754	2	1421.7	-0.251123	27.065	1
	High	SKADNYAAQR	1	18	1	502163136		0	3.5233e+07	0	0.01403	48.87	0.0101926	2	1123.55	-1.28724	10.2581	1
	High	VVAALGYDNGFFAPGR	2	19	1	502163136		0	1.05968e+09	0	0.005988	46.62	0.0271974	3	1653.84	0.641169	34.5913	0
	High	DFADYADFcFK	1	14	2	502163136;358347482	C9(Carbamidomethyl)	0	6.37145e+07	0	0.0298	45.06	0.0026838	2	1398.57	0.298292	36.495	0
	High	TMQNIVGNR	1	6	1	502163136		0	260141349	0	0.02331	43.01	0.0469407	2	1032.52	-0.57273	18.4711	0
	High	ADNYAAQR	1	22	1	502163136		0	1.77815e+07	0.001	0.03932	63.26	0.000210587	2	908.422	-0.532657	11.0041	0
	High	NWMTFNEPR	1	47	2	502163136;358347482		0	595718403	0.002	0.05388	28.24	0.594025	2	1194.54	0.0578561	29.6523	0
	High	FGIVYVDFK	1	8	1	502163136		0	9.17524e+07	0.003	0.06037	47.39	0.0199461	2	1087.58	0.0199427	35.3259	0
297801364	hypothetical protein ARALYDRAFT_493781 [Arabidopsis lyrata subsp. lyrata]	185.059	11.68	51	1	6	8	nucleotide binding; catalytic activity	nucleus; organelle lumen; cytoplasm; vacuole; membrane; Golgi; cytosol	cell organization and biogenesis; cell differentiation; development; metabolic process; response to stimulus	Pf00012; Pf01968; Pf06723	9304638	[GO:0000166]; GO:0036094; GO:1901265; GO:0005488; GO:0097159; GO:1901363; GO:0003674 [GO:0000902]; GO:0032989; GO:0009653; GO:0016043; GO:0048869; GO:0032502; GO:0048856; GO:0071840; GO:0044763; GO:0044767; GO:0008150; GO:0009987; GO:0044699 [GO:0005524]; GO:0032550; GO:0032559; GO:0035639; GO:0001883; GO:0032549; GO:0030554; GO:0032555; GO:0043168; GO:1901265; GO:0001882; GO:0017076; GO:0032553;…	2.31718e+08	668	73.54	5.21143
	A2	Sequence	# PSMs	# Proteins	# Protein Groups	Protein Group Accessions	Modifications	ΔCn	Area	q-Value	PEP	IonScore	Exp Value	Charge	MH+ [Da]	ΔM [ppm]	RT [min]	# Missed Cleavages
	High	LKEVEAVcNPIITAVYQR	2	40	2	462406823;297801364	C8(Carbamidomethyl)	0	331314630	0	2.268e-05	114.08	3.1281e-09	2	2103.14	4.4023	33.0386	1
	High	IINEPTAAAIAYGLDKK	1	404	5	108864706;502102603;462406823;586675673;297801364		0	1.75971e+08	0	6.707e-05	87.7	1.55619e-06	2	1787.99	1.03565	30.8458	1
	High	VFSPEEVSAMILTK	2	3	1	297801364		0	137457896	0	0.001798	52.73	0.00624668	2	1550.81	0.697372	40.9144	0
	High	DAGVIAGLNVAR	1	72	3	462406823;586675673;297801364		0	1.87869e+08	0	0.005949	48.51	0.0086636	2	1155.65	-0.424605	27.5933	0
	High	ALSSQHQVR	1	73	3	462406823;586675673;297801364		0	2.89287e+07	0	0.01433	37.86	0.103488	2	1025.55	-0.187009	10.0313	0
	High	LSQEEIDR	1	53	2	297801364;462406823		0	2.5058e+06	0.006	0.111	40.91	0.0644471	2	989.488	-1.48705	15.7982	0
502080754	PREDICTED: phospholipase D alpha 1-like isoform X1 [Cicer arietinum]	183.76	6.55	34	1	4	5					101513726		1.71508e+08	809	92.0815	5.78271
	A2	Sequence	# PSMs	# Proteins	# Protein Groups	Protein Group Accessions	Modifications	ΔCn	Area	q-Value	PEP	IonScore	Exp Value	Charge	MH+ [Da]	ΔM [ppm]	RT [min]	# Missed Cleavages
	High	DSEIAMGAYQPYHLANR	1	5	2	357455227;502080754		0	1.10311e+08	0	1.861e-05	91.34	5.89447e-07	2	1935.9	0.536354	28.0702	0
	High	LEGPIAWDVLFNFEQR	2	41	2	502080754;357455227		0	1.53595e+08	0	4.685e-05	80.77	1.15776e-05	2	1933.98	1.95109	49.5381	0
	High	VLMLVWDDR	1	44	3	502080754;357455227;357123932		0	2.50619e+08	0	0.01764	69.36	0.000119563	2	1146.6	0.143572	36.1158	0
	High	NYLTFFcLGNR	1	45	1	502080754	C7(Carbamidomethyl)	0	3.10928e+07	0.004	0.07057	29.91	0.924665	2	1404.67	-1.40906	40.0225	0
357491785	UTP-glucose 1 phosphate uridylyltransferase [Medicago truncatula]	182.054	20.64	20	2	6	7	catalytic activity		metabolic process	Pf01704	11442099	[GO:0008152]; GO:0008150 [GO:0016740]; GO:0003824; GO:0003674 [GO:0016779]; GO:0016772; GO:0016740; GO:0003824; GO:0003674	6.56699e+07	470	51.375	5.40186
	A2	Sequence	# PSMs	# Proteins	# Protein Groups	Protein Group Accessions	Modifications	ΔCn	Area	q-Value	PEP	IonScore	Exp Value	Charge	MH+ [Da]	ΔM [ppm]	RT [min]	# Missed Cleavages
	High	ATSDLLLVQSDLYTLEDGSVIR	1	2	1	357491785		0	1.21557e+07	0	2.832e-05	96.02	2.75263e-07	2	2408.26	0.731034	45.138	0
	High	VLQLETAAGAAIR	1	24	2	502096568;357491785		0	107290724	0	0.00108	88.96	6.94559e-07	2	1312.76	0.331638	28.6314	0
	High	YLSGEAQHVEWSK	1	20	2	502096568;357491785		0	37091238	0	0.00161	60.5	0.000809746	2	1533.73	0.266589	22.0722	0
	High	DGLTFLDLIVVQIENLNSK	2	4	1	357491785		0	4.13839e+06	0	0.0009949	42.31	0.0365477	2	2131.16	0.108495	61.5607	0
	High	YGSNVPLLLMNSFNTHDDTQK	1	11	2	502096568;357491785		0	5.26277e+07	0	0.006889	20.22	12.6255	3	2394.14	0.679214	38.7854	0
	High	LDALLSQGK	1	18	2	357491785;502096568		0	2.16213e+07	0.002	0.05516	37.81	0.14454	2	944.541	-0.437516	21.7538	0
525313731	uncharacterized protein LOC101501911 precursor [Cicer arietinum]	181.79	18.23	3	3	4	4	catalytic activity		metabolic process	Pf00112; Pf08246	101501911	[GO:0006508]; GO:0019538; GO:0043170; GO:0044238; GO:0071704; GO:0008152; GO:0008150 [GO:0008233]; GO:0016787; GO:0003824; GO:0003674 [GO:0008234]; GO:0070011; GO:0008233; GO:0016787; GO:0003824; GO:0003674 [GO:0016787]; GO:0003824; GO:0003674	2.53462e+08	362	40.0497	6.82959
	A2	Sequence	# PSMs	# Proteins	# Protein Groups	Protein Group Accessions	Modifications	ΔCn	Area	q-Value	PEP	IonScore	Exp Value	Charge	MH+ [Da]	ΔM [ppm]	RT [min]	# Missed Cleavages
	High	APILPTNNLPEDFDWREK	1	3	1	525313731		0	54636230	0	0.0004551	86.01	3.34378e-06	2	2155.08	0.965472	34.9764	1
	High	GAVTPVKDQGScGScWAFSTTGALEGANYLATGK	1	3	1	525313731	C12(Carbamidomethyl); C15(Carbamidomethyl)	0	311352511	0	1.175e-05	77.15	2.22533e-05	3	3461.61	0.568069	37.0976	1
	High	APILPTNNLPEDFDWR	1	3	1	525313731		0	2.05625e+08	0	0.0002345	59.76	0.00125967	2	1897.95	1.28752	38.5771	0
	High	NSWGQNWGEEGYYK	1	3	2	525313731;5777611		0	2.43408e+08	0	0.006899	49.62	0.00183035	2	1717.73	0.780198	28.9464	0
388496388	unknown [Medicago truncatula]	181.603	26.65	1	6	6	8	protein binding			Pf08263		[GO:0005515]; GO:0005488; GO:0003674	2.53624e+08	364	40.2092	8.1626
	A2	Sequence	# PSMs	# Proteins	# Protein Groups	Protein Group Accessions	Modifications	ΔCn	Area	q-Value	PEP	IonScore	Exp Value	Charge	MH+ [Da]	ΔM [ppm]	RT [min]	# Missed Cleavages
	High	LTNLATLGLNNNQLTGPIPAYLGR	2	1	1	388496388		0	1.43138e+08	0	1.12e-05	95.4	1.27662e-07	2	2524.39	1.22949	41.0129	0
	High	LQGLDLYDNHLTGPIPDSFGSFK	1	1	1	388496388		0	205604472	0	1.038e-05	62.86	0.000778895	3	2534.26	0.111912	39.8917	0
	High	LQEFDPSSFSHNK	2	1	1	388496388		0	1.28649e+08	0	0.01108	51.57	0.00542393	2	1535.71	0.172463	25.3388	0
	High	TELAHLDLSR	1	1	1	388496388		0	133634230	0	0.02409	40.58	0.0709349	2	1154.61	-2.50154	23.9659	0
	High	AGSQVTLSNNMLSGPIPR	1	1	1	388496388		0	412129777	0.004	0.07639	37.43	0.22156	2	1841.95	0.333381	30.8004	0
	High	LENNMIYGK	1	1	1	388496388		0	9.12593e+07	0.006	0.1119	40.43	0.0701037	2	1081.53	-0.551147	20.7542	0
357519317	Rab GDP dissociation inhibitor [Medicago truncatula]	181.436	21.62	3	3	7	8	enzyme regulator activity	cytoplasm; cytosol; extracellular	transport; metabolic process; regulation of biological process	Pf00996	11422618	[GO:0005093]; GO:0005092; GO:0005083; GO:0030695; GO:0060589; GO:0030234; GO:0003674 [GO:0005829]; GO:0044444; GO:0005737; GO:0044424; GO:0005622; GO:0044464; GO:0005575; GO:0005623 [GO:0009506]; GO:0005911; GO:0055044; GO:0030054; GO:0005575 [GO:0015031]; GO:0045184; GO:0071702; GO:0008104; GO:0051234; GO:0006810; GO:0033036; GO:0008150; GO:0051179 [GO:0048046]; GO:0005576; GO:0005575 [GO:004822…	1.24867e+08	444	49.7271	5.88428
	A2	Sequence	# PSMs	# Proteins	# Protein Groups	Protein Group Accessions	Modifications	ΔCn	Area	q-Value	PEP	IonScore	Exp Value	Charge	MH+ [Da]	ΔM [ppm]	RT [min]	# Missed Cleavages
	High	NDYYGGESTSLNLIQLWK	1	9	2	525313536;357519317		0	1.40572e+07	0	0.001109	88.15	1.83646e-06	2	2101.02	-1.73924	42.296	0
	High	LSAVYGGTYMLNKPEcK	1	69	2	525313536;357519317	C16(Carbamidomethyl)	0	130997047	0	0.0006093	54.61	0.00458473	2	1930.94	0.520165	26.512	0
	High	LVcDPSYLTNK	1	2	1	357519317	C3(Carbamidomethyl)	0	1.03566e+08	0	0.02707	42.16	0.0588492	2	1309.65	0.165176	23.1347	0
	High	KSDMYLFccSYSHNVcPK	1	2	1	357519317	C8(Carbamidomethyl); C9(Carbamidomethyl); C16(Carbamidomethyl)	0	1.2863e+08	0	0.0002116	41.57	0.0108952	3	2295.97	0.0195795	26.8327	1
	High	FGLDDNTVDFIGHALALHR	2	3	2	525313536;357519317		0	6.05869e+07	0	0.0005572	40.25	0.118376	4	2111.07	-0.195292	42.245	0
	High	KLVcDPSYLTNK	1	2	1	357519317	C4(Carbamidomethyl)	0	6.3252e+07	0.004	0.06531	56.17	0.00239843	2	1437.74	-0.0188597	21.89	1
	High	YLNEPALDTVKR	1	14	2	525313536;357519317		0	114974363	0.009	0.1287	21.97	6.66335	2	1418.76	0.0721151	22.5397	1
374634428	polygalacturonase-inhibiting protein 1, partial [Medicago sativa subsp. x varia]	179.95	35.09	5	9	9	13							4.52988e+08	285	31.8507	7.48877
	A2	Sequence	# PSMs	# Proteins	# Protein Groups	Protein Group Accessions	Modifications	ΔCn	Area	q-Value	PEP	IonScore	Exp Value	Charge	MH+ [Da]	ΔM [ppm]	RT [min]	# Missed Cleavages
	High	NKLEGDASVLFGNQKR	2	1	1	374634428		0	246436420	0	0.0002109	71.01	8.87047e-05	2	1775.94	0.565485	25.6363	2
	High	NKLEGDASVLFGNQK	1	1	1	374634428		0	340745440	0	0.02196	68.26	0.000257843	2	1619.84	-0.180712	27.3273	1
	High	ESLIWLDINHNK	1	1	1	374634428		0	228316101	0	0.03121	50.79	0.00927845	2	1481.78	0.456833	32.8584	0
	High	KPGPDIILSHNQLSGPIPASLGQIDPER	1	5	1	374634428		0	81613564	0	0.001392	49.7	0.0067645	3	2949.58	1.89986	34.5219	0
	High	LQDRFDVYAYLHNK	3	3	1	374634428		0	5.93961e+08	0	0.003028	30.35	1.08393	3	1781.9	0.0429563	30.7386	1
	High	FDVYAYLHNK	2	3	1	374634428		0	2.56097e+08	0.001	0.04277	29.47	0.928523	3	1269.63	-0.710016	31.0217	0
	High	LTGPIQPTIAK	1	3	1	374634428		0	4.24258e+08	0.003	0.06081	52.15	0.000978002	2	1138.68	-0.374568	23.0484	0
	High	cDLVTHR	1	1	1	374634428	C1(Carbamidomethyl)	0	3.64671e+07	0.006	0.1094	35.55	0.141605	2	900.435	-0.192014	12.7559	0
	High	LSGEIPQGGTGR	1	3	1	374634428		0	2.06123e+08	0.009	0.1378	31.48	0.616835	2	1171.61	-0.0224635	17.2469	0
357474063	Glucan endo-1 3-beta-d-glucosidase [Medicago truncatula]	179.815	26.75	2	5	6	7	catalytic activity		metabolic process	Pf00332	11444942	[GO:0004553]; GO:0016798; GO:0016787; GO:0003824; GO:0003674 [GO:0005975]; GO:0044238; GO:0071704; GO:0008152; GO:0008150 [GO:0008152]; GO:0008150 [GO:0016787]; GO:0003824; GO:0003674 [GO:0016798]; GO:0016787; GO:0003824; GO:0003674	7.13861e+07	329	36.4437	8.89502
	A2	Sequence	# PSMs	# Proteins	# Protein Groups	Protein Group Accessions	Modifications	ΔCn	Area	q-Value	PEP	IonScore	Exp Value	Charge	MH+ [Da]	ΔM [ppm]	RT [min]	# Missed Cleavages
	High	RPGAIETYLFAMFDENQK	2	3	3	357474063;357474069;357474061		0	2.9884e+07	0	4.636e-06	78.25	1.82264e-05	2	2130.04	1.70378	46.0455	0
	High	NANEATNWVNR	1	2	1	357474063		0	3.33131e+07	0	0.01468	58.13	0.00100234	2	1288.6	1.42994	20.879	0
	High	GSNIELILDVARETLNSLR	1	2	1	357474063		0	4.4832e+06	0	0.01345	54.61	0.00203862	3	2113.16	0.417492	54.8472	1
	High	LYFPDEQALQALR	1	1	1	357474063		0	1.32043e+08	0	0.00453	53.89	0.00454868	2	1563.82	0.901296	37.7238	0
	High	TGAATEQHFGLFNPNR	1	1	1	357474063		0	4.80471e+07	0	0.001549	41.95	0.0664177	3	1759.85	0.0216531	26.9938	0
	High	QSISLDYALFR	1	1	1	357474063		0	34068368	0.003	0.06238	48.7	0.0123417	2	1312.69	0.83807	36.7006	0
357448991	Glucan endo-1,3-beta-glucosidase, basic isoform [Medicago truncatula]	175.81	16.42	4	2	4	6	catalytic activity	membrane	metabolic process	Pf00332	11412497	[GO:0004553]; GO:0016798; GO:0016787; GO:0003824; GO:0003674 [GO:0005975]; GO:0044238; GO:0071704; GO:0008152; GO:0008150 [GO:0008152]; GO:0008150 [GO:0016021]; GO:0031224; GO:0044425; GO:0005575; GO:0016020 [GO:0016787]; GO:0003824; GO:0003674 [GO:0016798]; GO:0016787; GO:0003824; GO:0003674	9.95554e+07	335	37.257	8.52881
	A2	Sequence	# PSMs	# Proteins	# Protein Groups	Protein Group Accessions	Modifications	ΔCn	Area	q-Value	PEP	IonScore	Exp Value	Charge	MH+ [Da]	ΔM [ppm]	RT [min]	# Missed Cleavages
	High	FVLPAIQNIYQAIR	2	6	2	357448997;357448991		0	7.6027e+06	0	0.0004598	74.93	1.00604e-05	2	1645.95	1.81104	46.1187	0
	High	SGPIETYIFGLFDENK	1	4	1	357448991		0	1.6838e+07	0	0.000457	66.93	0.000234502	2	1829.89	-0.535758	48.9475	0
	High	VSTAIDMTMIGTSYPPSK	2	5	2	357448997;357448991		0	231665367	0	0.007733	61.95	0.00074029	2	1898.93	0.62937	31.4818	0
	High	SGPIETYIFGLFDENKKNPELEK	1	4	1	357448991		0	5.01628e+07	0	0.01819	12.8	70.9828	4	2668.35	1.14944	44.9046	2
388502990	unknown [Medicago truncatula]	173.85	31.06	2	3	7	9				Pf04862			2.84706e+08	367	40.1688	8.54346
	A2	Sequence	# PSMs	# Proteins	# Protein Groups	Protein Group Accessions	Modifications	ΔCn	Area	q-Value	PEP	IonScore	Exp Value	Charge	MH+ [Da]	ΔM [ppm]	RT [min]	# Missed Cleavages
	High	IPEVYLQNGNFEEKPNPK	1	1	1	388502990		0	4.24776e+07	0	5.544e-05	73.12	6.58139e-05	2	2116.07	0.605803	27.3911	0
	High	HFNVPFGLGAVELVAGR	2	9	2	388492964;388502990		0	4.93228e+08	0	0.0002889	60.32	0.000813589	2	1782.96	-3.51857	41.6898	0
	High	LGNEASISQTIK	1	11	2	388492964;388502990		0	261541736	0	0.004461	59.46	0.00124519	2	1260.68	-0.0733035	21.6502	0
	High	NGcHGSMMVEAFAAK	1	10	2	388492964;388502990	C3(Carbamidomethyl)	0	5.62012e+07	0	0.001643	50.73	0.00200923	2	1609.69	0.978953	25.9722	0
	High	VKPGQLYALILGASR	1	6	2	388492964;388502990		0	2.09382e+07	0	0.009506	23.38	1.01804	3	1585.94	0.132943	39.6654	0
	High	hFNVPFGLGAVELVAGR	1	9	2	388492964;388502990	H1(Oxidation)	0	4.35648e+07	0.001	0.05371	16.41	20.655	3	1798.97	4.65856	38.3034	0
	High	ITFSVGDAK	1	1	1	388502990		0	68869460	0.004	0.08914	30.17	0.550571	2	937.499	0.106385	23.9398	0
	High	ISVPPQTGDVPLQTLYSLNGDVIAWGFK	1	3	1	388502990		0	9.93486e+07	0.004	0.06501	11.11	73.4693	3	3015.59	0.811416	49.8428	0
357475261	Receptor protein kinase [Medicago truncatula]	171.58	31.97	1	7	8	9	catalytic activity	cytoplasm	metabolic process		11446209	[GO:0009507]; GO:0009536; GO:0043231; GO:0044444; GO:0043227; GO:0043229; GO:0005737; GO:0044424; GO:0043226; GO:0005622; GO:0044464; GO:0005575; GO:0005623 [GO:0016301]; GO:0016772; GO:0016740; GO:0003824; GO:0003674 [GO:0016310]; GO:0006796; GO:0006793; GO:0044237; GO:0008152; GO:0009987; GO:0008150 [GO:0016740]; GO:0003824; GO:0003674	3.6048e+08	366	40.2601	7.97217
	A2	Sequence	# PSMs	# Proteins	# Protein Groups	Protein Group Accessions	Modifications	ΔCn	Area	q-Value	PEP	IonScore	Exp Value	Charge	MH+ [Da]	ΔM [ppm]	RT [min]	# Missed Cleavages
	High	YLTFAHNNFVGEIPR	2	1	1	357475261		0	4.76299e+08	0	6.227e-05	72.43	7.31436e-05	2	1777.9	0.374745	32.6676	0
	High	TLTEVLFLGNKFEGcLPYEIGYLKK	1	1	1	357475261	C15(Carbamidomethyl)	0	8.06717e+07	0	0.0003635	58.79	0.0010246	3	2932.55	0.526247	44.0753	2
	High	ILDVSNNcIPGLPNQR	1	1	1	357475261	C8(Carbamidomethyl)	0	4.23664e+08	0	0.004837	54.86	0.003841	2	1809.93	0.463607	31.0549	0
	High	SKQEcYEFQcK	1	1	1	357475261	C5(Carbamidomethyl); C10(Carbamidomethyl)	0	3.99924e+07	0	0.02319	43.43	0.00705879	2	1506.64	-0.0264598	17.024	1
	High	ATVFDVSQNSLTGPIPASFGcLEK	1	1	1	357475261	C21(Carbamidomethyl)	0	9.82303e+07	0	0.01509	40.64	0.132398	2	2538.26	2.44438	40.0375	0
	High	TLTEVLFLGNK	1	1	1	357475261		0	5.27798e+07	0.002	0.05764	40.05	0.05527	2	1234.7	0.139306	35.1894	0
	High	AVAGLDFNQKK	1	2	2	357475261;388515163		0	2.66477e+07	0.004	0.07432	33.33	0.418993	2	1190.65	0.528014	21.0159	1
	High	FSQcLPENFGSTPAR	1	1	1	357475261	C4(Carbamidomethyl)	0	1.81476e+08	0.006	0.1131	29.85	0.78764	2	1710.79	1.32506	27.3	0
357471387	hypothetical protein MTR_4g050400 [Medicago truncatula]	169.82	50.65	2	3	3	5		cytoplasm; vacuole		Pf02221	11439874	[GO:0005618]; GO:0030312; GO:0044464; GO:0071944; GO:0005575; GO:0005623 [GO:0005773]; GO:0043231; GO:0044444; GO:0043227; GO:0043229; GO:0005737; GO:0044424; GO:0043226; GO:0005622; GO:0044464; GO:0005575; GO:0005623	5.79619e+08	154	16.4375	7.79639
	A2	Sequence	# PSMs	# Proteins	# Protein Groups	Protein Group Accessions	Modifications	ΔCn	Area	q-Value	PEP	IonScore	Exp Value	Charge	MH+ [Da]	ΔM [ppm]	RT [min]	# Missed Cleavages
	High	ALYGGDVVIGVSYVGVPVHSETIDLcK	2	2	1	357471387	C26(Carbamidomethyl)	0	190659117	0	0.0004419	80.55	1.06651e-05	3	2847.46	0.295413	38.0273	0
	High	VTGIEILPNPVVSGAPATFK	2	2	1	357471387		0	1239029168	0	0.001777	70.79	3.95957e-05	2	2010.13	0.491539	37.2217	0
	High	EVScPVANGNFVISHSQTLPAITPPGPYALK	1	2	1	357471387	C4(Carbamidomethyl)	0	309168008	0	0.0001023	46.42	0.0277552	3	3264.67	0.573458	36.715	0
217071462	unknown [Medicago truncatula]	167.095	38.92	2	3	3	6	metal ion binding	cytoplasm; membrane	response to stimulus; metabolic process; regulation of biological process	Pf00127		[GO:0005507]; GO:0046914; GO:0046872; GO:0043169; GO:0043167; GO:0005488; GO:0003674 [GO:0009055]; GO:0003674 [GO:0009411]; GO:0009416; GO:0009314; GO:0009628; GO:0050896; GO:0008150 [GO:0009534]; GO:0031976; GO:0044434; GO:0009579; GO:0031984; GO:0044435; GO:0009507; GO:0044424; GO:0043227; GO:0044446; GO:0009536; GO:0044444; GO:0005622; GO:0044464; GO:0043226; GO:0043229; GO:0044422; GO:0043231…	1.12323e+09	167	17.0707	5.16064
	A2	Sequence	# PSMs	# Proteins	# Protein Groups	Protein Group Accessions	Modifications	ΔCn	Area	q-Value	PEP	IonScore	Exp Value	Charge	MH+ [Da]	ΔM [ppm]	RT [min]	# Missed Cleavages
	High	NNAGFPHNVIFDEDEIPSGVDAAK	2	2	1	217071462		0	3.41482e+08	0	0.0001066	78.7	1.5561e-05	2	2556.2	0.569773	33.6463	0
	High	ISMPEEDLLNAPGETYSVTLDAK	1	2	1	217071462		0	4.12794e+08	0	0.0001878	65.32	0.000379148	2	2493.21	-0.603872	37.3893	0
	High	FYcSPHAGAGMVGQVTVN	3	2	1	217071462	C3(Carbamidomethyl)	0	2.6154e+09	0	0.001447	60.59	0.000526576	2	1894.86	0.410936	26.7989	0
310689811	Chain A, Fnr-Recruitment To The Thylakoid	166.8	22.3	43	3	6	6	catalytic activity		metabolic process	Pf00175; Pf00667; Pf00970		[GO:0016491]; GO:0003824; GO:0003674 [GO:0055114]; GO:0044710; GO:0008152; GO:0044699; GO:0008150	1.77133e+08	296	33.4989	6.40479
	A2	Sequence	# PSMs	# Proteins	# Protein Groups	Protein Group Accessions	Modifications	ΔCn	Area	q-Value	PEP	IonScore	Exp Value	Charge	MH+ [Da]	ΔM [ppm]	RT [min]	# Missed Cleavages
	High	GIDDIMVSLAAK	1	34	2	222424884;310689811		0	190330128	0	0.006726	88.63	1.62429e-06	2	1232.66	0.680132	36.4121	0
	High	LYSIASSAIGDFGDSK	1	44	2	222424884;310689811		0	2.13727e+08	0	0.0001334	80.84	8.62502e-06	2	1630.8	-0.533332	33.9626	0
	High	KDNTFVYMcGLK	1	34	2	310689811;222424884	C9(Carbamidomethyl)	0	4.17572e+07	0	0.01168	45.62	0.0207469	2	1475.7	0.0832191	27.7152	1
	High	MAQYAEELWELLKK	1	28	1	310689811		0	1.27342e+08	0	0.003961	43.21	0.0535286	2	1751.91	2.21991	43.5237	1
	High	LVYTNDAGEVVK	1	15	1	310689811		0	7.47335e+07	0	0.0211	39.84	0.147422	2	1307.69	1.33777	22.1826	0
	High	RLVYTNDAGEVVK	1	15	1	310689811		0	3.45293e+07	0.005	0.1014	29.31	1.08903	2	1463.78	-0.253857	20.7889	1
357448997	Glucan endo-1,3-beta-glucosidase [Medicago truncatula]	166.79	17.4	2	1	4	6	catalytic activity		metabolic process	Pf00332	11416839	[GO:0004553]; GO:0016798; GO:0016787; GO:0003824; GO:0003674 [GO:0005975]; GO:0044238; GO:0071704; GO:0008152; GO:0008150 [GO:0008152]; GO:0008150 [GO:0016787]; GO:0003824; GO:0003674 [GO:0016798]; GO:0016787; GO:0003824; GO:0003674	229303410	362	40.3106	8.71924
	A2	Sequence	# PSMs	# Proteins	# Protein Groups	Protein Group Accessions	Modifications	ΔCn	Area	q-Value	PEP	IonScore	Exp Value	Charge	MH+ [Da]	ΔM [ppm]	RT [min]	# Missed Cleavages
	High	FVLPAIQNIYQAIR	2	6	2	357448997;357448991		0	7.6027e+06	0	0.0004598	74.93	1.00604e-05	2	1645.95	1.81104	46.1187	0
	High	VSTAIDMTMIGTSYPPSK	2	5	2	357448997;357448991		0	231665367	0	0.007733	61.95	0.00074029	2	1898.93	0.62937	31.4818	0
	High	VVVSESGWPSDGGFATTYDNAR	1	2	1	357448997		0	1.21996e+08	0	5.256e-05	60.42	0.000657262	2	2315.06	0.668808	31.9571	0
	High	HFGVFYPNK	1	6	2	357448999;357448997		0	3.34249e+08	0.004	0.08904	40.13	0.0883261	2	1108.56	0.72512	24.2105	0
5777611	cysteine protease [Medicago sativa]	165.86	16.75	1	2	3	4	catalytic activity		metabolic process	Pf00112		[GO:0006508]; GO:0019538; GO:0043170; GO:0044238; GO:0071704; GO:0008152; GO:0008150 [GO:0008233]; GO:0016787; GO:0003824; GO:0003674 [GO:0008234]; GO:0070011; GO:0008233; GO:0016787; GO:0003824; GO:0003674 [GO:0016787]; GO:0003824; GO:0003674	3.42751e+08	209	22.3047	5.56689
	A2	Sequence	# PSMs	# Proteins	# Protein Groups	Protein Group Accessions	Modifications	ΔCn	Area	q-Value	PEP	IonScore	Exp Value	Charge	MH+ [Da]	ΔM [ppm]	RT [min]	# Missed Cleavages
	High	LDHGVLLVGFGSGGYAPIR	2	1	1	5777611		0	6.98879e+08	0	1.435e-05	95.56	2.50605e-07	2	1928.04	1.222	35.7628	0
	High	ARLDHGVLLVGFGSGGYAPIR	1	1	1	5777611		0	8.59652e+07	0	2.91e-05	79.28	7.71576e-06	3	2155.18	0.409434	33.896	1
	High	NSWGQNWGEEGYYK	1	3	2	525313731;5777611		0	2.43408e+08	0	0.006899	49.62	0.00183035	2	1717.73	0.780198	28.9464	0
502171791	PREDICTED: peroxidase 12-like [Cicer arietinum]	165.7	8.83	1	2	3	5					101506508		8.53081e+08	351	38.4325	7.6499
	A2	Sequence	# PSMs	# Proteins	# Protein Groups	Protein Group Accessions	Modifications	ΔCn	Area	q-Value	PEP	IonScore	Exp Value	Charge	MH+ [Da]	ΔM [ppm]	RT [min]	# Missed Cleavages
	High	TKGLVNDFAVNQNLFFEK	2	1	1	502171791		0	75794776	0	0.001624	80.06	1.20933e-05	2	2084.08	1.11915	36.8592	1
	High	GLVNDFAVNQNLFFEK	2	1	1	502171791		0	817433208	0	0.003083	79.49	1.42426e-05	2	1854.94	0.30902	40.5287	0
	High	IVScADITVLAGR	1	2	2	357444511;502171791	C4(Carbamidomethyl)	0	1.66602e+09	0	0.0008644	70.65	0.000100267	2	1374.74	0.60636	30.3058	0
555433275	fructose-bisphosphate aldolase [Phaseolus vulgaris]	164.28	18.16	137	1	5	5	catalytic activity		metabolic process			[GO:0003824]; GO:0003674 [GO:0004332]; GO:0016832; GO:0016830; GO:0016829; GO:0003824; GO:0003674 [GO:0006096]; GO:0006091; GO:0044724; GO:0044763; GO:0044237; GO:0016052; GO:0044712; GO:0044723; GO:0009987; GO:0044699; GO:0008152; GO:0005975; GO:1901575; GO:0009056; GO:0044710; GO:0008150; GO:0044238; GO:0071704	1.57801e+08	358	38.8852	7.1958
	A2	Sequence	# PSMs	# Proteins	# Protein Groups	Protein Group Accessions	Modifications	ΔCn	Area	q-Value	PEP	IonScore	Exp Value	Charge	MH+ [Da]	ΔM [ppm]	RT [min]	# Missed Cleavages
	High	YHDELIANAAYIGTPGK	1	11	2	388511487;555433275		0	1.3248e+08	0	4.483e-05	82.4	7.29025e-06	2	1832.92	-0.215669	28.2599	0
	High	GILAADESTGTIGKR	1	152	3	388511487;363807310;555433275		0	280673973	0	0.001049	71.32	8.54235e-05	2	1488.8	1.11568	21.313	1
	High	AKANSEATLGTYK	1	12	3	388511487;363807310;555433275		0	3.65878e+07	0.001	0.05198	69.92	0.000100907	2	1353.7	-0.230611	15.9439	1
	High	GILAADESTGTIGK	1	152	3	388511487;363807310;555433275		0	6.02493e+07	0.006	0.1133	33.64	0.461903	2	1332.7	-1.19239	23.3499	0
	High	IGPNEPSELSIHENAYGLAR	1	4	1	555433275		0	43048084	0.007	0.127	26.5	2.88851	3	2167.08	0.255195	28.3986	0
595791761	hypothetical protein PRUPE_ppa001754mg [Prunus persica]	161.05	10.39	1	1	3	4	catalytic activity	extracellular	metabolic process	Pf00082; Pf02225; Pf05922	18768581	[GO:0004252]; GO:0004175; GO:0008236; GO:0070011; GO:0017171; GO:0008233; GO:0016787; GO:0003824; GO:0003674 [GO:0005576]; GO:0005575 [GO:0006508]; GO:0019538; GO:0043170; GO:0044238; GO:0071704; GO:0008152; GO:0008150 [GO:0008233]; GO:0016787; GO:0003824; GO:0003674 [GO:0008236]; GO:0017171; GO:0070011; GO:0016787; GO:0008233; GO:0003824; GO:0003674 [GO:0016787]; GO:0003824; GO:0003674	1.28916e+08	770	81.6617	8.79248
	A2	Sequence	# PSMs	# Proteins	# Protein Groups	Protein Group Accessions	Modifications	ΔCn	Area	q-Value	PEP	IonScore	Exp Value	Charge	MH+ [Da]	ΔM [ppm]	RT [min]	# Missed Cleavages
	High	TEFNILSGTSMAAPHVSGAAALLK	2	2	2	595791761;502144897		0	360869760	0	0.000287	99.11	1.36148e-07	2	2386.25	2.17731	37.9268	0
	High	GPNGLNPEILKPDLIAPGVNILAAWTDAVGPTGLETDSRK	1	1	1	595791761		0	1.70379e+07	0	0.000482	56.66	0.0010888	4	4110.17	-3.45897	49.7587	1
	High	DADGHGTHTASTAAGR	1	7	3	502144897;595791761;567859934		0	8.83915e+06	0	0.02347	40.24	0.0385402	2	1524.68	0.55727	8.80277	0
357462137	Beta-D-glucosidase [Medicago truncatula]	160.053	12.44	38	5	8	9	catalytic activity	membrane	metabolic process	Pf00933; Pf01915	11435958	[GO:0004553]; GO:0016798; GO:0016787; GO:0003824; GO:0003674 [GO:0005618]; GO:0030312; GO:0044464; GO:0071944; GO:0005575; GO:0005623 [GO:0005975]; GO:0044238; GO:0071704; GO:0008152; GO:0008150 [GO:0009505]; GO:0005618; GO:0030312; GO:0044464; GO:0071944; GO:0005575; GO:0005623 [GO:0009506]; GO:0005911; GO:0055044; GO:0030054; GO:0005575 [GO:0016020]; GO:0005575 [GO:0016021]; GO:0031224; GO:0044…	784390680	627	68.4405	8.70459
	A2	Sequence	# PSMs	# Proteins	# Protein Groups	Protein Group Accessions	Modifications	ΔCn	Area	q-Value	PEP	IonScore	Exp Value	Charge	MH+ [Da]	ΔM [ppm]	RT [min]	# Missed Cleavages
	High	IGEATALEVR	1	36	1	357462137		0	2.32462e+08	0	0.004992	76.41	1.82345e-05	2	1058.58	-0.42088	22.5899	0
	High	GFVISDWQGIDR	1	75	3	357462137;296084024;502134482		0	2.9989e+08	0	0.001838	73.41	5.13748e-05	2	1392.69	-0.518633	34.7088	0
	High	FRGFVISDWQGIDR	1	42	3	357462137;296084024;502134482		0	7.25284e+07	0	0.0005666	68.02	0.000185117	3	1695.86	-0.136684	35.6214	1
	High	YFIGSVLSGGGSVPAEK	1	1	1	357462137		0	1.11615e+09	0	0.001341	43.83	0.050214	2	1667.86	-0.543565	32.7799	0
	High	ATGIPYVFAPcIAVcR	1	40	2	357462137;502134482	C11(Carbamidomethyl); C15(Carbamidomethyl)	0	611835867	0	0.00261	40.71	0.1047	2	1794.9	0.795164	38.4194	0
	High	YANKPLLPLPK	2	1	1	357462137		0	6.25183e+08	0	0.01354	34.65	0.0698561	3	1253.76	-0.227004	26.0628	0
	High	KIGEATALEVR	1	17	1	357462137		0	126462818	0	0.0277	30.52	0.721834	2	1186.68	0.0366124	20.559	1
	High	KGTPFVAGK	1	1	1	357462137		0	1.25001e+08	0.004	0.09705	24	2.07255	2	904.525	-0.133023	14.1196	1
217072886	unknown [Medicago truncatula]	159.78	28.26	5	5	5	7		nucleus; cytoplasm				[GO:0005634]; GO:0043231; GO:0043227; GO:0043229; GO:0043226; GO:0044424; GO:0005575; GO:0005622; GO:0044464; GO:0005623 [GO:0005737]; GO:0044424; GO:0005622; GO:0044464; GO:0005575; GO:0005623 [GO:0030246]; GO:0005488; GO:0003674	7.78016e+07	230	25.6737	8.76318
	A2	Sequence	# PSMs	# Proteins	# Protein Groups	Protein Group Accessions	Modifications	ΔCn	Area	q-Value	PEP	IonScore	Exp Value	Charge	MH+ [Da]	ΔM [ppm]	RT [min]	# Missed Cleavages
	High	YNPDYLDQSVLWTESK	1	3	1	217072886		0	0	0	0.0003125	66.12	0.000204772	2	1957.92	1.33124	35.2623	0
	High	NSGGVHDGTTVVLWDWNK	1	3	1	217072886		0	5.07585e+07	0	0.0001226	63.65	0.000460194	2	1984.95	0.0454641	33.2852	0
	High	MVNNIQLNMDAFHGDK	1	3	1	217072886		0	25304517	0	0.01076	59.6	0.000879979	2	1846.86	0.412953	30.2905	0
	High	VKDKDGYPSFALVNK	2	5	1	217072886		0	8.40068e+07	0	0.006748	47.66	0.0160384	2	1680.9	0.25129	24.8727	2
	High	DKDGYPSFALVNK	2	5	1	217072886		0	98639449	0.001	0.04893	28.82	1.30807	2	1453.73	-0.0880748	27.5386	1
357449125	ABA-responsive protein ABR17 [Medicago truncatula]	159.089	21.66	1	3	3	5			defense response; response to stimulus	Pf00407	11413928	[GO:0006952]; GO:0006950; GO:0050896; GO:0008150 [GO:0009607]; GO:0050896; GO:0008150	2.35771e+08	157	16.5646	5.07178
	A2	Sequence	# PSMs	# Proteins	# Protein Groups	Protein Group Accessions	Modifications	ΔCn	Area	q-Value	PEP	IonScore	Exp Value	Charge	MH+ [Da]	ΔM [ppm]	RT [min]	# Missed Cleavages
	High	VIPAAQSVEIVEGNGGPGTIK	2	1	1	357449125		0	308952264	0	1.172e-05	88.02	1.1089e-06	2	2036.1	0.710212	30.4008	0
	High	VIPAAQSVEIVEGNGGPGTIKK	1	1	1	357449125		0	2.25869e+08	0	4.616e-05	76.67	1.13312e-05	2	2164.2	0.217265	27.6978	1
	High	ALAKDADEIIPK	2	1	1	357449125		0	1.72492e+08	0.001	0.04668	43.31	0.0297449	2	1283.72	-0.850092	23.0607	1
357443753	Chitinase [Medicago truncatula]	159.006	14.19	1	4	5	6	catalytic activity		metabolic process	Pf00704	11428131	[GO:0004553]; GO:0016798; GO:0016787; GO:0003824; GO:0003674 [GO:0005975]; GO:0044238; GO:0071704; GO:0008152; GO:0008150 [GO:0008152]; GO:0008150 [GO:0016787]; GO:0003824; GO:0003674 [GO:0016798]; GO:0016787; GO:0003824; GO:0003674	4.11676e+08	296	31.4182	5.14795
	A2	Sequence	# PSMs	# Proteins	# Protein Groups	Protein Group Accessions	Modifications	ΔCn	Area	q-Value	PEP	IonScore	Exp Value	Charge	MH+ [Da]	ΔM [ppm]	RT [min]	# Missed Cleavages
	High	FSSEIQTcQSK	1	1	1	357443753	C8(Carbamidomethyl)	0	2.39065e+08	0	0.001081	87.19	8.39476e-07	2	1314.6	-0.519412	17.1239	0
	High	FNDGQSGYSNAIK	1	1	1	357443753		0	3.77873e+08	0	0.02056	59.88	0.00052912	2	1400.64	0.232378	19.8575	0
	High	YGGVMIWDR	1	3	2	357443753;388519547		0	6.18091e+08	0	0.01781	57.29	0.00108437	2	1096.52	-1.24248	30.8321	0
	High	YGGVMIWDRFNDGQSGYSNAIK	1	1	1	357443753		0	130101521	0	0.01027	39.61	0.104517	2	2478.15	0.653732	34.9567	1
	High	ALNGFSSQR	1	1	1	357443753		0	6.96761e+07	0.001	0.048	49.97	0.00752027	2	979.494	-1.20362	17.46	0
	High	YGGVMIwDR	1	3	2	357443753;388519547	W7(Trp->Kynurenin)	0	39182039	0.001	0.03922	42.05	0.0307657	2	1100.52	0.387716	29.6896	0
357477517	Aldose 1-epimerase-like protein [Medicago truncatula]	157.52	21.66	1	5	5	5	catalytic activity		metabolic process	Pf01263	11440207	[GO:0003824]; GO:0003674 [GO:0004034]; GO:0016857; GO:0016854; GO:0016853; GO:0003824; GO:0003674 [GO:0005975]; GO:0044238; GO:0071704; GO:0008152; GO:0008150 [GO:0016853]; GO:0003824; GO:0003674 [GO:0019318]; GO:0005996; GO:0044723; GO:0005975; GO:0044710; GO:0044238; GO:0071704; GO:0008152; GO:0044699; GO:0008150 [GO:0030246]; GO:0005488; GO:0003674	1.72811e+08	337	37.2469	8.57275
	A2	Sequence	# PSMs	# Proteins	# Protein Groups	Protein Group Accessions	Modifications	ΔCn	Area	q-Value	PEP	IonScore	Exp Value	Charge	MH+ [Da]	ΔM [ppm]	RT [min]	# Missed Cleavages
	High	LDVSVTYMLLEK	1	1	1	357477517		0	110512102	0	0.001523	69.01	0.000107259	2	1410.75	-0.00771839	38.8423	0
	High	IGGAQFTLDGK	1	1	1	357477517		0	2.53571e+08	0	0.007003	66.47	0.000196209	2	1106.58	-0.0716857	25.0812	0
	High	YGGIALETQGFPDSVNKPNFPSQIVKPGETYK	1	1	1	357477517		0	1.54352e+08	0	0.0001163	62.99	0.000642697	3	3481.77	1.5949	33.6931	0
	High	LPANDHGNTLHGGQK	1	1	1	357477517		0	1.58562e+07	0	0.000709	54.3	0.00440641	2	1558.77	0.54884	12.1247	0
	High	TYKLPANDHGNTLHGGQK	1	1	1	357477517		0	3.54981e+07	0.002	0.05481	17.63	22.3108	4	1950.98	-0.595539	16.0199	1
169147017	putative thaumatin-like protein [Medicago truncatula var. truncatula]	155.132	37.05	2	5	5	8				Pf00314			6.3624e+08	224	24.0984	7.28369
	A2	Sequence	# PSMs	# Proteins	# Protein Groups	Protein Group Accessions	Modifications	ΔCn	Area	q-Value	PEP	IonScore	Exp Value	Charge	MH+ [Da]	ΔM [ppm]	RT [min]	# Missed Cleavages
	High	DAcPATFTFAHDSPSLIHQcSSPGELK	1	2	1	169147017	C3(Carbamidomethyl); C20(Carbamidomethyl)	0	3.13741e+08	0	3.868e-06	77.22	1.48721e-05	3	2973.35	-0.208023	30.5673	0
	High	VPMGHGPVVAcK	2	2	1	169147017	C11(Carbamidomethyl)	0	4.43316e+08	0	0.002097	51.87	0.00646261	2	1251.63	-0.114074	16.8007	0
	High	NHFNNPQTcKPTVYSK	2	2	1	169147017	C9(Carbamidomethyl)	0	640913236	0	0.02146	48.17	0.0155636	2	1934.92	0.803042	16.5614	0
	High	SGcEAFHSDEHccR	1	2	1	169147017	C3(Carbamidomethyl); C12(Carbamidomethyl); C13(Carbamidomethyl)	0	6.0793e+07	0	0.001902	45.6	9.77751e-05	3	1751.63	-0.645574	13.2755	0
	High	ADLVAScPPVLQHR	2	2	1	169147017	C7(Carbamidomethyl)	0	824491720	0.001	0.04731	31.45	0.860876	2	1562.81	0.542488	24.3503	0
255640568	unknown [Glycine max]	152.862	30.77	21	4	7	7	catalytic activity	extracellular	metabolic process	Pf02065	100812330	[GO:0003824]; GO:0003674 [GO:0004553]; GO:0016798; GO:0016787; GO:0003824; GO:0003674 [GO:0005618]; GO:0030312; GO:0044464; GO:0071944; GO:0005575; GO:0005623 [GO:0005975]; GO:0044238; GO:0071704; GO:0008152; GO:0008150 [GO:0008152]; GO:0008150 [GO:0009505]; GO:0005618; GO:0030312; GO:0044464; GO:0071944; GO:0005575; GO:0005623 [GO:0016787]; GO:0003824; GO:0003674 [GO:0016798]; GO:0016787; GO:000…	3.01249e+08	312	34.8751	8.14795
	A2	Sequence	# PSMs	# Proteins	# Protein Groups	Protein Group Accessions	Modifications	ΔCn	Area	q-Value	PEP	IonScore	Exp Value	Charge	MH+ [Da]	ΔM [ppm]	RT [min]	# Missed Cleavages
	High	TPPMGWNSWNHFScQINEK	1	4	1	255640568	C14(Carbamidomethyl)	0	1.33883e+08	0	0.005772	65.21	0.00013432	2	2333.02	0.744253	32.7177	0
	High	qMPGSLGHEFQDAK	1	6	1	255640568	N-Term(Gln->pyro-Glu)	0	7.82155e+07	0	0.001773	54.67	0.00149494	2	1527.69	0.72737	28.6357	0
	High	LGYTYVNIDDcWAELNR	1	6	2	255640568;502104561	C11(Carbamidomethyl)	0	164077517	0	9.645e-05	49.65	0.00796578	2	2101.97	0.49126	38.4238	0
	High	LGIYSDAGYFTcSK	1	17	2	502104561;255640568	C12(Carbamidomethyl)	0	605787000	0	0.002974	45.83	0.0169098	2	1581.73	0.601026	31.111	0
	High	ETADALVSTGLSK	1	10	1	255640568		0	1.28947e+08	0	0.004761	43.67	0.0469848	2	1291.68	0.809125	25.0421	0
	High	APLLLGcDVR	1	50	4	502104561;255640568;388496374;255559665	C7(Carbamidomethyl)	0	4.36641e+07	0.003	0.06204	35.6	0.197699	2	1113.61	0.449967	27.0385	0
	High	ALADYVHGK	1	17	1	255640568		0	3.72039e+07	0.007	0.1213	25.08	2.59324	2	973.511	0.677467	19.2342	0
357483583	Peroxidase [Medicago truncatula]	152.714	16.92	3	4	4	6	antioxidant activity; catalytic activity; metal ion binding	extracellular	response to stimulus; metabolic process	Pf00141	11412353	[GO:0004601]; GO:0016209; GO:0016684; GO:0003674; GO:0016491; GO:0003824 [GO:0005576]; GO:0005575 [GO:0006979]; GO:0006950; GO:0050896; GO:0008150 [GO:0016491]; GO:0003824; GO:0003674 [GO:0020037]; GO:0046906; GO:0097159; GO:1901363; GO:0005488; GO:0003674 [GO:0046872]; GO:0043169; GO:0043167; GO:0005488; GO:0003674 [GO:0055114]; GO:0044710; GO:0008152; GO:0044699; GO:0008150	8.14489e+07	331	36.6087	8.68994
	A2	Sequence	# PSMs	# Proteins	# Protein Groups	Protein Group Accessions	Modifications	ΔCn	Area	q-Value	PEP	IonScore	Exp Value	Charge	MH+ [Da]	ΔM [ppm]	RT [min]	# Missed Cleavages
	High	GLNIVDLVALSGSHTIGDSR	2	3	1	357483583		0	5.39206e+07	0	0.004648	78.38	1.39889e-05	2	2024.08	3.50026	41.1631	0
	High	SGGDQNLFVLDFVTPVK	2	3	1	357483583		0	1.0161e+08	0	0.03487	60.08	0.00129237	2	1835.96	1.80811	43.3946	0
	High	SGGDQNLFVLDFVTPVKFDNNYYK	1	2	1	357483583		0	1.68077e+07	0	0.001176	42.65	0.0824084	3	2780.36	1.25211	45.0996	1
	High	GLLSSDEILLTK	1	3	1	357483583		0	8.88158e+07	0.005	0.1005	30.92	0.493468	2	1288.74	0.257891	33.7432	0
217072770	unknown [Medicago truncatula]	152.31	22.22	16	3	4	5	metal ion binding	membrane	metabolic process	Pf01789		[GO:0005509]; GO:0046872; GO:0043169; GO:0043167; GO:0005488; GO:0003674 [GO:0009523]; GO:0009521; GO:0034357; GO:0043234; GO:0044425; GO:0044436; GO:0009579; GO:0016020; GO:0032991; GO:0005575; GO:0044424; GO:0005622; GO:0044464; GO:0005623 [GO:0009654]; GO:0009523; GO:0042651; GO:0044425; GO:0044436; GO:1990204; GO:0009521; GO:0034357; GO:0005575; GO:0016020; GO:0009579; GO:0044424; GO:0005623;…	1.11177e+08	261	28.1433	7.84033
	A2	Sequence	# PSMs	# Proteins	# Protein Groups	Protein Group Accessions	Modifications	ΔCn	Area	q-Value	PEP	IonScore	Exp Value	Charge	MH+ [Da]	ΔM [ppm]	RT [min]	# Missed Cleavages
	High	YEDNFDATSNVSVLVQTTDKK	2	4	2	217072770;131390		0	2.54967e+08	0	2.913e-05	90.48	1.11088e-06	2	2374.14	0.906729	30.5059	1
	High	HQLITATVNDGK	1	16	1	217072770		0	24692709	0	0.01447	51.49	0.00646816	2	1296.69	0.211513	18.2054	0
	High	TADGDEGGKHQLITATVNDGK	1	15	1	217072770		0	53870428	0	0.005801	43.86	0.0482669	3	2127.03	0.475538	18.8352	1
	High	AKTNTDFLPYNGDGFK	1	3	1	217072770		0	1.26285e+07	0.001	0.05074	42.62	0.05477	2	1787.86	-1.59858	28.6967	1
7435357	chitinase (EC 3.2.1.14) - cucurbit	151.61	11.25	3	2	2	2				Protein not found	Protein not found	Protein not found	4.83959e+07	311	33.622	8.17725
	A2	Sequence	# PSMs	# Proteins	# Protein Groups	Protein Group Accessions	Modifications	ΔCn	Area	q-Value	PEP	IonScore	Exp Value	Charge	MH+ [Da]	ΔM [ppm]	RT [min]	# Missed Cleavages
	High	VPGYGVITNIINGGLEcGR	1	6	1	7435357	C17(Carbamidomethyl)	0	55131228	0	4.298e-07	125.97	3.25799e-10	2	1989.02	1.32459	41.7117	0
	High	GPIQLTHNYNYGPAGR	1	3	1	7435357		0	41660577	0	0.001411	64.64	0.000422679	2	1757.87	0.0184716	24.3044	0
357489431	Xylan 1 4-beta-xylosidase [Medicago truncatula]	149.704	7.82	2	2	5	5	catalytic activity	membrane	metabolic process	Pf00933; Pf01915	11432485	[GO:0004553]; GO:0016798; GO:0016787; GO:0003824; GO:0003674 [GO:0005975]; GO:0044238; GO:0071704; GO:0008152; GO:0008150 [GO:0016021]; GO:0031224; GO:0044425; GO:0005575; GO:0016020 [GO:0016787]; GO:0003824; GO:0003674	1.64348e+08	780	85.8461	9.0415
	A2	Sequence	# PSMs	# Proteins	# Protein Groups	Protein Group Accessions	Modifications	ΔCn	Area	q-Value	PEP	IonScore	Exp Value	Charge	MH+ [Da]	ΔM [ppm]	RT [min]	# Missed Cleavages
	High	ALAQVVFGDYNPGGR	1	3	2	357489441;357489431		0	2.02416e+08	0	0.03305	73.09	5.87985e-05	2	1563.79	0.272681	32.9001	0
	High	NTASILPLPR	1	3	2	357489441;357489431		0	118638723	0	0.01109	60.65	0.000237893	2	1081.64	0.159923	29.0879	0
	High	ISQLVNTAPAIPR	1	1	1	357489431		0	171990591	0	0.006167	60.44	0.00041979	2	1379.8	-0.358656	26.7436	0
	High	GFYTYASQTHYR	1	2	2	357489441;357489431		0	5.8679e+07	0	0.008793	57.05	0.00104252	2	1493.68	0.42364	22.7964	0
	High	HFTAYDLENWK	1	2	1	357489431		0	1.69489e+07	0.001	0.03849	45.18	0.0203574	2	1423.66	-0.014892	30.2348	0
363807310	uncharacterized protein LOC100778363 [Glycine max]	149.574	15.64	134	2	8	8	catalytic activity; metal ion binding	cytoplasm; mitochondrion; cytosol; membrane	metabolic process; response to stimulus	Pf00274	100778363	[GO:0003824]; GO:0003674 [GO:0004332]; GO:0016832; GO:0016830; GO:0016829; GO:0003824; GO:0003674 [GO:0005507]; GO:0046914; GO:0046872; GO:0043169; GO:0043167; GO:0005488; GO:0003674 [GO:0005739]; GO:0043231; GO:0044444; GO:0043227; GO:0043229; GO:0005737; GO:0044424; GO:0043226; GO:0005622; GO:0044464; GO:0005575; GO:0005623 [GO:0005829]; GO:0044444; GO:0005737; GO:0044424; GO:0005622; GO:004446…	1.37574e+08	358	38.316	7.53271
	A2	Sequence	# PSMs	# Proteins	# Protein Groups	Protein Group Accessions	Modifications	ΔCn	Area	q-Value	PEP	IonScore	Exp Value	Charge	MH+ [Da]	ΔM [ppm]	RT [min]	# Missed Cleavages
	High	GILAADESTGTIGKR	1	152	3	388511487;363807310;555433275		0	280673973	0	0.001049	71.32	8.54235e-05	2	1488.8	1.11568	21.313	1
	High	LASISVENVESNR	1	3	1	363807310		0	1.99509e+07	0	0.02552	57.96	0.00184925	2	1417.73	0.850949	24.8373	0
	High	ANSEATLGTYKGNSK	1	3	2	388511487;363807310		0	1.45689e+07	0	0.02395	34.28	0.397474	2	1540.76	1.15475	15.3345	1
	High	AKANSEATLGTYKGNSK	1	3	2	388511487;363807310		0	9.76735e+06	0	0.01509	33.7	0.545872	3	1739.89	-0.00816053	14.0245	2
	High	RLASISVENVESNRR	1	1	1	363807310		0	3.43206e+07	0	0.0264	33.04	0.461285	3	1729.93	0.530831	21.2323	2
	High	AKANSEATLGTYK	1	12	3	388511487;363807310;555433275		0	3.65878e+07	0.001	0.05198	69.92	0.000100907	2	1353.7	-0.230611	15.9439	1
	High	GILAADESTGTIGK	1	152	3	388511487;363807310;555433275		0	6.02493e+07	0.006	0.1133	33.64	0.461903	2	1332.7	-1.19239	23.3499	0
	High	AWSGKEENVK	1	5	2	388511487;363807310		0	7.17987e+07	0.007	0.1254	35.15	0.283726	2	1147.57	-0.323432	13.352	1
357477179	Glyceraldehyde-3-phosphate dehydrogenase [Medicago truncatula]	149.253	28.02	323	4	7	8	metal ion binding; catalytic activity; nucleotide binding	cytoplasm; mitochondrion; membrane; vacuole; extracellular	metabolic process; response to stimulus; development; reproduction	Pf00044; Pf01113; Pf02800	11407960	[GO:0005507]; GO:0046914; GO:0046872; GO:0043169; GO:0043167; GO:0005488; GO:0003674 [GO:0005739]; GO:0043231; GO:0044444; GO:0043227; GO:0043229; GO:0005737; GO:0044424; GO:0043226; GO:0005622; GO:0044464; GO:0005575; GO:0005623 [GO:0005740]; GO:0031967; GO:0044429; GO:0031975; GO:0043227; GO:0044446; GO:0005739; GO:0044444; GO:0044464; GO:0043226; GO:0043229; GO:0044422; GO:0044424; GO:0043231;…	1.90033e+08	339	36.6371	7.04932
	A2	Sequence	# PSMs	# Proteins	# Protein Groups	Protein Group Accessions	Modifications	ΔCn	Area	q-Value	PEP	IonScore	Exp Value	Charge	MH+ [Da]	ΔM [ppm]	RT [min]	# Missed Cleavages
	High	FGIVEGLMTTVHSITATQK	2	272	1	357477179		0	1.32995e+08	0	8.239e-06	96.11	2.49902e-07	2	2033.08	1.66873	44.8315	0
	High	VPTVDVSVVDLTVR	1	380	2	357477179;145617261		0	194275220	0	0.0005565	75.34	1.88476e-05	2	1498.85	-0.345467	34.7857	0
	High	LVSWYDNELGYSTR	1	5	1	357477179		0	159607572	0	0.00171	60.96	0.000661625	2	1702.81	0.21812	32.5635	0
	High	TLLFGEKPVTVFAHR	1	2	1	357477179		0	1.36343e+08	0	0.01693	31.37	0.4825	3	1714.96	0.416042	31.2484	0
	High	AGIALNDNFVK	1	75	2	357477179;145617261		0	216216221	0.001	0.03755	36.41	0.24777	2	1161.63	-0.142101	28.0193	0
	High	DAPMFVVGVNEK	1	160	2	357477179;145617261		0	124639809	0.001	0.04281	35.98	0.249307	2	1305.65	-0.11407	29.5599	0
	High	VVDLIVHIAK	1	5	1	357477179		0	8.27185e+07	0.004	0.0908	33.04	0.0379645	2	1106.69	-0.41988	28.172	0
217074152	unknown [Medicago truncatula]	148.17	17.15	13	4	4	5	metal ion binding; catalytic activity	membrane	metabolic process	Pf00107		[GO:0008270]; GO:0046914; GO:0046872; GO:0043169; GO:0043167; GO:0005488; GO:0003674 [GO:0016021]; GO:0031224; GO:0044425; GO:0005575; GO:0016020 [GO:0016491]; GO:0003824; GO:0003674 [GO:0055114]; GO:0044710; GO:0008152; GO:0044699; GO:0008150	7.91323e+07	344	38.0276	7.00537
	A2	Sequence	# PSMs	# Proteins	# Protein Groups	Protein Group Accessions	Modifications	ΔCn	Area	q-Value	PEP	IonScore	Exp Value	Charge	MH+ [Da]	ΔM [ppm]	RT [min]	# Missed Cleavages
	High	LHGcYVVGSAGSK	1	9	1	217074152	C4(Carbamidomethyl)	0	2.81548e+07	0	0.0008747	67.49	0.000162704	2	1334.65	0.146891	16.3655	0
	High	VVYVEDIAEGLEKGPEALVGIFSGK	2	2	1	217074152		0	3.39308e+07	0	0.001123	65.24	0.000250931	3	2619.39	0.794718	51.5328	1
	High	TLDAVLLNMR	1	6	1	217074152		0	1.16924e+08	0	0.01916	54.74	0.00280861	2	1145.63	-0.602721	34.4121	0
	High	NLYLScDPYMR	1	12	1	217074152	C6(Carbamidomethyl)	0	8.65426e+07	0.001	0.05087	39.58	0.0490956	2	1431.64	1.36332	29.7952	0
470117193	PREDICTED: peroxidase 4-like [Fragaria vesca subsp. vesca]	148.053	11.01	1	1	3	4				Pf00141	101301085		1.36011e+08	327	34.8957	9.08545
	A2	Sequence	# PSMs	# Proteins	# Protein Groups	Protein Group Accessions	Modifications	ΔCn	Area	q-Value	PEP	IonScore	Exp Value	Charge	MH+ [Da]	ΔM [ppm]	RT [min]	# Missed Cleavages
	High	GLLHSDQELFNGGSTDSLVK	2	4	2	357491415;470117193		0	2.9438e+08	0	4.133e-06	98.79	1.90095e-07	2	2117.05	0.826939	30.8359	0
	High	KGLLHSDQELFNGGSTDSLVK	1	4	2	357491415;470117193		0	48193399	0	0.002256	56.18	0.00317348	3	2245.15	-0.394888	28.316	1
	High	MGDIKPLTGSQGEIR	1	3	1	470117193		0	6.54594e+07	0	0.01939	55.2	0.00349892	3	1601.84	6.42498	14.4773	0
358347482	Beta-glucosidase [Medicago truncatula]	148.04	20.92	21	2	6	7	catalytic activity		metabolic process	Pf00232	11450092	[GO:0004553]; GO:0016798; GO:0016787; GO:0003824; GO:0003674 [GO:0005975]; GO:0044238; GO:0071704; GO:0008152; GO:0008150	4.52443e+08	282	31.979	8.26514
	A2	Sequence	# PSMs	# Proteins	# Protein Groups	Protein Group Accessions	Modifications	ΔCn	Area	q-Value	PEP	IonScore	Exp Value	Charge	MH+ [Da]	ΔM [ppm]	RT [min]	# Missed Cleavages
	High	NVVKDFADYADFcFK	2	1	1	358347482	C13(Carbamidomethyl)	0	529479257	0	0.0004621	81.29	4.93736e-06	2	1838.84	0.381542	37.4337	1
	High	GITPYANLYHYDLPLALELK	1	1	1	358347482		0	1.3139e+08	0	0.007293	50.81	0.00629608	2	2304.24	6.81367	42.5286	0
	High	VKNWMTFNEPR	1	47	2	502163136;358347482		0	2.32131e+08	0	0.008618	49.09	0.0123754	2	1421.7	-0.251123	27.065	1
	High	DFADYADFcFK	1	14	2	502163136;358347482	C9(Carbamidomethyl)	0	6.37145e+07	0	0.0298	45.06	0.0026838	2	1398.57	0.298292	36.495	0
	High	NWMTFNEPR	1	47	2	502163136;358347482		0	595718403	0.002	0.05388	28.24	0.594025	2	1194.54	0.0578561	29.6523	0
	High	EGRGPSIWDVFIK	1	4	2	358347482;71535031		0	7.45788e+07	0.009	0.1388	30.12	1.43456	2	1503.8	0.850666	39.3852	1
357443039	Xyloglucan-specific endoglucanase inhibitor protein [Medicago truncatula]	146.02	17.66	1	4	4	5	catalytic activity	cytoplasm; Golgi; membrane	metabolic process; response to stimulus		11408499	[GO:0004190]; GO:0004175; GO:0070001; GO:0070011; GO:0008233; GO:0016787; GO:0003824; GO:0003674 [GO:0005618]; GO:0030312; GO:0044464; GO:0071944; GO:0005575; GO:0005623 [GO:0005794]; GO:0012505; GO:0043231; GO:0044444; GO:0044464; GO:0043227; GO:0043229; GO:0005737; GO:0044424; GO:0005575; GO:0005623; GO:0043226; GO:0005622 [GO:0005886]; GO:0016020; GO:0044464; GO:0071944; GO:0005575; GO:0005623…	1.57623e+08	436	46.7518	8.646
	A2	Sequence	# PSMs	# Proteins	# Protein Groups	Protein Group Accessions	Modifications	ΔCn	Area	q-Value	PEP	IonScore	Exp Value	Charge	MH+ [Da]	ΔM [ppm]	RT [min]	# Missed Cleavages
	High	INDKDVIcLGFVDAGSDFAK	2	1	1	357443039	C8(Carbamidomethyl)	0	7.25729e+07	0	1.789e-06	106.72	2.52206e-08	2	2184.07	1.44918	36.6381	1
	High	MGPDVPSIDLVLQNENVVWNIIGANAMVR	1	1	1	357443039		0	7.11256e+07	0	0.01381	44.2	0.0463166	3	3164.63	1.46036	55.815	0
	High	DTSASTPQYTTQIK	1	1	1	357443039		0	1.20588e+08	0.001	0.04384	39.24	0.172301	2	1540.75	0.13747	19.8246	0
	High	VSLPSQFSSAFSFK	1	1	1	357443039		0	2.79708e+08	0.004	0.07251	33.84	0.481964	2	1531.78	0.265909	38.2343	0
357511629	Cathepsin B [Medicago truncatula]	145.54	12.61	3	3	3	6	catalytic activity		metabolic process; regulation of biological process	Pf00112; Pf08127	11436390	[GO:0004197]; GO:0004175; GO:0008234; GO:0070011; GO:0008233; GO:0016787; GO:0003824; GO:0003674 [GO:0006508]; GO:0019538; GO:0043170; GO:0044238; GO:0071704; GO:0008152; GO:0008150 [GO:0008234]; GO:0070011; GO:0008233; GO:0016787; GO:0003824; GO:0003674 [GO:0050790]; GO:0019222; GO:0065009; GO:0008152; GO:0050789; GO:0065007; GO:0008150	8.14578e+07	357	39.4234	6.31592
	A2	Sequence	# PSMs	# Proteins	# Protein Groups	Protein Group Accessions	Modifications	ΔCn	Area	q-Value	PEP	IonScore	Exp Value	Charge	MH+ [Da]	ΔM [ppm]	RT [min]	# Missed Cleavages
	High	NGPVEVAFTVFEDFAHYK	3	3	1	357511629		0	57198871	0	0.0001794	71.95	7.42939e-05	2	2070	0.978549	55.2492	0
	High	VKSDPQDIMAEVYK	1	2	1	357511629		0	64182756	0	0.002199	57.6	0.00201663	2	1622.81	0.667468	28.9593	1
	High	HITGSALGGHAVK	2	3	1	357511629		0	1.22992e+08	0	0.001202	46.97	0.0194088	2	1247.69	-0.161072	14.4376	0
357501747	Aldose 1-epimerase [Medicago truncatula]	145.264	26.52	5	6	9	11	catalytic activity		metabolic process	Pf01263	11427981	[GO:0003824]; GO:0003674 [GO:0004034]; GO:0016857; GO:0016854; GO:0016853; GO:0003824; GO:0003674 [GO:0005975]; GO:0044238; GO:0071704; GO:0008152; GO:0008150 [GO:0016853]; GO:0003824; GO:0003674 [GO:0019318]; GO:0005996; GO:0044723; GO:0005975; GO:0044710; GO:0044238; GO:0071704; GO:0008152; GO:0044699; GO:0008150 [GO:0030246]; GO:0005488; GO:0003674	2.58084e+08	362	39.7349	9.48096
	A2	Sequence	# PSMs	# Proteins	# Protein Groups	Protein Group Accessions	Modifications	ΔCn	Area	q-Value	PEP	IonScore	Exp Value	Charge	MH+ [Da]	ΔM [ppm]	RT [min]	# Missed Cleavages
	High	VTNWGASIVSLVLPDKNGK	2	1	1	357501747		0	0	0	0.0003593	74.92	1.85807e-05	2	1998.11	2.51733	42.0347	1
	High	IGGAQFNLNGK	1	1	1	357501747		0	39497150	0	0.01745	54.5	0.00396043	2	1118.59	-0.834395	23.6285	0
	High	GYDINYVLDGEKGK	1	3	1	357501747		0	27691395	0	0.01316	43.38	0.0574962	2	1570.77	-1.55009	28.2833	1
	High	TTIVDDKLIPTGK	1	2	1	357501747		0	147189178	0	0.00977	36.21	0.172103	2	1400.8	-0.597978	25.4035	1
	High	GYDINYVLDGEK	1	5	2	357501747;356531788		0	7.11582e+07	0	0.00717	35.38	0.226819	2	1385.66	-0.18233	30.9388	0
	High	GTAYDFLKPQIIGSR	2	2	1	357501747		0	4.97687e+08	0	0.03233	16.58	42.0154	3	1665.9	-0.245715	32.3684	0
	High	GFSDVIWK	1	5	2	356531788;357501747		0	1.29376e+08	0.004	0.09664	27.24	1.57515	2	951.494	0.155132	30.9256	0
	High	NQLVIIMK	1	5	2	357501747;356531788		0	58401472	0.005	0.1015	45.23	0.0225597	2	958.575	-0.0263759	27.7865	0
	High	ISQLAQHK	1	2	1	357501747		0	7.24497e+07	0.009	0.1337	26.36	0.82795	2	924.526	-0.396815	10.8555	0
374634430	polygalacturonase-inhibiting protein 2, partial [Medicago sativa subsp. x varia]	144.99	17.23	3	4	4	5	protein binding			Pf12799		[GO:0005515]; GO:0005488; GO:0003674	9.63722e+07	267	29.9766	8.95361
	A2	Sequence	# PSMs	# Proteins	# Protein Groups	Protein Group Accessions	Modifications	ΔCn	Area	q-Value	PEP	IonScore	Exp Value	Charge	MH+ [Da]	ΔM [ppm]	RT [min]	# Missed Cleavages
	High	SSFLLDINHNNIYGK	1	3	1	374634430		0	5.30273e+07	0	0.0005136	67.83	0.000214648	2	1734.88	0.0102278	32.0078	0
	High	LSGPIPASLGQLINLER	2	1	1	374634430		0	1.63372e+08	0	0.004062	61.71	0.000206035	2	1778.02	0.884724	42.9813	0
	High	LVGDASVLFGSNK	1	3	1	374634430		0	7.27177e+07	0	0.01521	57.85	0.00174206	2	1306.7	-0.909997	30.176	0
	High	LVGDASVLFGSNKR	1	3	1	374634430		0	3.57992e+07	0.001	0.04122	46.1	0.019834	2	1462.8	0.157212	27.8086	1
502077140	PREDICTED: cationic peroxidase 2-like [Cicer arietinum]	143.801	9.85	1	2	3	4					101510290		5.54094e+08	325	34.6654	7.35693
	A2	Sequence	# PSMs	# Proteins	# Protein Groups	Protein Group Accessions	Modifications	ΔCn	Area	q-Value	PEP	IonScore	Exp Value	Charge	MH+ [Da]	ΔM [ppm]	RT [min]	# Missed Cleavages
	High	LEATcPGVVScADILALAAR	1	1	1	502077140	C5(Carbamidomethyl); C11(Carbamidomethyl)	0	4.98899e+08	0	1.044e-05	88.38	1.83416e-06	2	2087.06	0.846779	38.8821	0
	High	TKLEATcPGVVScADILALAAR	2	1	1	502077140	C7(Carbamidomethyl); C13(Carbamidomethyl)	0	1.11196e+09	0	0.01317	55.75	0.00285416	2	2316.21	2.73467	37.4381	1
	High	FDNSYYANLR	1	3	2	502077140;357445823		0	5.14222e+07	0.001	0.03666	47.88	0.00847397	2	1262.58	0.252312	25.6174	0
357448423	Peroxidase [Medicago truncatula]	143.766	9.89	1	2	2	4	antioxidant activity; catalytic activity; metal ion binding	cytoplasm; membrane; vacuole; Golgi; extracellular	defense response; response to stimulus; cell growth; cell organization and biogenesis; regulation of biological process; metabolic process	Pf00141	11412423	[GO:0004601]; GO:0016209; GO:0016684; GO:0003674; GO:0016491; GO:0003824 [GO:0005618]; GO:0030312; GO:0044464; GO:0071944; GO:0005575; GO:0005623 [GO:0005774]; GO:0044437; GO:0098588; GO:0005773; GO:0044444; GO:0044446; GO:0031090; GO:0043231; GO:0005737; GO:0044424; GO:0043229; GO:0044422; GO:0016020; GO:0043227; GO:0005622; GO:0044464; GO:0043226; GO:0005575; GO:0005623 [GO:0005794]; GO:0012505…	1.18565e+08	354	38.2834	7.51807
	A2	Sequence	# PSMs	# Proteins	# Protein Groups	Protein Group Accessions	Modifications	ΔCn	Area	q-Value	PEP	IonScore	Exp Value	Charge	MH+ [Da]	ΔM [ppm]	RT [min]	# Missed Cleavages
	High	TcPQLQSIVFQILEK	3	1	1	357448423	C2(Carbamidomethyl)	0	6.38528e+07	0	7.949e-05	92.98	6.67038e-07	2	1803.97	-0.107882	48.5381	0
	High	LYDFDNTGKPDPTLDPTYLK	1	1	1	357448423		0	1.73277e+08	0	0.008592	36.06	0.313654	3	2313.13	-0.196424	32.1784	0
502104561	PREDICTED: alpha-galactosidase-like [Cicer arietinum]	142.482	22.79	28	4	8	9					101503593		334004236	408	45.8948	6.45557
	A2	Sequence	# PSMs	# Proteins	# Protein Groups	Protein Group Accessions	Modifications	ΔCn	Area	q-Value	PEP	IonScore	Exp Value	Charge	MH+ [Da]	ΔM [ppm]	RT [min]	# Missed Cleavages
	High	YDNcYNDESKPTVR	2	1	1	502104561	C4(Carbamidomethyl)	0	3.65604e+07	0	0.0005419	68.9	2.86313e-05	2	1760.76	0.460781	16.4805	0
	High	LGYTYVNIDDcWAEINR	1	6	2	255640568;502104561	C11(Carbamidomethyl)	0	164077517	0	9.645e-05	49.65	0.00796578	2	2101.97	0.49126	38.4238	0
	High	EVIAVNQDSLGVQAK	1	4	2	388496374;502104561		0	6.02992e+07	0	0.007612	49.09	0.012627	2	1570.83	-6.86262	25.5483	0
	High	LGIYSDAGYFTcSK	1	17	2	502104561;255640568	C12(Carbamidomethyl)	0	605787000	0	0.002974	45.83	0.0169098	2	1581.73	0.601026	31.111	0
	High	ALADYVHSK	1	31	1	502104561		0	232148191	0	0.03483	30.33	0.848049	2	1003.52	-0.13438	18.862	0
	High	KMPGSLGHEFQDAK	1	1	1	502104561		0	1.64033e+07	0.002	0.05594	30.59	0.916358	2	1544.75	-0.75019	21.2069	1
	High	APLLLGcDVR	1	50	4	502104561;255640568;388496374;255559665	C7(Carbamidomethyl)	0	4.36641e+07	0.003	0.06204	35.6	0.197699	2	1113.61	0.449967	27.0385	0
	High	MPGSLGHEFQDAK	1	1	1	502104561		0	4.60045e+07	0.004	0.06532	19.13	7.76881	3	1416.66	-0.0740417	22.7787	0
357515189	Aspartic proteinase nepenthesin-1 [Medicago truncatula]	140.654	22.58	2	7	7	7	catalytic activity		metabolic process	Pf00026	11407606	[GO:0004190]; GO:0004175; GO:0070001; GO:0070011; GO:0008233; GO:0016787; GO:0003824; GO:0003674 [GO:0005618]; GO:0030312; GO:0044464; GO:0071944; GO:0005575; GO:0005623 [GO:0006508]; GO:0019538; GO:0043170; GO:0044238; GO:0071704; GO:0008152; GO:0008150 [GO:0009505]; GO:0005618; GO:0030312; GO:0044464; GO:0071944; GO:0005575; GO:0005623	555056510	434	46.7731	9.34912
	A2	Sequence	# PSMs	# Proteins	# Protein Groups	Protein Group Accessions	Modifications	ΔCn	Area	q-Value	PEP	IonScore	Exp Value	Charge	MH+ [Da]	ΔM [ppm]	RT [min]	# Missed Cleavages
	High	TTGSSAPQQGLLGLGR	1	2	1	357515189		0	5.83494e+08	0	0.000479	67.89	0.000166903	2	1542.82	0.0873056	27.2912	0
	High	LAEPVYTAVR	1	2	1	357515189		0	410436810	0	0.02608	64.82	0.000239791	2	1118.62	-0.501202	23.0524	0
	High	KIVDIPPAALAFNPTTGAGTIFDSGTVFTR	1	2	1	357515189		0	2.00516e+08	0	0.001358	57.01	0.00143358	3	3077.63	0.614838	43.7636	1
	High	SSLYYVNLVAIK	1	3	1	357515189		0	1.05397e+08	0	0.004558	38.73	0.0740707	2	1369.77	0.637915	35.7866	0
	High	STFSYcLPSFK	1	4	1	357515189	C6(Carbamidomethyl)	0	6.04866e+08	0.001	0.04703	32.33	0.410435	2	1336.62	0.425069	33.3259	0
	High	QIIQSPTYIVK	1	2	1	357515189		0	476808928	0.004	0.06956	40.34	0.0399562	2	1289.75	0.082388	26.6931	0
	High	LGPVYQPK	1	2	1	357515189		0	2.35947e+08	0.009	0.1305	38.93	0.148651	2	901.514	0.131474	19.5563	0
357437609	Beta-galactosidase [Medicago truncatula]	139.89	12.81	3	5	6	6	catalytic activity	membrane	metabolic process	Pf01301	11414214	[GO:0004553]; GO:0016798; GO:0016787; GO:0003824; GO:0003674 [GO:0004565]; GO:0015925; GO:0004553; GO:0016798; GO:0016787; GO:0003824; GO:0003674 [GO:0005975]; GO:0044238; GO:0071704; GO:0008152; GO:0008150 [GO:0008152]; GO:0008150 [GO:0016021]; GO:0031224; GO:0044425; GO:0005575; GO:0016020 [GO:0016787]; GO:0003824; GO:0003674 [GO:0016798]; GO:0016787; GO:0003824; GO:0003674	7.61618e+07	718	80.1384	6.17627
	A2	Sequence	# PSMs	# Proteins	# Protein Groups	Protein Group Accessions	Modifications	ΔCn	Area	q-Value	PEP	IonScore	Exp Value	Charge	MH+ [Da]	ΔM [ppm]	RT [min]	# Missed Cleavages
	High	GSFVNYYMYHGGTNFGR	1	3	1	357437609		0	2.95356e+07	0	0.0001923	74.64	1.2119e-05	2	1969.86	-0.683418	31.7217	0
	High	GEIWINDQSIGR	1	2	1	357437609		0	1.15878e+08	0	0.007256	62.46	0.000586359	2	1387.7	0.482709	28.847	0
	High	WAAQMAVGLDTGVPWDMcK	1	2	1	357437609	C18(Carbamidomethyl)	0	4.8567e+07	0	0.003071	43.51	0.0332749	2	2135.98	2.39734	40.3879	0
	High	HWPAYIAHGNcDEcNYAGTFTNPK	1	2	1	357437609	C11(Carbamidomethyl); C14(Carbamidomethyl)	0	6.25729e+07	0	0.0001983	41.03	0.0169999	3	2823.2	-0.251173	27.9866	0
	High	ILISGSIHYPR	1	28	6	30687121;525313652;157313304;357437609;357449771;357438127		0	50034688	0.004	0.0667	37.66	0.106402	2	1255.72	0.757419	26.9802	0
	High	TNcGEPTQK	1	2	1	357437609	C3(Carbamidomethyl)	0	2.99377e+06	0.007	0.1141	28.88	0.360692	2	1034.46	-0.329247	7.89367	0
6273331	glycine-rich RNA binding protein, partial [Medicago sativa]	139.756	27.62	1	2	2	3	nucleotide binding			Pf00076		[GO:0000166]; GO:0036094; GO:1901265; GO:0005488; GO:0097159; GO:1901363; GO:0003674 [GO:0003676]; GO:0097159; GO:1901363; GO:0005488; GO:0003674	5.01674e+08	105	10.778	4.71631
	A2	Sequence	# PSMs	# Proteins	# Protein Groups	Protein Group Accessions	Modifications	ΔCn	Area	q-Value	PEP	IonScore	Exp Value	Charge	MH+ [Da]	ΔM [ppm]	RT [min]	# Missed Cleavages
	High	cFVGGLAWATDNDALEK	2	1	1	6273331	C1(Carbamidomethyl)	0	2.49361e+08	0	3.79e-05	90.14	7.68377e-07	2	1866.87	0.530024	36.2108	0
	High	AFSQYGEIVDSK	1	1	1	6273331		0	753987480	0	0.005692	70.74	6.45531e-05	2	1343.65	-0.141922	25.5922	0
357480067	Leucine aminopeptidase [Medicago truncatula]	139.087	8.29	2	3	3	4	catalytic activity; metal ion binding	cytoplasm; vacuole; cytosol	metabolic process; development; response to stimulus	Pf00883; Pf02789	11439557	[GO:0004177]; GO:0008238; GO:0070011; GO:0008233; GO:0016787; GO:0003824; GO:0003674 [GO:0005622]; GO:0044464; GO:0005575; GO:0005623 [GO:0005737]; GO:0044424; GO:0005622; GO:0044464; GO:0005575; GO:0005623 [GO:0005773]; GO:0043231; GO:0044444; GO:0043227; GO:0043229; GO:0005737; GO:0044424; GO:0043226; GO:0005622; GO:0044464; GO:0005575; GO:0005623 [GO:0005829]; GO:0044444; GO:0005737; GO:004442…	3.75945e+07	567	59.5711	7.7085
	A2	Sequence	# PSMs	# Proteins	# Protein Groups	Protein Group Accessions	Modifications	ΔCn	Area	q-Value	PEP	IonScore	Exp Value	Charge	MH+ [Da]	ΔM [ppm]	RT [min]	# Missed Cleavages
	High	FDMGGSAAVLGAAK	1	2	1	357480067		0	2.79825e+07	0	0.0004597	80.71	7.71735e-06	2	1294.65	-0.319638	28.5961	0
	High	LSTAYAIASGAVLGLFEDQR	2	2	1	357480067		0	1.80663e+07	0	5.269e-05	71.7	8.16066e-05	2	2082.08	-2.91886	48.1618	0
	High	YAGDVSSGIIFGR	1	2	1	357480067		0	6.67346e+07	0	0.002795	56.01	0.00524566	2	1341.68	-1.32311	30.5113	0
357473263	Glycine-rich RNA binding protein [Medicago truncatula]	139.01	16.84	1	2	2	3	nucleotide binding			Pf00076	11420057	[GO:0000166]; GO:0036094; GO:1901265; GO:0005488; GO:0097159; GO:1901363; GO:0003674 [GO:0003676]; GO:0097159; GO:1901363; GO:0005488; GO:0003674	4.41642e+07	190	18.4362	5.42725
	A2	Sequence	# PSMs	# Proteins	# Protein Groups	Protein Group Accessions	Modifications	ΔCn	Area	q-Value	PEP	IonScore	Exp Value	Charge	MH+ [Da]	ΔM [ppm]	RT [min]	# Missed Cleavages
	High	cFVGGLAWATDSQALEQAFSK	2	1	1	357473263	C1(Carbamidomethyl)	0	5.06063e+07	0	2.162e-07	132.32	6.47829e-11	2	2286.09	-0.244296	44.8193	0
	High	GFGFVTFAEEK	1	1	1	357473263		0	3.7722e+07	0.002	0.05511	34.69	0.257877	2	1231.6	-1.20438	34.8682	0
388515413	unknown [Medicago truncatula]	138.313	22.75	2	3	3	3	enzyme regulator activity	membrane	metabolic process; regulation of biological process	Pf00197		[GO:0004866]; GO:0030414; GO:0061135; GO:0004857; GO:0061134; GO:0030234; GO:0003674 [GO:0010951]; GO:0010466; GO:0052548; GO:0051346; GO:0052547; GO:0043086; GO:0051336; GO:0030162; GO:0044092; GO:0050790; GO:0006508; GO:0070613; GO:0065009; GO:0019222; GO:0019538; GO:0010468; GO:0016485; GO:0051246; GO:0065007; GO:0008152; GO:0050789; GO:0043170; GO:0044238; GO:0010467; GO:0060255; GO:0051604; …	1.56596e+08	211	22.9998	5.64307
	A2	Sequence	# PSMs	# Proteins	# Protein Groups	Protein Group Accessions	Modifications	ΔCn	Area	q-Value	PEP	IonScore	Exp Value	Charge	MH+ [Da]	ΔM [ppm]	RT [min]	# Missed Cleavages
	High	VMAVGDGIEEPYYVR	1	2	1	388515413		0	102853563	0	4.534e-05	96.35	2.1108e-07	2	1697.82	0.185538	30.501	0
	High	LAGEHAYEIYSFK	1	2	1	388515413		0	124601110	0	0.001383	51.87	0.00682896	2	1527.75	-0.00717846	27.7026	0
	High	VGSGFWFVSTGGAAGDLVSK	1	2	1	388515413		0	2.42333e+08	0	0.005153	46.76	0.026827	2	1941.98	2.33471	39.2007	0
357520877	Malic enzyme [Medicago truncatula]	136.385	26.9	32	10	10	11	catalytic activity; metal ion binding; nucleotide binding	cytoplasm; membrane; vacuole; cytosol; extracellular	metabolic process; response to stimulus; cell organization and biogenesis	Pf00390; Pf03949	11412374	[GO:0004470]; GO:0016615; GO:0016614; GO:0016491; GO:0003824; GO:0003674 [GO:0004471]; GO:0004470; GO:0016616; GO:0016615; GO:0016614; GO:0016491; GO:0003824; GO:0003674 [GO:0005618]; GO:0030312; GO:0044464; GO:0071944; GO:0005575; GO:0005623 [GO:0005774]; GO:0044437; GO:0098588; GO:0005773; GO:0044444; GO:0044446; GO:0031090; GO:0043231; GO:0005737; GO:0044424; GO:0043229; GO:0044422; GO:0016020…	1.63277e+08	591	65.2958	6.3667
	A2	Sequence	# PSMs	# Proteins	# Protein Groups	Protein Group Accessions	Modifications	ΔCn	Area	q-Value	PEP	IonScore	Exp Value	Charge	MH+ [Da]	ΔM [ppm]	RT [min]	# Missed Cleavages
	High	ILGLGDLGcQGMGIPVGK	1	31	1	357520877	C9(Carbamidomethyl)	0	244350401	0	0.004561	56.84	0.00210989	2	1784.94	0.827186	38.2148	0
	High	LLIDNVEELLPIVYTPVVGEAcQK	2	4	1	357520877	C22(Carbamidomethyl)	0	4.08568e+07	0	0.0002342	49.83	0.00697526	3	2712.46	1.22275	49.7907	0
	High	AIFASGSPFDPVEYK	1	7	1	357520877		0	156857639	0	0.002873	46.25	0.0248567	2	1627.8	0.911727	34.8195	0
	High	ATGKEYYDLLHEFMTAVK	1	2	1	357520877		0	5.11986e+07	0	0.001909	31.04	0.963738	3	2116.04	-1.30033	44.0197	1
	High	VLVQFEDFANHNAFELLAK	1	12	1	357520877		0	3.65505e+07	0	0.00178	25.93	3.37033	3	2205.14	0.509562	42.3737	0
	High	KGLTYPPFSDIRK	1	2	1	357520877		0	11193228	0.001	0.04149	22.42	3.82542	3	1521.84	0.354436	25.9865	2
	High	ISANIAANVAAK	1	11	1	357520877		0	6.91768e+07	0.004	0.07708	46.17	0.0171957	2	1142.65	0.443364	21.9617	0
	High	GLLPPTVSSQQLQEK	1	3	1	357520877		0	84050378	0.004	0.07692	33.62	0.320908	2	1624.89	0.0869589	27.768	0
	High	IIKPTVLIGSSGVGK	1	2	1	357520877		0	8.86221e+07	0.005	0.1013	26.06	0.286018	3	1468.91	0.334379	27.2462	0
	High	YVAMMDLQER	1	17	1	357520877		0	6.0029e+07	0.009	0.1362	35.13	0.170223	2	1255.58	1.32839	27.6158	0
68064400	RecName: Full=Thaumatin-like protein	135.69	80	1	2	2	2		extracellular	defense response; response to stimulus	Pf00314		[GO:0005576]; GO:0005575 [GO:0031640]; GO:0001906; GO:0044364; GO:0008150; GO:0035821; GO:0051704; GO:0065008; GO:0065007 [GO:0050832]; GO:0009620; GO:0098542; GO:0051707; GO:0006952; GO:0043207; GO:0051704; GO:0006950; GO:0009605; GO:0009607; GO:0008150; GO:0050896	9.78528e+08	30	3.21956	8.23584
	A2	Sequence	# PSMs	# Proteins	# Protein Groups	Protein Group Accessions	Modifications	ΔCn	Area	q-Value	PEP	IonScore	Exp Value	Charge	MH+ [Da]	ΔM [ppm]	RT [min]	# Missed Cleavages
	High	ANFEIVNNcPYTVWAAASPGGGR	1	1	1	68064400	C9(Carbamidomethyl)	0	1703906877	0	6.545e-06	115.7	3.12877e-09	2	2451.15	0.819398	36.2641	0
	High	ANFEIVNNcPYTVWAAASPGGGRR	1	1	1	68064400	C9(Carbamidomethyl)	0	2.53149e+08	0	0.01431	52.49	0.00761813	3	2607.25	0.864672	34.188	1
357501049	hypothetical protein MTR_6g090810 [Medicago truncatula]	134.99	9.44	8	2	2	3					11427635		2.50036e+07	286	32.4126	7.59131
	A2	Sequence	# PSMs	# Proteins	# Protein Groups	Protein Group Accessions	Modifications	ΔCn	Area	q-Value	PEP	IonScore	Exp Value	Charge	MH+ [Da]	ΔM [ppm]	RT [min]	# Missed Cleavages
	High	KISEYQIIEIAENVcNLK	2	8	1	357501049	C15(Carbamidomethyl)	0	2.79474e+07	0	8.056e-06	125.46	3.05381e-10	2	2164.14	1.6775	41.3809	1
	High	TPGEPFVAK	1	8	1	357501049		0	2.20599e+07	0.005	0.1037	27.87	1.69527	2	945.503	-1.34015	19.9032	0
357448673	Reticuline oxidase-like protein [Medicago truncatula]	134.697	15.63	1	3	7	7	catalytic activity; nucleotide binding		metabolic process	Pf01565; Pf08031	11407647	[GO:0003824]; GO:0003674 [GO:0008762]; GO:0016616; GO:0016614; GO:0016491; GO:0003824; GO:0003674 [GO:0016491]; GO:0003824; GO:0003674 [GO:0016614]; GO:0016491; GO:0003824; GO:0003674 [GO:0050660]; GO:0000166; GO:0043168; GO:0050662; GO:0036094; GO:1901265; GO:0043167; GO:0048037; GO:0005488; GO:0097159; GO:1901363; GO:0003674 [GO:0055114]; GO:0044710; GO:0008152; GO:0044699; GO:0008150	6.15493e+08	544	60.5381	9.68604
	A2	Sequence	# PSMs	# Proteins	# Protein Groups	Protein Group Accessions	Modifications	ΔCn	Area	q-Value	PEP	IonScore	Exp Value	Charge	MH+ [Da]	ΔM [ppm]	RT [min]	# Missed Cleavages
	High	ASVVALFLGR	1	1	1	357448673		0	2.57185e+07	0	0.004906	64.83	7.52084e-05	2	1032.62	-0.174948	39.5704	0
	High	SMGEDLFWAIR	1	1	1	357448673		0	8.73051e+07	0	0.006687	60.42	0.000726302	2	1324.64	0.578851	41.0192	0
	High	YGLSVDNIIDAEIVDVK	1	2	2	357448669;357448673		0	1.60958e+07	0	0.000475	53.53	0.00498771	2	1862.98	1.49937	42.7201	0
	High	qPSHVQSTVIcAK	1	2	2	357448669;357448673	N-Term(Gln->pyro-Glu); C11(Carbamidomethyl)	0	3.65069e+07	0	0.00466	48.95	0.0134635	2	1437.72	-0.271828	20.6707	0
	High	DLDIGINSFGK	1	2	2	357448669;357448673		0	93157821	0	0.02452	44.38	0.0399059	2	1178.61	0.33694	32.0911	0
	High	AISKDDLEGIWK	1	2	2	357448669;357448673		0	1.66602e+09	0	0.007934	29.93	1.29445	2	1374.73	-0.669104	29.505	1
	High	IGFVFNPYGGK	1	1	1	357448673		0	7.47709e+07	0.009	0.1281	35.46	0.243571	2	1198.62	-1.25165	33.4695	0
357448669	Reticuline oxidase-like protein [Medicago truncatula]	134.295	16.61	1	3	7	8	catalytic activity; nucleotide binding	cytoplasm; mitochondrion; vacuole; Golgi; cytosol; membrane; extracellular	response to stimulus; metabolic process	Pf01565; Pf08031	11420001	[GO:0003824]; GO:0003674 [GO:0005739]; GO:0043231; GO:0044444; GO:0043227; GO:0043229; GO:0005737; GO:0044424; GO:0043226; GO:0005622; GO:0044464; GO:0005575; GO:0005623 [GO:0005773]; GO:0043231; GO:0044444; GO:0043227; GO:0043229; GO:0005737; GO:0044424; GO:0043226; GO:0005622; GO:0044464; GO:0005575; GO:0005623 [GO:0005794]; GO:0012505; GO:0043231; GO:0044444; GO:0044464; GO:0043227; GO:0043229…	7.10924e+08	542	60.1422	9.11475
	A2	Sequence	# PSMs	# Proteins	# Protein Groups	Protein Group Accessions	Modifications	ΔCn	Area	q-Value	PEP	IonScore	Exp Value	Charge	MH+ [Da]	ΔM [ppm]	RT [min]	# Missed Cleavages
	High	MAEIPADATPFPHR	2	1	1	357448669		0	8.16296e+07	0	0.009825	55.56	0.00285268	2	1552.76	-0.172218	26.6242	0
	High	YGLSVDNIIDAEIVDVK	1	2	2	357448669;357448673		0	1.60958e+07	0	0.000475	53.53	0.00498771	2	1862.98	1.49937	42.7201	0
	High	qPSHVQSTVIcAK	1	2	2	357448669;357448673	N-Term(Gln->pyro-Glu); C11(Carbamidomethyl)	0	3.65069e+07	0	0.00466	48.95	0.0134635	2	1437.72	-0.271828	20.6707	0
	High	DLDIGINSFGK	1	2	2	357448669;357448673		0	93157821	0	0.02452	44.38	0.0399059	2	1178.61	0.33694	32.0911	0
	High	LVAVPETVTVFR	1	4	1	357448669		0	128473340	0	0.03338	33.17	0.19196	2	1330.77	-0.0800684	32.8728	0
	High	AISKDDLEGIWK	1	2	2	357448669;357448673		0	1.66602e+09	0	0.007934	29.93	1.29445	2	1374.73	-0.669104	29.505	1
	High	VGFVFNPYGGK	1	1	1	357448669		0	338284184	0.001	0.0482	55.42	0.00602491	2	1184.61	0.300344	31.9069	0
525313536	rab GDP dissociation inhibitor alpha-like [Cicer arietinum]	134.19	18.02	72	1	5	6	enzyme regulator activity		transport; metabolic process; regulation of biological process	Pf00996	101496230	[GO:0005093]; GO:0005092; GO:0005083; GO:0030695; GO:0060589; GO:0030234; GO:0003674 [GO:0015031]; GO:0045184; GO:0071702; GO:0008104; GO:0051234; GO:0006810; GO:0033036; GO:0008150; GO:0051179 [GO:0050790]; GO:0019222; GO:0065009; GO:0008152; GO:0050789; GO:0065007; GO:0008150	115282234	444	49.615	5.97314
	A2	Sequence	# PSMs	# Proteins	# Protein Groups	Protein Group Accessions	Modifications	ΔCn	Area	q-Value	PEP	IonScore	Exp Value	Charge	MH+ [Da]	ΔM [ppm]	RT [min]	# Missed Cleavages
	High	NDYYGGESTSLNLIQLWK	1	9	2	525313536;357519317		0	1.40572e+07	0	0.001109	88.15	1.83646e-06	2	2101.02	-1.73924	42.296	0
	High	LSAVYGGTYMLNKPEcK	1	69	2	525313536;357519317	C16(Carbamidomethyl)	0	130997047	0	0.0006093	54.61	0.00458473	2	1930.94	0.520165	26.512	0
	High	EcILSGLLSVDGLK	1	71	1	525313536	C2(Carbamidomethyl)	0	99875292	0	0.002009	45.74	0.0389628	2	1503.81	0.553668	41.8042	0
	High	FGLDDNTVDFIGHALALHR	2	3	2	525313536;357519317		0	6.05869e+07	0	0.0005572	40.25	0.118376	4	2111.07	-0.195292	42.245	0
	High	YLNEPALDTVKR	1	14	2	525313536;357519317		0	114974363	0.009	0.1287	21.97	6.66335	2	1418.76	0.0721151	22.5397	1
357465129	Blue copper protein [Medicago truncatula]	131.27	33.33	4	3	3	5	metal ion binding			Pf02298	11425589	[GO:0005507]; GO:0046914; GO:0046872; GO:0043169; GO:0043167; GO:0005488; GO:0003674 [GO:0009055]; GO:0003674	5.74478e+08	186	19.0425	7.40088
	A2	Sequence	# PSMs	# Proteins	# Protein Groups	Protein Group Accessions	Modifications	ΔCn	Area	q-Value	PEP	IonScore	Exp Value	Charge	MH+ [Da]	ΔM [ppm]	RT [min]	# Missed Cleavages
	High	TFAVGDSLVFNYGAGHTVDEVKESDYK	1	4	1	357465129		0	1.61218e+08	0	5.168e-05	70.76	0.00012356	3	2948.4	0.566171	33.6361	1
	High	AGTHYFIcAVPGHcTGGMK	3	4	1	357465129	C8(Carbamidomethyl); C14(Carbamidomethyl)	0	1.09623e+09	0	0.0005131	59.37	0.000543777	2	2063.92	-2.98972	24.5823	0
	High	SGWAIGSDYNTWASDK	1	4	1	357465129		0	465984469	0	0.00129	59.14	0.000431279	2	1757.78	-0.534161	32.5247	0
388492964	unknown [Lotus japonicus]	130.88	18.53	13	1	5	7				Pf04862			2.77365e+08	367	40.0429	8.646
	A2	Sequence	# PSMs	# Proteins	# Protein Groups	Protein Group Accessions	Modifications	ΔCn	Area	q-Value	PEP	IonScore	Exp Value	Charge	MH+ [Da]	ΔM [ppm]	RT [min]	# Missed Cleavages
	High	HFNVPFGLGAVELVAGR	2	9	2	388492964;388502990		0	4.93228e+08	0	0.0002889	60.32	0.000813589	2	1782.96	-3.51857	41.6898	0
	High	LGNEASISQTIK	1	11	2	388492964;388502990		0	261541736	0	0.004461	59.46	0.00124519	2	1260.68	-0.0733035	21.6502	0
	High	NGcHGSMMVEAFAAK	1	10	2	388492964;388502990	C3(Carbamidomethyl)	0	5.62012e+07	0	0.001643	50.73	0.00200923	2	1609.69	0.978953	25.9722	0
	High	VKPGQLYALILGASR	1	6	2	388492964;388502990		0	2.09382e+07	0	0.009506	23.38	1.01804	3	1585.94	0.132943	39.6654	0
	High	hFNVPFGLGAVELVAGR	1	9	2	388492964;388502990	H1(Oxidation)	0	4.35648e+07	0.001	0.05371	16.41	20.655	3	1798.97	4.65856	38.3034	0
	High	TcAQDEVLR	1	16	1	388492964	C2(Carbamidomethyl)	0	7.73252e+07	0.007	0.1169	35.95	0.13288	2	1091.52	0.0246879	17.1093	0
217069992	unknown [Medicago truncatula]	130.738	18.62	3	3	3	6	catalytic activity		metabolic process			[GO:0004190]; GO:0004175; GO:0070001; GO:0070011; GO:0008233; GO:0016787; GO:0003824; GO:0003674 [GO:0006508]; GO:0019538; GO:0043170; GO:0044238; GO:0071704; GO:0008152; GO:0008150	2.86565e+08	247	26.4723	7.85498
	A2	Sequence	# PSMs	# Proteins	# Protein Groups	Protein Group Accessions	Modifications	ΔCn	Area	q-Value	PEP	IonScore	Exp Value	Charge	MH+ [Da]	ΔM [ppm]	RT [min]	# Missed Cleavages
	High	KDPSTNLFYTSVGIGTPR	1	3	1	217069992		0	94874614	0	9.904e-06	98.51	1.85441e-07	2	1953.01	0.461452	31.5244	1
	High	FIFGGGLGEDFIFISQQK	4	1	1	217069992		0	4.61983e+07	0	4.881e-05	48.9	0.0158532	2	2003.03	1.15794	47.5203	0
	High	FSLcLPSSNK	1	3	1	217069992	C4(Carbamidomethyl)	0	718622960	0.002	0.0566	43.32	0.037042	2	1152.57	-0.415279	28.8032	0
255642225	unknown [Glycine max]	130.59	13.41	2	2	3	5	antioxidant activity; catalytic activity; metal ion binding		response to stimulus; metabolic process	Pf00141	100812415	[GO:0004601]; GO:0016209; GO:0016684; GO:0003674; GO:0016491; GO:0003824 [GO:0006979]; GO:0006950; GO:0050896; GO:0008150 [GO:0016491]; GO:0003824; GO:0003674 [GO:0020037]; GO:0046906; GO:0097159; GO:1901363; GO:0005488; GO:0003674 [GO:0046872]; GO:0043169; GO:0043167; GO:0005488; GO:0003674 [GO:0055114]; GO:0044710; GO:0008152; GO:0044699; GO:0008150	1.19408e+09	261	28.0673	8.66064
	A2	Sequence	# PSMs	# Proteins	# Protein Groups	Protein Group Accessions	Modifications	ΔCn	Area	q-Value	PEP	IonScore	Exp Value	Charge	MH+ [Da]	ΔM [ppm]	RT [min]	# Missed Cleavages
	High	SKVEALcPGVVScADIVTIAAR	2	2	1	255642225	C7(Carbamidomethyl); C13(Carbamidomethyl)	0	6.53562e+08	0	4.333e-05	74.43	4.01162e-05	2	2316.21	1.04819	33.9385	1
	High	DMVALSGAHTIGK	2	14	4	357491415;508787407;255642225;593692628		0	2.87888e+09	0	0.002395	69.69	9.98166e-05	2	1299.67	-0.0679784	23.0765	0
	High	VEALcPGVVScADIVTIAAR	1	2	1	255642225	C5(Carbamidomethyl); C11(Carbamidomethyl)	0	4.97892e+07	0	0.004012	14.51	51.0039	3	2101.08	0.0675475	36.7253	0
388519181	unknown [Medicago truncatula]	130.06	30.64	24	5	5	6	antioxidant activity; catalytic activity; metal ion binding		metabolic process; response to stimulus	Pf00081; Pf02777		[GO:0004784]; GO:0016209; GO:0016721; GO:0003674; GO:0016491; GO:0003824 [GO:0006801]; GO:0072593; GO:0044237; GO:0008152; GO:0009987; GO:0008150 [GO:0016491]; GO:0003824; GO:0003674 [GO:0019430]; GO:0006801; GO:0044710; GO:0044763; GO:0071451; GO:0072593; GO:0008152; GO:0044699; GO:0009987; GO:0000303; GO:0034614; GO:0044237; GO:0008150; GO:0000302; GO:0010035; GO:0034599; GO:1901701; GO:0006979…	7.33787e+07	235	26.2678	8.26514
	A2	Sequence	# PSMs	# Proteins	# Protein Groups	Protein Group Accessions	Modifications	ΔCn	Area	q-Value	PEP	IonScore	Exp Value	Charge	MH+ [Da]	ΔM [ppm]	RT [min]	# Missed Cleavages
	High	VNAEGAALQGSGWVWLALDK	2	2	1	388519181		0	2.95211e+07	0	3.244e-05	92.84	6.64607e-07	2	2085.08	1.63077	45.0047	0
	High	GTSLVPLLGIDVWEHAYYLQYK	1	1	1	388519181		0	1.15428e+07	0	0.001393	46.19	0.0267293	2	2565.34	0.401525	49.7399	0
	High	LVVETTANQDPLVTK	1	23	1	388519181		0	8.75287e+07	0	0.003576	46.17	0.0215435	2	1627.89	0.289515	25.9241	0
	High	HHQTYITNYNK	1	24	1	388519181		0	5.60707e+07	0	0.01291	41.54	0.0575965	2	1418.68	-0.216799	14.3546	0
	High	VNAEGAALQGSGWVWLALDKELKR	1	1	1	388519181		0	76536712	0	0.003907	27.49	1.36503	4	2611.4	1.05573	44.394	2
46849842	pectin methylesterase 5 [Medicago truncatula]	129.777	32.46	1	2	3	4	catalytic activity		metabolic process; cell organization and biogenesis	Pf01095		[GO:0005618]; GO:0030312; GO:0044464; GO:0071944; GO:0005575; GO:0005623 [GO:0008152]; GO:0008150 [GO:0016787]; GO:0003824; GO:0003674 [GO:0030599]; GO:0052689; GO:0016788; GO:0016787; GO:0003824; GO:0003674 [GO:0042545]; GO:0071555; GO:0045229; GO:0071554; GO:0009987; GO:0016043; GO:0008150; GO:0071840 [GO:0045330]; GO:0016788; GO:0016787; GO:0003824; GO:0003674	9.15892e+07	114	12.7543	8.66064
	A2	Sequence	# PSMs	# Proteins	# Protein Groups	Protein Group Accessions	Modifications	ΔCn	Area	q-Value	PEP	IonScore	Exp Value	Charge	MH+ [Da]	ΔM [ppm]	RT [min]	# Missed Cleavages
	High	VSAQSDLNPSSVK	1	1	1	46849842		0	1.06308e+08	0	0.0006653	82.46	6.35934e-06	2	1331.68	-0.159243	18.9088	0
	High	TDPNQNTGIIIHNSR	2	1	1	46849842		0	8.8023e+07	0	0.001121	74.39	4.33223e-05	2	1679.85	0.55965	19.0385	0
	High	TITVTAQGR	1	5	2	46849842;571444145		0	8.04366e+07	0.001	0.04758	48.26	0.0119371	2	946.532	-0.0618315	15.6432	0
3913031	RecName: Full=Beta-amylase; AltName: Full=1,4-alpha-D-glucan maltohydrolase	128.891	13.91	22	5	5	6	catalytic activity		metabolic process	Pf01373		[GO:0000272]; GO:0005976; GO:0009057; GO:0016052; GO:0005975; GO:0043170; GO:1901575; GO:0044238; GO:0071704; GO:0009056; GO:0008152; GO:0008150 [GO:0005975]; GO:0044238; GO:0071704; GO:0008152; GO:0008150 [GO:0008152]; GO:0008150 [GO:0016161]; GO:0016160; GO:0004553; GO:0016798; GO:0016787; GO:0003824; GO:0003674 [GO:0016787]; GO:0003824; GO:0003674 [GO:0016798]; GO:0016787; GO:0003824; GO:00036…	1.46685e+08	496	56.1039	5.56689
	A2	Sequence	# PSMs	# Proteins	# Protein Groups	Protein Group Accessions	Modifications	ΔCn	Area	q-Value	PEP	IonScore	Exp Value	Charge	MH+ [Da]	ΔM [ppm]	RT [min]	# Missed Cleavages
	High	NQEYLSIGVDNKPIFHGR	2	1	1	3913031		0	1.61663e+08	0	4.159e-05	95.65	3.43823e-07	2	2087.07	0.351331	28.1379	0
	High	LVQQVLSGGWR	1	2	1	3913031		0	1.75456e+08	0	0.009326	54.19	0.00307101	2	1242.69	-0.319799	29.4554	0
	High	HHAILNFTcLEMR	1	22	1	3913031	C9(Carbamidomethyl)	0	86228776	0	0.003198	40.11	0.103992	2	1641.8	-0.532385	30.6678	0
	High	TAIEIYSDYMK	1	22	1	3913031		0	1.02935e+08	0	0.0261	26.9	1.61369	2	1333.63	0.164853	30.7034	0
	High	LSDDLMQQSNFDIFKK	1	2	1	3913031		0	8.43567e+07	0	0.01551	17.92	18.4537	2	1928.94	0.874066	35.1119	1
357508073	Subtilisin-like serine protease [Medicago truncatula]	128.637	9.36	4	1	5	7	catalytic activity; protein binding		metabolic process; regulation of biological process	Pf00082; Pf02225; Pf05922	11436744	[GO:0004252]; GO:0004175; GO:0008236; GO:0070011; GO:0017171; GO:0008233; GO:0016787; GO:0003824; GO:0003674 [GO:0006508]; GO:0019538; GO:0043170; GO:0044238; GO:0071704; GO:0008152; GO:0008150 [GO:0008233]; GO:0016787; GO:0003824; GO:0003674 [GO:0008236]; GO:0017171; GO:0070011; GO:0016787; GO:0008233; GO:0003824; GO:0003674 [GO:0016787]; GO:0003824; GO:0003674 [GO:0042802]; GO:0005515; GO:00054…	6.61997e+08	737	79.6112	9.37842
	A2	Sequence	# PSMs	# Proteins	# Protein Groups	Protein Group Accessions	Modifications	ΔCn	Area	q-Value	PEP	IonScore	Exp Value	Charge	MH+ [Da]	ΔM [ppm]	RT [min]	# Missed Cleavages
	High	FGENTIIANIDTGVWPESK	2	4	2	357508073;502106343		0	3.33517e+08	0	1.895e-05	80.36	1.16492e-05	2	2091.04	0.206223	39.3411	0
	High	SVAEGQEALSAGAK	1	5	2	357508023;357508073		0	8.16307e+07	0	0.001172	66.13	0.000254495	2	1317.66	-0.0645007	17.8638	0
	High	KPAPVMASFSSR	1	11	3	357508073;124359473;357508023		0	3.00857e+08	0	0.02611	30.24	1.22306	2	1277.67	0.589338	20.9227	0
	High	TLHPNWSPAAIK	2	12	4	357508023;357508073;502106343;124359473		0	1.06206e+09	0.001	0.03848	36.05	0.231552	2	1334.72	0.0029339	25.1721	0
	High	YQFGNLQWTDGK	1	2	1	357508073		0	590413354	0.006	0.1115	44.37	0.0254911	2	1456.69	0.246714	32.0502	0
357489441	Xylan 1 4-beta-xylosidase [Medicago truncatula]	128.552	5.89	1	1	4	4	catalytic activity	membrane	metabolic process	Pf00933; Pf01915	11436086	[GO:0004553]; GO:0016798; GO:0016787; GO:0003824; GO:0003674 [GO:0005975]; GO:0044238; GO:0071704; GO:0008152; GO:0008150 [GO:0016021]; GO:0031224; GO:0044425; GO:0005575; GO:0016020 [GO:0016787]; GO:0003824; GO:0003674	1.26578e+08	798	87.9337	8.35303
	A2	Sequence	# PSMs	# Proteins	# Protein Groups	Protein Group Accessions	Modifications	ΔCn	Area	q-Value	PEP	IonScore	Exp Value	Charge	MH+ [Da]	ΔM [ppm]	RT [min]	# Missed Cleavages
	High	ALAQVVFGDYNPGGR	1	3	2	357489441;357489431		0	2.02416e+08	0	0.03305	73.09	5.87985e-05	2	1563.79	0.272681	32.9001	0
	High	NTASILPLPR	1	3	2	357489441;357489431		0	118638723	0	0.01109	60.65	0.000237893	2	1081.64	0.159923	29.0879	0
	High	GFYTYASQTHYR	1	2	2	357489441;357489431		0	5.8679e+07	0	0.008793	57.05	0.00104252	2	1493.68	0.42364	22.7964	0
	High	IIYDNQGYAK	1	1	1	357489441		0	2.09685e+07	0.009	0.133	40.08	0.0795314	2	1184.6	0.318254	19.3438	0
168274254	xyloglucan endotransglucosylase [Pisum sativum]	128.527	23.63	15	1	3	3	catalytic activity	extracellular	metabolic process	Pf00722; Pf06955		[GO:0004553]; GO:0016798; GO:0016787; GO:0003824; GO:0003674 [GO:0005618]; GO:0030312; GO:0044464; GO:0071944; GO:0005575; GO:0005623 [GO:0005975]; GO:0044238; GO:0071704; GO:0008152; GO:0008150 [GO:0006073]; GO:0044042; GO:0044264; GO:0005976; GO:0044260; GO:0044262; GO:0005975; GO:0043170; GO:0044237; GO:0044238; GO:0071704; GO:0008152; GO:0009987; GO:0008150 [GO:0016762]; GO:0016758; GO:001675…	2.1647e+08	182	21.5637	8.80713
	A2	Sequence	# PSMs	# Proteins	# Protein Groups	Protein Group Accessions	Modifications	ΔCn	Area	q-Value	PEP	IonScore	Exp Value	Charge	MH+ [Da]	ΔM [ppm]	RT [min]	# Missed Cleavages
	High	IYNSLWNADDWATR	1	20	2	356571657;168274254		0	4.34403e+08	0	0.0001159	87.24	1.40957e-06	2	1724.8	0.572376	35.8049	0
	High	TGQPYILQTNVFTGGQGNK	1	12	1	168274254		0	179603842	0	8.948e-05	75.04	4.33474e-05	2	2023.02	0.0298371	32.3263	0
	High	YTIYNYcTDR	1	40	2	356571657;168274254	C7(Carbamidomethyl)	0	3.54046e+07	0.004	0.08149	27.58	0.359639	2	1368.59	-0.513621	24.391	0
[truncated: 1,159 more rows]

## Sheet: MSMS data-Verdonk-LiCl
Accession	Description	Score	Coverage	# Proteins	# Unique Peptides	# Peptides	# PSMs	Molecular Function	Cellular Component	Biological Process	Pfam IDs	Gene IDs	GO Terms	Area	# AAs	MW [kDa]	calc. pI
[truncated: 1,551 more rows]

[truncated: 3 more sheets: MSMS data-Hybrid-CaCl2, MSMS data-Hybrid-EGTA, MSMS data-Hybrid-LiCl]
