# Supplementary material for: An improved protocol to study the plant cell wall proteome
Source: Front Plant Sci. 2015 Apr 10;6:237. doi: 10.3389/fpls.2015.00237 (PMC4392696; doi:10.3389/fpls.2015.00237)
Supplement: Supplementary file 2 [file Table2.XLS]

## Sheet:  Summary 
Supplementary table 2a. Summary of the proteins identified by MALDI-TOF/TOF according to the fraction and to the spot in which they are detected.
	Y: presence of a signal peptide as predicted by SignalP
	N:absence of a signal peptide as predicted by SignalP
	S: protein predicted to be secreted by TargetP
	C: protein predicted to be chloroplast-located by TargetP
	M :protein predicted to be mitochondria-located by TargetP
	TM: trans-membrane domain
	0: protein not present in the fraction
	1: protein present in the fraction
		proteins predicted to be secreted
		fungal proteins
										Spot name in which the GI has been found (significant or not)
GI	Prot blasted from EST	Name	CaCl2	EGTA	LiCl	SignalP	SignalP	TargetP	CaCl2	EGTA	LiCl
537317		peroxidase [Medicago sativa]	0	0	1	Y	SignalP-noTM	S			101, 103, 82, 83, 106, 84, 85, 111, 86, 112
548592		RecName: Full=Pathogenesis-related protein 1; Flags: Precursor	0	0	1	Y	SignalP-noTM	S			309
14550124		expansin [Olea europaea]	0	0	1	N	SignalP-noTM	_			290
20453991		neutral endopolygalacturonase SSPG1d [Sclerotinia sclerotiorum]	0	0	1	Y	SignalP-noTM	S			159
356506838		PREDICTED: dirigent protein 3-like [Glycine max]	0	0	1	Y	SignalP-noTM	S			176
357448431		Peroxidase [Medicago truncatula]	0	0	1	Y	SignalP-noTM	S			129
357483583		Peroxidase [Medicago truncatula]	0	0	1	Y	SignalP-noTM	S			165
357487123		Expansin [Medicago truncatula]	0	0	1	Y	SignalP-noTM	S			280
357491415		peroxidase [Medicago sativa]	0	0	1	Y	SignalP-noTM	S			201, 206, 208, 190, 221
357499799	EST	Miraculin [Medicago truncatula]	0	0	1	Y	SignalP-noTM	S			268
388509152	EST	PREDICTED: pathogenesis-related protein PR-4A-like isoform X1 [Cicer arietinum]	0	0	1	Y	SignalP-noTM	S			320
406855462		Chain A, Solution Structure Of The Anti-Fungal Defensin Def4 (Mtr_8g070770) From Medicago Truncatula (Barrel Clover)	0	0	1	N	SignalP-noTM	C			367
502139394	EST	PREDICTED: protein P21-like isoform X1 [Cicer arietinum]	0	0	1	Y	SignalP-noTM	S			276
123062	EST	PREDICTED: pathogenesis-related protein PR-4A-like isoform X1 [Cicer arietinum]	0	1	0	Y	SignalP-noTM	S		690
129814		peroxidase [Medicago sativa]	0	1	0	Y	SignalP-noTM	S		262
642530	EST	lectin [Medicago sativa]	0	1	0	Y	SignalP-noTM	S		514
2062387		pathogenesis-related thaumatin-like protein [Oryza sativa]	0	1	0	N	SignalP-noTM	_		558, 559, 564
3913031		RecName: Full=Beta-amylase; AltName: Full=1,4-alpha-D-glucan maltohydrolase	0	1	0	N	SignalP-noTM	S		91
7381205		pre-hevein-like protein [Pisum sativum]	0	1	0	N	SignalP-noTM	_		702, 710
11425148		Pathogenesis-related protein 1a [ Medicago truncatula (barrel medic) ]	0	1	0	N	SignalP-noTM	_		638
33338347		thaumatin-like pathogenesis-related protein 4-like precursor [Cicer arietinum]	0	1	0	Y	SignalP-noTM	S		644
61889379		polyubiquitin [Capsicum chinense]	0	1	0	N	SignalP-noTM	_		681
73747822	EST	ubiquitin monomer protein [Morus mongolica]	0	1	0	N	SignalP-noTM	_		674
73808530		PREDICTED: early nodulin-like protein 2-like [Cicer arietinum]	0	1	0	N	SignalP-noTM	_		665, 605
77744869		temperature-induced lipocalin' [Gossypium arboreum]	0	1	0	N	SignalP-noTM	_		633
111140007		ubiquitin [Sorbus aucuparia]	0	1	0	N	SignalP-noTM	M		675
156037300		hypothetical protein SS1G_12361 [Sclerotinia sclerotiorum 1980]	0	1	0	Y	SignalP-noTM	S		600
156048578	EST	cellobiohydrolase precursor [Thermoascus aurantiacus var. levisporus]	0	1	0	Y	SignalP-noTM	C		84, 103, 85
217071164	EST	PREDICTED: non-specific lipid-transfer protein-like [Cicer arietinum]	0	1	0	Y	SignalP-noTM	S		716
217075887	EST	Receptor-like protein kinase [Medicago truncatula]	0	1	0	N	SignalP-noTM	_		119
242051681	EST	Early nodulin-like protein [Medicago truncatula]	0	1	0	Y	SignalP-noTM	S		421
242086390	EST	thaumatin-like pathogenesis-related protein 4-like precursor [Cicer arietinum]	0	1	0	Y	SignalP-noTM	S		637
290796640		Peroxidase [Medicago truncatula]	0	1	0	N	SignalP-noTM	_		310
297810941		PREDICTED: alpha-galactosidase-like isoform X1 [Cicer arietinum]	0	1	0	Y	SignalP-noTM	S		165, 173
326512608		aspartic proteinase nepenthesin-1 [Phaseolus vulgaris]	0	1	0	Y	SignalP-noTM	M		221
356501892		PREDICTED: probable pectinesterase/pectinesterase inhibitor 40-like [Glycine max]	0	1	0	Y	SignalP-noTM	S		151
356504313		PREDICTED: laccase-7-like [Glycine max]	0	1	0	Y	SignalP-noTM	S		12
356553152		PREDICTED: peroxidase 4-like [Glycine max]	0	1	0	Y	SignalP-noTM	S		157
357117920		PREDICTED: peroxidase 4-like [Brachypodium distachyon]	0	1	0	Y	SignalP-noTM	S		306
357437609		Beta-galactosidase [Medicago truncatula]	0	1	0	Y	SignalP-noTM	S		42, 35, 16, 20, 21
357437719		Cysteine proteinase [Medicago truncatula]	0	1	0	Y	SignalP-TM	S		406, 689
357438145		Cysteine proteinase [Medicago truncatula]	0	1	0	Y	SignalP-noTM	S		448
357444469		Xylosidase [Medicago truncatula]	0	1	0	Y	SignalP-noTM	S		46
357452877		Peroxidase [Medicago truncatula]	0	1	0	Y	SignalP-noTM	S		257
357452885		Peroxidase OS=Medicago truncatula	0	1	0	Y	SignalP-noTM	S		229
357453873		Beta-galactosidase [Medicago truncatula]	0	1	0	Y	SignalP-noTM	S		173
357455947		Glucan 1,3-beta-glucosidase [Medicago truncatula]	0	1	0	Y	SignalP-noTM	S		126, 118
357466125		Protease inhibitor [Medicago truncatula]	0	1	0	Y	SignalP-noTM	S		628, 607
357468459		Disease resistance response protein [Medicago truncatula]	0	1	0	Y	SignalP-noTM	S		191
357470893		Nucleotide pyrophosphatase/phosphodiesterase [Medicago truncatula]	0	1	0	N	SignalP-noTM	_		34
357474063		Glucan endo-1 3-beta-d-glucosidase [Medicago truncatula]	0	1	0	Y	SignalP-noTM	S		369, 367
357474069		Endo-beta-1 3-glucanase [Medicago truncatula]	0	1	0	Y	SignalP-noTM	S		374, 385, 373, 347
357479279		Glucan endo-1 3-beta-glucosidase [Medicago truncatula]	0	1	0	Y	SignalP-noTM	S		141
357488995		Pathogenesis-related protein [Medicago truncatula]	0	1	0	Y	SignalP-noTM	S		420
357491375		Peroxidase [Medicago truncatula]	0	1	0	N	SignalP-noTM	_		216
357498529		Kunitz-type trypsin inhibitor-like 2 protein [Medicago truncatula]	0	1	0	Y	SignalP-noTM	S		630
357498545		Kunitz-type trypsin inhibitor-like 2 protein [Medicago truncatula]	0	1	0	Y	SignalP-noTM	S		629
357503045		Polygalacturonase inhibitor protein [Medicago truncatula]	0	1	0	Y	SignalP-noTM	S		515
357518499		Ubiquitin [Medicago truncatula]	0	1	0	N	SignalP-noTM	S		295, 566
388493080		PREDICTED: putative lactoylglutathione lyase-like isoform X2 [Cicer arietinum]	0	1	0	N	SignalP-noTM	_		411
388500510	EST	PREDICTED: subtilisin-like protease-like [Cicer arietinum]	0	1	0	N	SignalP-noTM	_		24
388505150	EST	PRp27-like protein [Olea europaea subsp. europaea]	0	1	0	Y	SignalP-noTM	S		567, 558, 559, 564, 566
388508824		PREDICTED: early nodulin-like protein 2-like [Cicer arietinum]	0	1	0	Y	SignalP-noTM	S		618, 666, 669, 706, 483, 668
388518933	EST	Endochitinase [Medicago truncatula]	0	1	0	Y	SignalP-noTM	S		304, 383
449447717	EST	PREDICTED: thaumatin-like protein 1a-like [Glycine max]	0	1	0	Y	SignalP-TM	S		307
449451235		PREDICTED: thaumatin-like protein 1a-like [Glycine max]	0	1	0	N	SignalP-noTM	_		396, 357
475568335		PREDICTED: protein P21-like isoform X1 [Cicer arietinum]	0	1	0	Y	SignalP-noTM	S		575
502089275		PREDICTED: aspartic proteinase CDR1-like [Cicer arietinum]	0	1	0	Y	SignalP-noTM	S		223, 179, 163, 185
502131776		PREDICTED: acidic mammalian chitinase-like [Cicer arietinum]	0	1	0	Y	SignalP-noTM	S		241, 252
502153653	EST	PREDICTED: endochitinase-like [Cicer arietinum]	0	1	0	Y	SignalP-noTM	S		283
572168594		temperature induced lipocalin [Medicago falcata]	0	1	0	N	SignalP-noTM	_		252, 643
593704067	EST	Kunitz-type trypsin inhibitor-like 2 protein [Medicago truncatula]	0	1	0	Y	SignalP-noTM	S		682, 621
629107795		PREDICTED: thaumatin-like protein 1a-like [Glycine max]	0	1	0	Y	SignalP-noTM	S		284
156064511		predicted protein [Sclerotinia sclerotiorum 1980 UF-70]	0	1	1	Y	SignalP-noTM	S		689	330
357454031		Chitinase [Medicago truncatula]	0	1	1	Y	SignalP-TM	S		455, 471, 456, 458	233
131390	EST	Full=23 kDa subunit of oxygen evolving system of photosystem II	1	0	0	N	SignalP-noTM	C	430
1871577		pectinesterase inhibitor domain	1	0	0	Y	SignalP-noTM	S	407, 415, 414
18476506	EST	ultraviolet-B-inducible glucanase [Pisum sativum]	1	0	0	N	SignalP-noTM	_	248, 252, 251
20269071		pectin methylesterase [Sesbania rostrata]	1	0	0	N	SignalP-TM	C	160
22001349		proteinase inhibitor 20 [Medicago truncatula]	1	0	0	Y	SignalP-noTM	S	428, 432
84468408		putative early nodulin-like 2 predicted GPI-anchored protein [Trifolium pratense]	1	0	0	N	SignalP-noTM	_	14, 453, 426, 336, 42, 31
87240469		Glycoside hydrolase, family 17 [Medicago truncatula]	1	0	0	Y	SignalP-noTM	S	245
124358451		ubiquitin-like protein [Pisum sativum]	1	0	0	N	SignalP-noTM	_	505
169147017		putative thaumatin-like protein [Medicago truncatula var. truncatula]	1	0	0	N	SignalP-noTM	_	465, 361, 466, 368, 403, 463, 452
217069992		PREDICTED: basic 7S globulin-like [Cicer arietinum]	1	0	0	Y	SignalP-noTM	S	64
217071002		21 kDa protein [Medicago truncatula]	1	0	0	Y	SignalP-noTM	S	412
217071668		PREDICTED: basic blue protein-like [Cicer arietinum]	1	0	0	Y	SignalP-noTM	S	494, 498
217071718		PREDICTED: basic 7S globulin-like [Cicer arietinum]	1	0	0	Y	SignalP-noTM	S	72
217071872		PREDICTED: expansin-like A2-like [Cicer arietinum]	1	0	0	Y	SignalP-noTM	S	312, 285, 332, 334, 311, 296
217072340		phi-1-like phosphate-induced protein [Phaseolus vulgaris]	1	0	0	Y	SignalP-noTM	S	334
255537367		Osmotin precursor, putative [Ricinus communis]	1	0	0	Y	SignalP-noTM	S	383
291481015	EST	putative poly-ubiquitin [Tragopogon porrifolius]	1	0	0	N	SignalP-noTM	M	511
298364452		chitinase [Medicago sativa]	1	0	0	Y	SignalP-noTM	S	220
302766231		putative early nodulin-like 2 predicted GPI-anchored protein [Trifolium pratense]	1	0	0	N	SignalP-noTM	_	415
347836014		hypothetical protein BofuT4P13000003001 [Botrytis cinerea T4]	1	0	0	Y	SignalP-noTM	S	416
351723211		endo-1,3-beta-glucanase precursor [Glycine max]	1	0	0	Y	SignalP-noTM	S	256
357438113		Peptide-N4-(N-acetyl-beta-glucosaminyl)asparagine amidase A [Medicago truncatula]	1	0	0	Y	SignalP-noTM	S	39, 46, 47
357441869		Calreticulin [Medicago truncatula]	1	0	0	Y	SignalP-noTM	S	80
357441989		Germin-like protein [Medicago truncatula]	1	0	0	Y	SignalP-noTM	S	312, 359, 336, 396
357445823	EST	Peroxidase [Medicago truncatula]	1	0	0	Y	SignalP-noTM	S	285, 256
357446161		Pathogenesis-related protein 1a [Medicago truncatula]	1	0	0	Y	SignalP-noTM	S	453, 450
357447931		Cysteine proteinase inhibitor [Medicago truncatula]	1	0	0	Y	SignalP-noTM	S	490
357448437		Peroxidase [Medicago truncatula]	1	0	0	N	SignalP-noTM	_	127
357448991		Glucan endo-1,3-beta-glucosidase, basic isoform [Medicago truncatula]	1	0	0	Y	SignalP-noTM	S	250
357453649		Peroxidase [Medicago truncatula]	1	0	0	Y	SignalP-noTM	S	220
357454347		DNA-damage-repair/toleration protein DRT100 [Medicago truncatula]	1	0	0	Y	SignalP-noTM	S	137
357455915		21 kDa protein [Medicago truncatula]	1	0	0	Y	SignalP-noTM	S	389
357455917		21 kDa protein [Medicago truncatula]	1	0	0	Y	SignalP-noTM	S	405
357462137		Beta-D-glucosidase [Medicago truncatula]	1	0	0	Y	SignalP-noTM	S	11
357465129		Blue copper protein [Medicago truncatula]	1	0	0	Y	SignalP-noTM	S	506
357465299		Aspartic proteinase nepenthesin-1 [Medicago truncatula]	1	0	0	Y	SignalP-noTM	S	292
357467173		Cysteine proteinase [Medicago truncatula]	1	0	0	Y	SignalP-noTM	S	307
357471387	EST	PREDICTED: phosphatidylglycerol/phosphatidylinositol transfer protein-like [Cicer arietinum]	1	0	0	Y	SignalP-noTM	S	472
357477313		Ribonuclease [Medicago truncatula]	1	0	0	Y	SignalP-noTM	S	450
357479351		Peroxiredoxin Q [Medicago truncatula]	1	0	0	N	SignalP-noTM	C	448, 447
357479445	EST	Xyloglucan endotransglucosylase/hydrolase [Medicago truncatula]	1	0	0	Y	SignalP-noTM	S	330
357483797		Ferredoxin-NADP reductase [Medicago truncatula]	1	0	0	N	SignalP-noTM	C	273, 290
357492919		Peroxidase [Medicago truncatula]	1	0	0	Y	SignalP-noTM	S	205, 245
357504815		Pectinesterase [Medicago truncatula]	1	0	0	N	SignalP-TM	_	150, 154
357504959		Cysteine-rich repeat secretory protein [Medicago truncatula]	1	0	0	Y	SignalP-noTM	S	298
357508611		Lectin [Medicago truncatula]	1	0	0	N	SignalP-noTM	_	421, 435, 429
357510061		Disease resistance response protein [Medicago truncatula]	1	0	0	Y	SignalP-noTM	S	371, 375
357511629		Cathepsin B [Medicago truncatula]	1	0	0	Y	SignalP-noTM	S	476, 483, 511
357511663		Rhicadhesin receptor [Medicago truncatula]	1	0	0	Y	SignalP-noTM	S	353
357513539		Stem 28 kDa glycoprotein [Medicago truncatula]	1	0	0	Y	SignalP-noTM	S	439
357514339		Pectinesterase [Medicago truncatula]	1	0	0	N	SignalP-TM	C	202
357515189		Aspartic proteinase nepenthesin-1 [Medicago truncatula]	1	0	0	Y	SignalP-noTM	S	103
357517413	EST	Notum-like protein [Medicago truncatula]	1	0	0	Y	SignalP-noTM	S	494
357519409		FS264686.1 Glycyrrhiza uralensis cDNA, clone: S02198-41-L11, 5'-end sequence.	1	0	0	Y	SignalP-noTM	S	490
363807522		probable xyloglucan endotransglucosylase/hydrolase precursor [Glycine max]	1	0	0	Y	SignalP-noTM	S	281
374634428		polygalacturonase-inhibiting protein 1, partial [Medicago sativa subsp. x varia]	1	0	0	N	SignalP-noTM	_	111, 103
374634430		polygalacturonase-inhibiting protein 2, partial [Medicago sativa subsp. x varia]	1	0	0	N	SignalP-noTM	_	150
388492698		PREDICTED: probable xyloglucan endotransglucosylase/hydrolase protein 32-like [Cicer arietinum]	1	0	0	Y	SignalP-noTM	S	296, 291
388494086		Pectinesterase [Medicago truncatula]	1	0	0	N	SignalP-TM	_	164, 145
388502990		DUF 642 domains	1	0	0	Y	SignalP-noTM	S	136, 139,
388506836	EST	PREDICTED: expansin-like A2-like [Cicer arietinum]	1	0	0	Y	SignalP-noTM	S	293
502085918		PREDICTED: translation machinery-associated protein 22-like [Cicer arietinum]	1	0	0	N	SignalP-noTM	_	499
502088101		PREDICTED: proline-rich extensin-like protein EPR1-like [Cicer arietinum]	1	0	0	Y	SignalP-noTM	S	38, 11
502127023		PREDICTED: oxygen-evolving enhancer protein 2, chloroplastic-like [Cicer arietinum]	1	0	0	N	SignalP-noTM	C	437
502144842	EST	PREDICTED: disease resistance response protein 206-like [Cicer arietinum]	1	0	0	Y	SignalP-noTM	S	428
502155324	EST	putative early nodulin-like 2 predicted GPI-anchored protein [Trifolium pratense]	1	0	0	Y	SignalP-noTM	S	459546
525314506		thaumatin-like pathogenesis-related protein 4-like precursor [Cicer arietinum]	1	0	0	Y	SignalP-noTM	S	441, 451
571461433		PREDICTED: heparanase-like protein 1-like isoform X3 [Glycine max]	1	0	0	N	SignalP-noTM	M	42
357443749		Chitinase [Medicago truncatula]	1	0	1	Y	SignalP-noTM	S	357		249
357468441	EST	Disease resistance response protein [Medicago truncatula]	1	0	1	Y	SignalP-noTM	S	148, 248, 163, 154		153, 154
388492790		PREDICTED: thaumatin-like protein 1a-like [Glycine max]	1	0	1	Y	SignalP-noTM	S	217, 263		205, 181, 207
537313		PREDICTED: basic 7S globulin-like [Cicer arietinum]	1	1	0	Y	SignalP-noTM	S	133	238
548589		pathogenesis-related protein 1 [Triticum aestivum]	1	1	0	Y	SignalP-noTM	S	444	641
971562		peroxidase1C [Medicago sativa]	1	1	0	Y	SignalP-noTM	S	93	174
1800141		class I chitinase [Medicago sativa]	1	1	0	Y	SignalP-noTM	S	352, 353, 285, 297, 296, 290, 307, 291, 293	420, 422, 510, 427, 511, 433, 437, 418, 397, 367
2951684		lectin [Medicago sativa]	1	1	0	Y	SignalP-noTM	S	346, 430, 513	481, 482, 473, 476
5777611		cysteine protease [Medicago sativa]	1	1	0	N	SignalP-noTM	_	296, 318	435, 446, 447, 411, 434, 441, 444
13992528		peroxidase2 [Medicago sativa]	1	1	0	Y	SignalP-noTM	S	235, 241, 202, 250, 231, 244, 273	387, 349, 257
40788063		endopolygalacturonase PGb [Sclerotinia sclerotiorum]	1	1	0	N	SignalP-noTM	C	157, 163, 164	264, 276
46849842		pectin methylesterase 5 [Medicago truncatula]	1	1	0	N	SignalP-noTM	_	292, 294	421
156060641		alpha-N-arabinofuranosidase precursor [Sclerotinia sclerotiorum 1980]	1	1	0	Y	SignalP-noTM	M	56	100, 105
255559665		alpha-galactosidase/alpha-n-acetylgalactosaminidase, putative [Ricinus communis]	1	1	0	N	SignalP-TM	M	95	164, 169, 199, 163
357437721		Cysteine proteinase [Medicago truncatula]	1	1	0	N	SignalP-noTM	_	300	696
357443039		Xyloglucan-specific endoglucanase inhibitor protein [Medicago truncatula]	1	1	0	Y	SignalP-noTM	S	60, 59, 186, 51	90, 95, 119, 76, 78, 81, 113, 123
357443755		Acidic endochitinase [Medicago truncatula]	1	1	0	Y	SignalP-noTM	S	335	464
357448997		Glucan endo-1,3-beta-glucosidase [Medicago truncatula]	1	1	0	Y	SignalP-noTM	S	267, 389, 266, 262, 273	387, 369, 390, 371, 392, 384, 383, 367
357452881		Peroxidase [Medicago truncatula]	1	1	0	Y	SignalP-noTM	S	150, 220, 225, 187	301, 306, 281
357455951		Receptor-like protein kinase [Medicago truncatula]	1	1	0	Y	SignalP-noTM	S	60, 63, 64, 59, 51	95, 99, 76, 81
357465383		Serpin-like protein [Medicago truncatula]	1	1	0	N	SignalP-noTM	_	196	299
357474061		Glucan endo-1,3-beta-glucosidase [Medicago truncatula]	1	1	0	Y	SignalP-noTM	S	266	390, 371
357476329		phi-1-like phosphate-induced protein [Phaseolus vulgaris]	1	1	0	Y	SignalP-noTM	S	336	483
357476371		Peroxidase [Medicago truncatula]	1	1	0	Y	SignalP-noTM	S	224, 251	340
357480173		Temperature-induced lipocalin [Medicago truncatula]	1	1	0	N	SignalP-noTM	_	440	634
357481689		Pathogenesis-related thaumatin-like protein [Medicago truncatula]	1	1	0	Y	SignalP-noTM	S	394	554
357497419		GDSL esterase/lipase [Medicago truncatula]	1	1	0	Y	SignalP-noTM	S	46	140, 68
357499761		Kunitz-type trypsin inhibitor alpha chain [Medicago truncatula]	1	1	0	Y	SignalP-noTM	S	415, 414, 417	605
357503037		Polygalacturonase inhibitor protein [Medicago truncatula]	1	1	0	Y	SignalP-noTM	S	381, 368, 347, 350	478
357504799		Pectinesterase [Medicago truncatula]	1	1	0	N	SignalP-TM	_	148, 149, 157, 142, 146	262, 264, 248
357518823		PREDICTED: uncharacterized protein LOC101510496 [Cicer arietinum]	1	1	0	Y	SignalP-noTM	S	509	715
358348728		Alpha-amylase/subtilisin inhibitor [Medicago truncatula]	1	1	0	Y	SignalP-noTM	S	421, 426, 400, 405, 406, 407, 412, 414	584, 591, 538, 539, 574, 133, 552, 597, 614, 528, 564, 605
388496388		low homology to Polygalacturonase inhibitor [Morus notabilis]	1	1	0	Y	SignalP-noTM	S	115, 245	208
388499004		PREDICTED: pathogenesis-related protein 1-like [Cicer arietinum]	1	1	0	Y	SignalP-noTM	S	454, 455	650
388502386		glucan endo-1,3-beta-glucosidase-like precursor [Cicer arietinum]	1	1	0	Y	SignalP-noTM	S	252	366, 388, 391, 381
388510212		CONSERVED DOMAIN pfam04674	1	1	0	Y	SignalP-noTM	S	324	464, 466
388510242		oxygen-evolving enhancer protein 3 precursor [Pisum sativum]	1	1	0	N	SignalP-noTM	C	498, 502	714
388511301	EST	PREDICTED: acidic mammalian chitinase-like [Cicer arietinum]	1	1	0	Y	SignalP-noTM	S	173, 160, 145	283, 270
502112620		PREDICTED: probable pectinesterase/pectinesterase inhibitor 40-like [Cicer arietinum]	1	1	0	Y	SignalP-noTM	S	93	150
971560		peroxidase1B [Medicago sativa]	1	1	1	Y	SignalP-TM	S	99, 105, 124, 129, 136, 102, 103	181, 188, 216, 229, 180	135, 108, 114
156058340		aspartate protease [Sclerotinia sclerotiorum 1980]	1	1	1	Y	SignalP-noTM	S	253	349	201
228204925		chitinase class III-1 [Medicago sativa]	1	1	1	Y	SignalP-noTM	S	338, 341, 344	492, 493, 504, 491, 497	239, 244
357440775		Xyloglucan-specific endoglucanase inhibitor protein [Medicago truncatula]	1	1	1	Y	SignalP-noTM	S	63, 64	90, 95, 99, 119, 81, 113, 123	44, 45, 51, 55
357443753		Chitinase [Medicago truncatula]	1	1	1	Y	SignalP-noTM	S	356	508, 502, 506, 471	247, 251
357444471		Peroxidase [Medicago truncatula]	1	1	1	N	SignalP-noTM	C	184, 189, 148, 210, 222, 298, 197	301, 308, 310	176, 200, 178, 180, 206, 187, 190, 198
357444511		Peroxidase [Medicago truncatula]	1	1	1	Y	SignalP-noTM	S	184, 189, 222	301, 308	176, 200, 178, 187, 190, 198
357448423		Peroxidase [Medicago truncatula]	1	1	1	Y	SignalP-TM	S	137, 147, 142, 145, 146	255, 261, 264, 248	148, 153, 154
357511665		Rhicadhesin receptor [Medicago truncatula]	1	1	1	Y	SignalP-noTM	S	352, 324, 335, 367, 296	510, 464, 492	262, 235, 254
357517805		Endochitinase [Medicago truncatula]	1	1	1	Y	SignalP-noTM	S	177, 262, 163, 343, 273, 186, 278	285, 296, 221, 270, 305, 276, 403, 484, 478	184
388499218		PREDICTED: hevein-like preproprotein-like [Cicer arietinum]	1	1	1	Y	SignalP-noTM	S	427	610, 608, 693	300
388515239		pathogenesis-related protein 4A [Pisum sativum]	1	1	1	Y	SignalP-noTM	S	471, 472, 504, 475	694, 695, 699, 687	323

## Sheet: CaCl2
Supplementary table 2b. Protein identification results and associated mass spectrometry peak lists(MALDI-TOF/TOF data)
	Mascot results		NCBI-identifier corresponding to the highest scoring protein, Mass of the corresponding protein, Mascot score of the protein and expected E-value, Number of matches
	Proteins/EST identified		Name of the highest scoring protein or EST sequence
	Observed		Observed m/z of the protonated precursor
	Mr(expt)		Calculated mass in Da of the unprotonated precursor
	Mr(calc)		Mass (unprotonated) calculated based on the matched peptide/theoretical mass of the matched peptide
	ppm		Mass difference between the ExpM and CalcM
	Start		Start amino acid of the matched peptide in the sequence
	End		Last amino acid of the matched peptide in the sequence
	Miss		Number of missed cleavages
	ions		MASCOT-based score for the individual peptide, a threshold of p<0.05 was reached with a score of 50 (NCBI Viridiplantae query) of 57 (EST_eudicots query)
	Peptide		Sequence of the matched peptide
Blast	Homologous with		Name of the functionally annotated protein with the highest homology in case the highest scoring protein had a trivial name (predicted, unknown, …) or name of the protein with the highest homology after BLAST sequence alignment of the EST on which the identification is based
	Score		Score of the protein with the highest homology after BLAST sequence alignment
	Expect		Expected E-value
	Identities		Sequence identities between the identified protein and the functionally annotated protein with the highest homology after BLAST sequence alignment
	Positives		Corrected sequence identities based on similarities between amino-acids
	Gaps		Number of gaps between the sequences between the identified protein and the functionally annotated protein with the highest homology after BLAST sequence alignment
	peptide scores in red are from matches of peptides from the same spot but to different protein sequences, the homology between the two proteins was subsequently checked.
		when the spot is in blue the identification is considered as being significant
		when the spot is in green the identification is not considered as being significant or two proteins have been identified in the same spot, excluding the latter from biological interpretation
Spot number		Mascot results	Proteins/EST identified
14										Homolgous with							Blast
	EST	gi|23049900 Mass: 20537 Score: 102 Expect: 0.0013 Matches: 4 Frame: 1	EST0113 Trifolium purpureum cDNA Trifolium purpureum cDNA clone T 200 similar to Hydroxymethyl glutaryl-CoA synthase, mRNA sequence							putative early nodulin-like 2 predicted GPI-anchored protein [Trifolium pratense]					Score	Expect	Identities	Positives	Gaps
										Sequence ID: dbj|BAE71287.1|Length: 313Number of Matches: 1					232 bits(592)	2e-72	106/111(95%)	109/111(98%)	0/111(0%)
			Observed	Mr(expt)	Mr(calc)	ppm	Start		End	Miss	Ions	Peptide
			1444.6210	1443.6137	1443.6154	-1.19	115	-	126	0	92	K.FEDGDTEFTLDR.S
			1572.7180	1571.7107	1571.7104	0.22	114	-	126	1	93	K.KFEDGDTEFTLDR.S
			1477.5850	1476.5777	1476.5794	-1.12	35	-	46	0	84	K.FDDGDSEFQFDR.S
De novo			1011.65	LTLVVITPR			146	-	154			LTLVVISPR
99										Homolgous with
		gi|971560 Mass: 38738 Score: 474 Expect: 5.9e-042 Matches: 12	peroxidase1B [Medicago sativa]
			Observed	Mr(expt)	Mr(calc)	ppm	Start		End	Miss	Ions	Peptide
			1076.4490	1075.4417	1075.5233	-75.88	201	-	209	0	66	R.AHCSLFVSR.L
			1578.6279	1577.6207	1577.7322	-70.69	85	-	98	0	102	K.TDTVVSEQDAFPNR.N
			1702.7601	1701.7529	1701.8832	-76.59	309	-	324	1	116	K.MGNIGVLTGNQGEIRK.Q + Oxidation (M)
			2390.0478	2389.0406	2389.2026	-67.83	177	-	200	0	170	K.AAFAAQGLDTTDLVALSGAHTFGR.A
			1008.3941	1007.3868	1007.4713	-83.80	28	-	35	0	39	A.QLDPSFYR.N + Gln->pyro-Glu (N-term Q)
137										Homolgous with
		gi|357454347 Mass: 41358 Score: 621 Expect: 1.2e-056 Matches: 30	DNA-damage-repair/toleration protein DRT100 [Medicago truncatula]
			Observed	Mr(expt)	Mr(calc)	ppm	Start		End	Miss	Ions	Peptide
			1092.4934	1091.4861	1091.5797	-85.75	132	-	140	0	50	R.CISSLPFLR.I
			1155.5437	1154.5364	1154.6295	-80.63	221	-	231	0	56	K.LSGPIPESISR.I
			1473.6537	1472.6464	1472.7624	-78.73	290	-	303	0	119	R.NGLEGTIPDVFGVR.S
			1528.6335	1527.6263	1527.7430	-76.41	194	-	207	0	100	R.NNQISGPIPNDFGR.L
			1780.8578	1779.8505	1779.9843	-75.14	163	-	179	0	152	R.LTVLNIADNAISGNIPR.S
		gi|357448423 Mass: 38854 Score: 69 Expect: 0.19 Matches: 5	Peroxidase [Medicago truncatula]
			Observed	Mr(expt)	Mr(calc)	ppm	Start		End	Miss	Ions	Peptide
			1098.5677	1097.5605	1097.6557	-86.73	103	-	111	1	61	R.RLDVINQIK.T
		FY466839	2413.0752	2412.0679	2412.2761	-86.31	178	-	201	0	87	K.SAFLAQGLNTTDLVALSGAHTIGR.G
184										Homolgous with
		gi|357444471 Mass: 23505 Score: 535 Expect: 4.6e-048 Matches: 11	Peroxidase [Medicago truncatula]
			Observed	Mr(expt)	Mr(calc)	ppm	Start		End	Miss	Ions	Peptide
			1625.7897	1624.7824	1624.8897	-66.02	174	-	188	0	138	K.VSQLNVLVGNQGEIR.G
			1708.6970	1707.6897	1707.8064	-68.31	134	-	148	0	145	K.QGLFTSDQDLNIDSR.T
			2422.0593	2421.0521	2421.2077	-64.30	52	-	74	0	223	K.VFAAQNFDVTDVVALSGAHTFGR.A
			1109.4190	1108.4117	1108.4873	-68.14	75	-	83	0	62	R.AHCGTFFNR.L
		gi|357444511 Mass: 19345 Score: 181 Expect: 1.2e-012 Matches: 7	Peroxidase [Medicago truncatula]
			Observed	Mr(expt)	Mr(calc)	ppm	Start		End	Miss	Ions	Peptide
			1127.5037	1126.4964	1126.5731	-68.07	68	-	78	0	64	K.SDNGQAPGLLR.I
			1374.6528	1373.6456	1373.7337	-64.16	132	-	144	0	96	R.IVSCADITVLAGR.E
		BG595832	1756.8298	1755.8225	1755.9308	-61.67	136	-	152	0	126	R.EAVFLSGGPNFPVPLGR.K
		GW316777	2272.9612	2271.9539	2272.0947	-61.94	87	-	105	0	162	K.GLSYNFFTQTCPNLENIVR.N
235										Homolgous with
		gi|13992528 Mass: 35900 Score: 535 Expect: 4.6e-048 Matches: 19	peroxidase2 [Medicago sativa]
			Observed	Mr(expt)	Mr(calc)	ppm	Start		End	Miss	Ions	Peptide
			1507.8568	1506.8495	1506.8195	19.9	51	-	63	0	92	K.FQQTFVTVPATLR.L
			1635.9460	1634.9388	1634.9144	14.9	50	-	63	1	99	K.KFQQTFVTVPATLR.L
			1760.9425	1759.9352	1759.9105	14.1	135	-	151	0	149	R.DVINLAGGPSYTVELGR.F
			2535.3269	2534.3196	2534.3129	2.65	135	-	158	1	129	R.DVINLAGGPSYTVELGRFDGLVSR.S
			1613.8450	1612.8377	1612.8097	17.4	264	-	277	0	121	K.GLFTSDQILFTDTR.S
			1049.5160	1048.5087	1048.4866	21.1	250	-	257	0	61	R.TFDNVYYK.N
			2193.1028	2192.0955	2192.0797	7.23	26	-	44	0	127	A.QLSPNHYANICPNVQSIVR.S + Gln->pyro-Glu (N-term Q)
267										Homolgous with
		gi|357448997 Mass: 40425 Score: 471 Expect: 1.2e-041 Matches: 19	Glucan endo-1,3-beta-glucosidase [Medicago truncatula]
			Observed	Mr(expt)	Mr(calc)	ppm	Start		End	Miss	Ions	Peptide
			1180.6195	1179.6122	1179.6288	-14.04	105	-	114	0	46	K.NVLNFYPSVK.I
			1473.7654	1472.7581	1472.7623	-2.85	61	-	73	0	115	R.LYDPNQAALEALR.N
			1645.9451	1644.9378	1644.9351	1.62	136	-	149	0	98	K.FVLPAIQNIYQAIR.A
			2319.0574	2318.0501	2318.0452	2.13	264	-	285	0	180	K.VVVSESGWPSDGGFATTYDNAR.V + Trp->Kynurenin (W)
		gi|357448999	1019.5840	1018.5767	1018.5811	-4.30	283	-	290	0	57	R.IYLDNLIR.H
		gi|217072784	1922.0402	1921.0329	1921.0309	1.03	217	-	233	0	102	K.DISLQYALFTSPNVVVR.D
			2319.0574	2318.0501	2318.0452	2.13	264	-	285	0	101	K.VVVSESGWPSDGGFAATYDNTR.V + Trp->Kynurenin (W)
			2481									K.VVVSESGWPSDGGFAATYDNTR.V + Trp->Kynurenin (W) + Hex (J
312										Homolgous with							Blast
		gi|217071872 Mass: 29029 Score: 229 Expect: 1.9e-017 Matches: 15	unknown [Medicago truncatula]							PREDICTED: expansin-like A2-like [Cicer arietinum]					Score	Expect	Identities	Positives	Gaps
										Sequence ID: ref|XP_004505673.1|Length: 260Number of Matches: 1					469 bits(1206)	5e-165	222/248(90%)	238/248(95%)	0/248(0%)
			Observed	Mr(expt)	Mr(calc)	ppm	Start		End	Miss	Ions	Peptide
			1015.5042	1014.4969	1014.5611	-63.21	201	-	209	0	77	R.VPQGALQFR.I
			1079.4916	1078.4843	1078.5593	-69.56	135	-	142	2	25	K.RVPCEYKK.Q
			1205.6097	1204.6025	1204.6815	-65.65	126	-	135	1	78	K.LGIVDIEYKR.V
		gi|357441989 Mass: 23251 Score: 142 Expect: 1.1e-08 Matches: 1	Germin-like protein [Medicago truncatula]
			Observed	Mr(expt)	Mr(calc)	ppm	Start		End	Miss	Ions	Peptide
			1741.7730	1740.7657	1740.8696	-59.67	98	-	113	0	128	R.IDYAPGGLNPPHTHPR.A
352										Homolgous with
		gi|1800141 Mass: 35927 Score: 696 Expect: 3.7e-064 Matches: 19	class I chitinase [Medicago sativa]
			Observed	Mr(expt)	Mr(calc)	ppm	Start		End	Miss	Ions	Peptide
			1419.8068	1418.7995	1418.7082	64.4	97	-	109	0	116	K.GLYTYDAFISAAK.A
			1467.7701	1466.7629	1466.6790	57.2	110	-	123	0	92	K.AFPNFANNGDTATK.K
			1916.9161	1915.9089	1915.8635	23.7	184	-	199	0	98	R.GPIQISWNYNYGQCGR.A + Trp->Kynurenin (W)
			1928.9142	1927.9069	1927.8635	22.5	184	-	199	0	(93)	R.GPIQISWNYNYGQCGR.A + Oxidation (HW)
			1981.0151	1980.0079	1979.9735	17.4	257	-	275	0	163	R.LSGYGTVTNIINGGLECGR.G
			2273.9358	2272.9285	2272.9365	-3.51	159	-	178	0	96	R.EQNPSTYCQPSSEFPCASGK.Q
			2311.2419	2310.2347	2310.2471	-5.39	200	-	221	0	110	R.AIGVDLLNNPDLVATDPVISFK.T
			2683.1211	2682.1138	2682.1843	-26.27	291	-	314	0	164	R.YCDILGVGYGANLDCFSQRPFGSS.L
		gi|357511665 Mass: 22353 Score: 137 Expect: 3.5e-08 Matches: 1	Rhicadhesin receptor [Medicago truncatula]
			Observed	Mr(expt)	Mr(calc)	ppm	Start		End	Miss	Ions	Peptide
			1743.9520	1742.9447	1742.8853	34.1	91	-	106	0	122	R.IDYAVGGLNPPHTHPR.A
389										Homolgous with
		gi|357455915 Mass: 20779 Score: 146 Expect: 3.7e-009 Matches: 2	21 kDa protein [Medicago truncatula]
			Observed	Mr(expt)	Mr(calc)	ppm	Start		End	Miss	Ions	Peptide
			2121.9414	2120.9341	2120.9321	0.98	88	-	105	0	146	R.EYAALHDCVEEITDSVDR.L
		gi|357448997 Mass: 40425 Score: 78 Expect: 0.022 Matches: 6	Glucan endo-1,3-beta-glucosidase [Medicago truncatula]
			Observed	Mr(expt)	Mr(calc)	ppm	Start		End	Miss	Ions	Peptide
			1645.9448	1644.9375	1644.9351	1.46	136	-	149	0	78	K.FVLPAIQNIYQAIR.A
			1473.7700	1472.7627	1472.7623	0.29	61	-	73	0	77	R.LYDPNQAALEALR.N
421										Homolgous with
		gi|357508611 Mass: 39732 Score: 114 Expect: 5.9e-006 Matches: 13	Lectin [Medicago truncatula]
			Observed	Mr(expt)	Mr(calc)	ppm	Start		End	Miss	Ions	Peptide
			1121.5044	1120.4971	1120.5876	-80.79	197	-	206	0	56	K.ASPNYSLTIR.R
			1680.7549	1679.7476	1679.8883	-83.73	234	-	248	2	36	K.VKDKDGYPSFALVNK.V
EST		gi|50319759	1772.8445	1771.8372	1771.9693	-74.56	144	-	160	1	60	K.VTGEAIKHSIGATHPVR.L
		CO514885	1978.8718	1977.8645	1978.0160	-76.57	70	-	87	0	78	H.EVHEPTAPPLSSNKPTFK.I
		gi|358348728 Mass: 26482 Score: 90 Expect: 0.0016 Matches: 11	Alpha-amylase/subtilisin inhibitor [Medicago truncatula]
			Observed	Mr(expt)	Mr(calc)	ppm	Start		End	Miss	Ions	Peptide
			1561.7357	1560.7284	1560.8552	-81.20	82	-	95	1	28	K.GLPVIFTPFAKEDK.V
			1754.7874	1753.7801	1753.8999	-68.30	43	-	58	1	59	R.GKEYYIKPAITDSGGR.F
453										Homolgous with							Blast
	EST	gi|23049900 Mass: 20537 Score: 185 Expect: 6.3e-012 Matches: 5 Frame: 1	EST0113 Trifolium purpureum cDNA Trifolium purpureum cDNA clone T 200 similar to Hydroxymethyl glutaryl-CoA synthase, mRNA sequence							putative early nodulin-like 2 predicted GPI-anchored protein [Trifolium pratense]					Score	Expect	Identities	Positives	Gaps
EST										Sequence ID: gi|84468408|dbj|BAE71287.1|Length: 313Number of Matches: 1					237 bits(604)	2e-74()	121/154(79%)	125/154(81%)	17/154(11%)
			Observed	Mr(expt)	Mr(calc)	ppm	Start		End	Miss	Ions	Peptide
			1444.6245	1443.6172	1443.6154	1.26	115	-	126	0	83	K.FEDGDTEFTLDR.S
			1572.7213	1571.7140	1571.7104	2.33	114	-	126	1	92	K.KFEDGDTEFTLDR.S
		BU576936	2126.0440	2125.0367	2125.0328	1.86	109	-	126	2	109	K.TNPIKKFEDGDTEFTLDR.S
	EST	gi|557501398 Mass: 29181 Score: 86 Expect: 0.047 Matches: 6 Frame: 6	HX911281 Vicia faba cultivar Komasakae pods Vicia faba cDNA, mRNA sequence							Pathogenesis-related protein 1a [Medicago truncatula]					Score	Expect	Identities	Positives	Gaps
										Sequence ID: gi|357446161|ref|XP_003593358.1|Length: 162Number of Matches: 1					272 bits(695)	9e-89()	128/164(78%)	148/164(90%)	4/164(2%)
			Observed	Mr(expt)	Mr(calc)	ppm	Start		End	Miss	Ions	Peptide
			1408.6829	1407.6756	1407.6718	2.70	140	-	150	0	74	K.VCGHYTQVVWR.N + Trp->Kynurenin (W)
		CD858866	2291.0510	2290.0437	2290.0365	3.16	86	-	105	0	80	G.GTFITCNYDPPGNYVGQKPY.-
		EX523618	1698.7480	1697.7407	1697.7394	0.80	34	-	48	0	121	A.QNSPTDYVNAHNEAR.R + Gln->pyro-Glu (N-term Q)
476										Homolgous with
		gi|357511629 Mass: 40222 Score: 121 Expect: 1.4e-06 Matches: 1	Cathepsin B [Medicago truncatula]
			Observed	Mr(expt)	Mr(calc)	ppm	Start		End	Miss	Ions	Peptide
			2119.8880	2118.8807	2118.9852	-49.29	321	-	340	1	109	K.RGTNECGIEDDVTAGLPSTK.N
			2069.8850	2068.8777	2068.9895	-54.00	252	-	269	0	132	K.NGPVEVAFTVFEDFAHYK.S
105										Homolgous with
		gi|971560 Mass: 38738 Score: 566 Expect: 3.7e-051 Matches: 19	peroxidase1B [Medicago sativa]
			Observed	Mr(expt)	Mr(calc)	ppm	Start		End	Miss	Ions	Peptide
			1076.4420	1075.4347	1075.5233	-82.34	201	-	209	0	69	R.AHCSLFVSR.L
			1558.6754	1557.6681	1557.7933	-80.35	309	-	323	0	98	K.MGNIGVLTGNQGEIR.K
			1578.6145	1577.6072	1577.7322	-79.20	85	-	98	0	100	K.TDTVVSEQDAFPNR.N
			1593.6392	1592.6319	1592.7623	-81.91	291	-	303	1	59	K.FATDQKAFFESFR.A
			1702.7483	1701.7410	1701.8832	-83.54	309	-	324	1	59	K.MGNIGVLTGNQGEIRK.Q + Oxidation (M)
			2390.0264	2389.0191	2389.2026	-76.82	177	-	200	0	151	K.AAFAAQGLDTTDLVALSGAHTFGR.A
			1008.3865	1007.3792	1007.4713	-91.35	28	-	35	0	51	A.QLDPSFYR.N + Gln->pyro-Glu (N-term Q)
147										Homolgous with
		gi|357448423 Mass: 38854 Score: 313 Expect: 7.4e-026 Matches: 13	Peroxidase [Medicago truncatula]
			Observed	Mr(expt)	Mr(calc)	ppm	Start		End	Miss	Ions	Peptide
			1098.5692	1097.5619	1097.6557	-85.40	103	-	111	1	59	R.RLDVINQIK.T
			1803.8195	1802.8122	1802.9601	-82.01	37	-	51	0	93	K.TCPQLQSIVFQILEK.V
			2312.9595	2311.9522	2312.1212	-73.12	210	-	229	0	139	R.LYDFDNTGKPDPTLDPTYLK.Q
		FY466839	2413.0725	2412.0652	2412.2761	-87.43	178	-	201	0	72	K.SAFLAQGLNTTDLVALSGAHTIGR.G
De novo			1386	SEQDAGPNVNSLR								SEQDAGPNINSLR
189										Homolgous with
		gi|357444471 Mass: 23505 Score: 513 Expect: 7.4e-046 Matches: 10	Peroxidase [Medicago truncatula]
			Observed	Mr(expt)	Mr(calc)	ppm	Start		End	Miss	Ions	Peptide
			1625.7791	1624.7718	1624.8897	-72.55	174	-	188	0	120	K.VSQLNVLVGNQGEIR.G
			1708.6837	1707.6764	1707.8064	-76.09	134	-	148	0	153	K.QGLFTSDQDLNIDSR.T
			2422.0398	2421.0325	2421.2077	-72.37	52	-	74	0	218	K.VFAAQNFDVTDVVALSGAHTFGR.A
		gi|357444511 Mass: 19345 Score: 325 Expect: 4.6e-027 Matches: 10	Peroxidase [Medicago truncatula]
			Observed	Mr(expt)	Mr(calc)	ppm	Start		End	Miss	Ions	Peptide
			1127.4919	1126.4847	1126.5731	-78.48	68	-	78	0	60	K.SDNGQAPGLLR.I
			1374.6404	1373.6331	1373.7337	-73.22	132	-	144	0	109	R.IVSCADITVLAGR.E
			1501.7030	1500.6957	1500.8049	-72.73	65	-	78	1	122	K.VFKSDNGQAPGLLR.I
		BG645066	1756.8140	1755.8067	1755.9308	-70.67	128	-	144	0	129	R.EAVFLSGGPNFPVPLGR.K
		GW316777	2272.9397	2271.9324	2272.0947	-71.40	87	-	105	0	158	K.GLSYNFFTQTCPNLENIVR.N
241										Homolgous with
		gi|13992528 Mass: 35900 Score: 816 Expect: 3.7e-076 Matches: 24	peroxidase2 [Medicago sativa]
			Observed	Mr(expt)	Mr(calc)	ppm	Start		End	Miss	Ions	Peptide
			1049.3984	1048.3912	1048.4866	-90.98	250	-	257	0	63	R.TFDNVYYK.N
			1244.5217	1243.5145	1243.6231	-87.33	239	-	249	0	42	R.IAINMDPTTPR.T + Oxidation (M)
			1289.5909	1288.5837	1288.6809	-75.46	123	-	134	0	109	K.VSCADILALATR.D
			1507.7185	1506.7112	1506.8195	-71.84	51	-	63	0	92	K.FQQTFVTVPATLR.L
			1635.8008	1634.7935	1634.9144	-73.97	50	-	63	1	101	K.KFQQTFVTVPATLR.L
			1760.7913	1759.7840	1759.9105	-71.87	135	-	151	0	181	R.DVINLAGGPSYTVELGR.F
			2535.1489	2534.1417	2534.3129	-67.58	135	-	158	1	147	R.DVINLAGGPSYTVELGRFDGLVSR.S
			1613.7000	1612.6927	1612.8097	-72.53	264	-	277	0	137	K.GLFTSDQILFTDTR.S
			2192.9380	2191.9307	2192.0797	-67.95	26	-	44	0	123	A.QLSPNHYANICPNVQSIVR.S + Gln->pyro-Glu (N-term Q)
281										Homolgous with
		gi|363807522 Mass: 34755 Score: 328 Expect: 2.3e-027 Matches: 17	probable xyloglucan endotransglucosylase/hydrolase precursor [Glycine max]
			Observed	Mr(expt)	Mr(calc)	ppm	Start		End	Miss	Ions	Peptide
			1011.4752	1010.4679	1010.4604	7.43	238	-	245	1	30	K.FCDTQGKR.W
			1186.6043	1185.5970	1185.6070	-8.46	140	-	148	0	52	R.IYLWFDPTK.E + Trp->Kynurenin (W)
			1723.8950	1722.8877	1722.8941	-3.69	118	-	133	0	90	R.TGQPYILQTNVFTGGK.G
			2052.0552	2051.0479	2051.0436	2.09	118	-	136	1	133	R.TGQPYILQTNVFTGGKGDR.E
		gi|567909107	1381.5870	1380.5797	1380.5768	2.10	268	-	277	0	62	K.YTIYNYCNDR.A
			1637.7411	1636.7338	1636.7304	2.12	266	-	277	1	82	R.QKYTIYNYCNDR.A
324										Homolgous with
		gi|357511665 Mass: 22353 Score: 305 Expect: 4.6e-025 Matches: 8	Rhicadhesin receptor [Medicago truncatula]
			Observed	Mr(expt)	Mr(calc)	ppm	Start		End	Miss	Ions	Peptide
			1310.6793	1309.6720	1309.7718	-76.14	78	-	90	0	100	K.IPGLNTLGVSLAR.I
			1365.6665	1364.6592	1364.7704	-81.46	133	-	144	1	64	K.TIVKGETFVFPK.G
			1743.7742	1742.7669	1742.8853	-67.91	91	-	106	0	128	R.IDYAVGGLNPPHTHPR.A
		gi|388510212 Mass: 32887 Score: 63 Expect: 0.94 Matches: 1	unknown [Medicago truncatula]							CONSERVED DOMAIN pfam04674
			Observed	Mr(expt)	Mr(calc)	ppm	Start		End	Miss	Ions	Peptide
			2755.1047	2754.0974	2754.2998	-73.46	258	-	285	0	64	K.GAYPGYAGNLLVDPTSGASYNANGVNGR.K
		CO513618	2323.9970	2322.9897	2323.1478	-68.06	116	-	137	0	113	K.TNAINVVLTSADVVVDGFCSSR.C
		CO516513	2148.9895	2147.9822	2148.1327	-70.06	114	-	131	1	65	R.LTDKYYHLANSQNLVLTR.G
353										Homolgous with
		gi|1800141 Mass: 35927 Score: 337 Expect: 2.9e-028 Matches: 11	class I chitinase [Medicago sativa]
			Observed	Mr(expt)	Mr(calc)	ppm	Start		End	Miss	Ions	Peptide
			1419.7960	1418.7887	1418.7082	56.8	97	-	109	0	93	K.GLYTYDAFISAAK.A
			1916.9204	1915.9131	1915.8635	25.9	184	-	199	0	72	R.GPIQISWNYNYGQCGR.A + Trp->Kynurenin (W)
			1981.0134	1980.0062	1979.9735	16.5	257	-	275	0	159	R.LSGYGTVTNIINGGLECGR.G
		gi|357511663 Mass: 22650 Score: 223 Expect: 7.4e-017 Matches: 6	Rhicadhesin receptor [Medicago truncatula]
			Observed	Mr(expt)	Mr(calc)	ppm	Start		End	Miss	Ions	Peptide
			1365.8624	1364.8552	1364.7704	62.1	136	-	147	1	83	K.TIVKGETFVFPK.G
			1743.9539	1742.9466	1742.8853	35.2	94	-	109	0	130	R.IDYAVGGLNPPHTHPR.A
			1310.8840	1309.8767	1309.7718	80.1	81	-	93	0	114	K.IPGLNTLGVSLAR.I
394										Homolgous with
		gi|357481689 Mass: 50657 Score: 369 Expect: 1.9e-031 Matches: 18	Pathogenesis-related thaumatin-like protein [Medicago truncatula]
			Observed	Mr(expt)	Mr(calc)	ppm	Start		End	Miss	Ions	Peptide
			1070.3580	1069.3508	1069.4247	-69.17	283	-	292	0	88	R.TGCNFDGSGR.G
			1482.5367	1481.5295	1481.6392	-74.04	370	-	382	0	79	R.TQGGCNNPCTVFK.T
			1825.7383	1824.7310	1824.8577	-69.44	263	-	278	0	54	R.GQTWNLWVNPGTAMAR.I + Oxidation (M); 2 Trp->Kynurenin (W)
			2897.9949	2896.9876	2897.1545	-57.61	408	-	432	0	136	R.CHDSYSYPQDDPTSTFTCPAGSNYK.V
		gi|502159974	2358.7712	2357.7639	2357.9100	-61.95	374	-	393	0	136	K.TNEYCCTNGQGSCGPTYFSR.F
		gi|68064400	2454.9927	2453.9854	2454.1386	-62.44	1	-	23	0	148	-.ANFEIVNNCPYTVWAAASPGGGR.R + Trp->Kynurenin (W)
426										Homolgous with
		gi|358348728 Mass: 26482 Score: 185 Expect: 4.6e-013 Matches: 10	Alpha-amylase/subtilisin inhibitor [Medicago truncatula]
			Observed	Mr(expt)	Mr(calc)	ppm	Start		End	Miss	Ions	Peptide
			1284.6604	1283.6531	1283.6510	1.65	132	-	143	0	77	R.VIIAGSDGSYFR.I
			1754.9083	1753.9011	1753.8999	0.67	43	-	58	1	89	R.GKEYYIKPAITDSGGR.F
De novo			1139.5856	AEFGGIYNIR			147	-	156			AEFEGVYNIR
	EST	gi|23049900 Mass: 20537 Score: 343 Expect: 1e-027 Matches: 7 Frame: 1	EST0113 Trifolium purpureum cDNA Trifolium purpureum cDNA clone T 200 similar to Hydroxymethyl glutaryl-CoA synthase, mRNA sequence							putative early nodulin-like 2 predicted GPI-anchored protein [Trifolium pratense]					Score	Expect	Identities	Positives	Gaps
										Sequence ID: gi|84468408|dbj|BAE71287.1|Length: 313Number of Matches: 1					237 bits(604)	2e-74()	121/154(79%)	125/154(81%)	17/154(11%)
			Observed	Mr(expt)	Mr(calc)	ppm	Start		End	Miss	Ions	Peptide
			1444.6240	1443.6167	1443.6154	0.92	115	-	126	0	94	K.FEDGDTEFTLDR.S
			1572.7175	1571.7103	1571.7104	-0.08	114	-	126	1	117	K.KFEDGDTEFTLDR.S
			2126.0430	2125.0357	2125.0328	1.38	109	-	126	2	120	K.TNPIKKFEDGDTEFTLDR.S
		gi|11958567	1086.5499	1085.5427	1085.5546	-10.99	97	-	106	0	65	R.AGPFYFISGK.D
			2015.8856	2014.8783	2014.8769	0.71	29	-	45	0	110	K.DGWTLNPSENYNQWAGR.N + 2 Trp->Kynurenin (W)
454										Homolgous with							Blast
		gi|388499004 Mass: 20534 Score: 203 Expect: 7.4e-015 Matches: 16	unknown [Medicago truncatula]							PREDICTED: pathogenesis-related protein 1-like [Cicer arietinum]					Score	Expect	Identities	Positives	Gaps
										Sequence ID: gi|502085017|ref|XP_004487816.1|Length: 199Number of Matches: 1					300 bits(769)	8e-101()	132/161(82%)	149/161(92%)	0/161(0%)
			Observed	Mr(expt)	Mr(calc)	ppm	Start		End	Miss	Ions	Peptide
			1334.5597	1333.5524	1333.6514	-74.23	42	-	54	0	88	R.SDVGVGPISWDAK.V + Trp->Kynurenin (W)
			1362.5560	1361.5488	1361.6463	-71.65	42	-	54	0	(87)	R.SDVGVGPISWDAK.V + Dioxidation (W)
			1561.6945	1560.6872	1560.7896	-65.64	40	-	54	1	101	K.ARSDVGVGPISWDAK.V + Trp->Kynurenin (W)
			2298.9590	2297.9517	2298.0739	-53.17	145	-	164	0	133	R.STIISCNYDPPGNYIGQRPF.D
De novo			1245	PPGNYIGQRPF
111										Homolgous with
		gi|374634428 Mass: 32079 Score: 260 Expect: 1.5e-020 Matches: 14	polygalacturonase-inhibiting protein 1, partial [Medicago sativa subsp. x varia]
			Observed	Mr(expt)	Mr(calc)	ppm	Start		End	Miss	Ions	Peptide
			1138.6238	1137.6165	1137.6758	-52.08	68	-	78	0	24	R.LTGPIQPTIAK.L
			1171.5574	1170.5501	1170.5993	-42.04	260	-	271	0	50	K.LSGEIPQGGTGR.L
			1379.6498	1378.6425	1378.7133	-51.33	140	-	152	0	72	K.LTGPIPESFGSFK.K
			1619.7948	1618.7875	1618.8315	-27.14	186	-	200	1	25	R.NKLEGDASVLFGNQK.R
			1781.8376	1780.8304	1780.8896	-33.28	272	-	285	1	60	R.LQDRFDVYAYLHNK.-
		gi|358348193	1216.4957	1215.4884	1215.5594	-58.39	314	-	323	0	46	R.FDASCYVLNK.C
148										Homolgous with
		gi|357504799 Mass: 60877 Score: 248 Expect: 2.3e-019 Matches: 15	Pectinesterase [Medicago truncatula]
			Observed	Mr(expt)	Mr(calc)	ppm	Start		End	Miss	Ions	Peptide
			1650.7188	1649.7115	1649.7798	-41.40	364	-	377	0	74	K.IDAFQDTLYAHSNR.Q
			1690.7996	1689.7923	1689.8686	-45.17	319	-	335	0	93	K.SATVAAVGDGFIAQDIR.F
			1938.8174	1937.8101	1937.9054	-49.16	362	-	377	1	64	R.CKIDAFQDTLYAHSNR.Q
	EST	gi|428295015	1766.8568	1765.8495	1765.9223	-41.23	71	-	86	1	60	R.FQNTAGPEKHQAVALR.V
			Observed	Mr(expt)	Mr(calc)	ppm	Start		End	Miss	Ions	Peptide
		gi|357468441 Mass: 21328 Score: 111 Expect: 1.2e-005 Matches: 4	Disease resistance response protein [Medicago truncatula]
			Observed	Mr(expt)	Mr(calc)	ppm	Start		End	Miss	Ions	Peptide
			1230.6227	1229.6154	1229.6768	-49.96	149	-	160	0	101	R.ELPVIGGSGVFR.F
		gi|357444471 Mass: 23505 Score: 101 Expect: 0.00012 Matches: 11	Peroxidase [Medicago truncatula]
			Observed	Mr(expt)	Mr(calc)	ppm	Start		End	Miss	Ions	Peptide
			1625.8241	1624.8168	1624.8897	-44.83	174	-	188	0	70	K.VSQLNVLVGNQGEIR.G
	EST	gi|30099635	1756.8600	1755.8527	1755.9308	-44.48	21	-	37	0	75	R.EAVFLSGGPNFPVPLGR.K
		gi|593693946	2413.1355	2412.1282	2412.2761	-61.31	178	-	201	0	73	K.SAFLAQGLNTTDLVALSGAHTIGR.G
		GW316777	2272.9930	2271.9857	2272.0947	-47.94	87	-	105	0	73	K.GLSYNFFTQTCPNLENIVR.N
		gi|357448423	2313.0120	2312.0047	2312.1212	-50.40	210	-	229	0	35	R.LYDFDNTGKPDPTLDPTYLK.Q
202										Homolgous with
		gi|13992528 Mass: 35900 Score: 514 Expect: 5.9e-046 Matches: 19	peroxidase2 [Medicago sativa]
			Observed	Mr(expt)	Mr(calc)	ppm	Start		End	Miss	Ions	Peptide
			1289.6091	1288.6019	1288.6809	-61.34	123	-	134	0	87	K.VSCADILALATR.D
			1507.7439	1506.7366	1506.8195	-54.99	51	-	63	0	90	K.FQQTFVTVPATLR.L
			1635.8303	1634.8230	1634.9144	-55.91	50	-	63	1	82	K.KFQQTFVTVPATLR.L
			1760.8240	1759.8167	1759.9105	-53.28	135	-	151	0	149	R.DVINLAGGPSYTVELGR.F
			2535.1707	2534.1634	2534.3129	-59.01	135	-	158	1	50	R.DVINLAGGPSYTVELGRFDGLVSR.S
			2492.0480	2491.0407	2491.1802	-55.98	280	-	302	0	48	R.NTVNSFATNGNVFNANFITAMTK.L + Oxidation (M)
			1613.7270	1612.7197	1612.8097	-55.79	264	-	277	0	112	K.GLFTSDQILFTDTR.S
		gi|357514339 Mass: 65003 Score: 116 Expect: 3.7e-006 Matches: 7	Pectinesterase [Medicago truncatula]
			Observed	Mr(expt)	Mr(calc)	ppm	Start		End	Miss	Ions	Peptide
			2433.1167	2432.1094	2432.2449	-55.68	346	-	369	0	116	R.NVVDGSTTFHSATVAIVGGNFLAR.D
248										Homolgous with
		gi|357468441 Mass: 21328 Score: 113 Expect: 7.4e-006 Matches: 8	Disease resistance response protein [Medicago truncatula]
			Observed	Mr(expt)	Mr(calc)	ppm	Start		End	Miss	Ions	Peptide
			1230.6116	1229.6043	1229.6768	-58.99	149	-	160	0	80	R.ELPVIGGSGVFR.F
			1358.6138	1357.6065	1357.6779	-52.58	72	-	83	0	10	K.FNNSFSAFGLVR.I
										beta-1,3-glucanase [Sesbania rostrata]
		gi|18476506 Mass: 11498 Score: 74 Expect: 0.064 Matches: 4	ultraviolet-B-inducible glucanase [Pisum sativum]												Score	Expect	Identities	Positives	Gaps
										Sequence ID: gi|82949446|dbj|BAE53384.1|Length: 339Number of Matches: 1					112 bits(279)	2e-27	51/52(98%)	51/52(98%)	0/52(0%)
			Observed	Mr(expt)	Mr(calc)	ppm	Start		End	Miss	Ions	Peptide
			1116.5305	1115.5232	1115.5876	-57.70	61	-	69	0	38	R.HFGLFRPDK.S
			1428.6896	1427.6823	1427.7674	-59.58	61	-	72	1	25	R.HFGLFRPDKSPK.Y
		gi|38228687	1500.7433	1499.7360	1499.8096	-49.06	70	-	82	0	40	R.IYDPNQAVLQALR.G
285										Homolgous with
		gi|357445823 Mass: 32488 Score: 132 Expect: 9.3e-008 Matches: 6	Peroxidase [Medicago truncatula]
			Observed	Mr(expt)	Mr(calc)	ppm	Start		End	Miss	Ions	Peptide
			2907.2695	2906.2623	2906.4345	-59.28	152	-	178	0	119	K.GLNTQDLVTLVGGHTIGTTACQFFSNR.L
			1262.5240	1261.5167	1261.5727	-44.39	224	-	233	0	44	K.FDNSYYANLR.N
		FY456481	2309.9485	2308.9412	2309.0713	-56.31	196	-	215	1	109	R.VAFDTGSQNKFDNSYYANLR.N
		gi|217071872 Mass: 29029 Score: 63 Expect: 0.72 Matches: 8	unknown [Medicago truncatula]							PREDICTED: expansin-like A2-like [Cicer arietinum]					Score	Expect	Identities	Positives	Gaps
										Sequence ID: gi|502144373|ref|XP_004505673.1|Length: 260Number of Matches: 1					467 bits(1201)	4e-164()	222/248(90%)	238/248(95%)	0/248(0%)
			Observed	Mr(expt)	Mr(calc)	ppm	Start		End	Miss	Ions	Peptide
			1015.5199	1014.5126	1014.5611	-47.75	201	-	209	0	47	R.VPQGALQFR.I
			1205.6230	1204.6157	1204.6815	-54.64	126	-	135	1	47	K.LGIVDIEYKR.V
		gi|1800141 Mass: 35927 Score: 144 Expect: 7e-09 Matches: 1	class I chitinase [Medicago sativa]
			Observed	Mr(expt)	Mr(calc)	ppm	Start		End	Miss	Ions	Peptide
Semi Tryptic			2683.0410	2682.0337	2682.1843	-56.14	291	-	314	0	146	R.YCDILGVGYGANLDCFSQRPFGSS.L
			1980.8680	1979.8607	1979.9735	-56.95	257	-	275	0	140	R.LSGYGTVTNIINGGLECGR.G
			1916.7750	1915.7677	1915.8635	-50.00	184	-	199	0	82	R.GPIQISWNYNYGQCGR.A + Trp->Kynurenin (W)
			1419.6340	1418.6267	1418.7082	-57.40	97	-	109	0	56	K.GLYTYDAFISAAK.A
332										Homolgous with							Blast
		gi|217071872 Mass: 29029 Score: 243 Expect: 7.4e-019 Matches: 15	unknown [Medicago truncatula]							PREDICTED: expansin-like A2-like [Cicer arietinum]					Score	Expect	Identities	Positives	Gaps
										Sequence ID: gi|502144373|ref|XP_004505673.1|Length: 260Number of Matches: 1					467 bits(1201)	4e-164()	222/248(90%)	238/248(95%)	0/248(0%)
			Observed	Mr(expt)	Mr(calc)	ppm	Start		End	Miss	Ions	Peptide
			1015.5815	1014.5742	1014.5611	12.9	201	-	209	0	74	R.VPQGALQFR.I
			1146.5418	1145.5345	1145.5214	11.4	191	-	200	0	66	R.NHGAVWDTSR.V + Trp->Kynurenin (W)
			1205.6990	1204.6917	1204.6815	8.42	126	-	135	1	63	K.LGIVDIEYKR.V
			2375.1875	2374.1802	2374.1765	1.58	91	-	109	0	105	K.VVLTDLNHNNQTDFVLSSR.A + HexNAc (N)
			2521.2460	2520.2387	2520.2344	1.72	91	-	109	0	63	K.VVLTDLNHNNQTDFVLSSR.A + HexNAc(1)dHex(1) (N)
357										Homolgous with
		gi|357443749 Mass: 69164 Score: 105 Expect: 4.6e-005 Matches: 13	Chitinase [Medicago truncatula]
			Observed	Mr(expt)	Mr(calc)	ppm	Start		End	Miss	Ions	Peptide
			1116.5038	1115.4965	1115.5070	-9.40	274	-	282	0	25	K.YGGVMIWDR.F + Oxidation (M); Trp->Kynurenin (W)
			2316.1287	2315.1214	2315.1256	-1.82	176	-	196	0	80	K.VYLSAAPQCPYPDAHLDSAIK.T
		gi|357443753	1314.6010	1313.5937	1313.5922	1.19	85	-	95	0	43	K.FSSEIQTCQSK.G
400										Homolgous with
		gi|358348728 Mass: 26482 Score: 361 Expect: 1.2e-030 Matches: 12	Alpha-amylase/subtilisin inhibitor [Medicago truncatula]
			Observed	Mr(expt)	Mr(calc)	ppm	Start		End	Miss	Ions	Peptide
			1284.5831	1283.5759	1283.6510	-58.54	132	-	143	0	102	R.VIIAGSDGSYFR.I
			1450.4684	1449.4611	1449.5476	-59.66	157	-	167	0	73	R.FCPTDTCSFCR.F
			1561.7581	1560.7508	1560.8552	-66.88	82	-	95	1	63	K.GLPVIFTPFAKEDK.V
			1754.8049	1753.7977	1753.8999	-58.28	43	-	58	1	98	R.GKEYYIKPAITDSGGR.F
De novo			1710	LALDGSVLPVVFVR
De novo			1781	LALDGSVLPVVFVAR
427										Homolgous with							Blast
		gi|388499218 Mass: 22539 Score: 417 Expect: 2.9e-036 Matches: 15	unknown [Medicago truncatula]							PREDICTED: hevein-like preproprotein-like [Cicer arietinum]					Score	Expect	Identities	Positives	Gaps
										Sequence ID: gi|502113611|ref|XP_004494704.1|Length: 208Number of Matches: 1					371 bits(953)	3e-128()	166/184(90%)	174/184(94%)	2/184(1%)
			Observed	Mr(expt)	Mr(calc)	ppm	Start		End	Miss	Ions	Peptide
			1319.6554	1318.6481	1318.6477	0.31	131	-	143	0	95	R.VTNSGTGAQETVR.I
			1471.6803	1470.6730	1470.6714	1.07	108	-	120	0	76	K.YGWTAFCGPVGPR.G + Trp->Kynurenin (W)
			1483.6804	1482.6731	1482.6714	1.14	108	-	120	0	(70)	K.YGWTAFCGPVGPR.G + Oxidation (HW)
			1499.6769	1498.6696	1498.6664	2.17	108	-	120	0	(59)	K.YGWTAFCGPVGPR.G + Dioxidation (W)
			1686.8071	1685.7999	1685.7984	0.84	106	-	120	1	64	R.SKYGWTAFCGPVGPR.G + Trp->Kynurenin (W)
			2078.0010	2076.9937	2076.9899	1.84	144	-	162	0	167	R.IVDQCSNGGLDLDVGVFNR.I
459										Homolgous with							Blast
	EST	gi|11958567 Mass: 13424 Score: 296 Expect: 5e-023 Matches: 15 Frame: 3	NF114E08ST1F1066 Developing stem Medicago truncatula cDNA clone NF114E08ST 5', mRNA sequence							putative early nodulin-like 2 predicted GPI-anchored protein [Trifolium pratense]					Score	Expect	Identities	Positives	Gaps
										Sequence ID: gi|84468408|dbj|BAE71287.1|Length: 313Number of Matches: 1					193 bits(491)	2e-58	89/102(87%)	94/102(92%)	0/102(0%)
			Observed	Mr(expt)	Mr(calc)	ppm	Start		End	Miss	Ions	Peptide
			1086.4750	1085.4677	1085.5546	-80.03	97	-	106	0	80	R.AGPFYFISGK.D
			1467.6945	1466.6872	1466.7882	-68.84	46	-	57	1	68	R.NRFQISDTIVFK.Y
			2015.7662	2014.7590	2014.8769	-58.54	29	-	45	0	123	K.DGWTLNPSENYNQWAGR.N + 2 Trp->Kynurenin (W)
			2027.7648	2026.7575	2026.8769	-58.92	29	-	45	0	(88)	K.DGWTLNPSENYNQWAGR.N + Oxidation (HW); Trp->Kynurenin (W)
	EST	gi|23049900	1444.5320	1443.5247	1443.6154	-62.84	115	-	126	0	96	K.FEDGDTEFTLDR.S
			1572.6185	1571.6113	1571.7104	-63.06	114	-	126	1	109	K.KFEDGDTEFTLDR.S
			2125.9190	2124.9117	2125.0328	-56.98	109	-	126	2	152	K.TNPIKKFEDGDTEFTLDR.S
490										Homolgous with
		gi|357447931 Mass: 12868 Score: 116 Expect: 4.4e-06 Matches: 1	Cysteine proteinase inhibitor [Medicago truncatula]
			Observed	Mr(expt)	Mr(calc)	ppm	Start		End	Miss	Ions	Peptide
			1650.8840	1649.8767	1649.8737	1.84	67	-	81	1	99	K.VIKGETQVVSGTNYR.L
										Basic blue protein [Medicago truncatula]
	EST	FS264686 Mass: 10055 Score: 128 Expect: 2.4e-05 Matches: 1 Frame: 1	FS264686.1 Glycyrrhiza uralensis cDNA, clone: S02198-41-L11, 5'-end sequence.												Score	Expect	Identities	Positives	Gaps
										Sequence ID: gi|357519409|ref|XP_003629993.1|Length: 121Number of Matches: 1					152 bits(383)	3e-45()	69/78(88%)	73/78(93%)	0/78(0%)
			Observed	Mr(expt)	Mr(calc)	ppm	Start		End	Miss	Ions	Peptide
			2104.0110	2103.0037	2103.0062	-1.18	42	-	61	0	127	A.ATYTVGGPGGWTFNTVGWPK.G + 2 Trp->Kynurenin (W)
		gi|357519409	2163.9090	2162.9017	2162.8972	2.08	98	-	115	0	59	R.GQNYFICNFVGHCESGMK.I + Oxidation (M)
60										Homolgous with
		gi|357455951 Mass: 53399 Score: 380 Expect: 1.5e-032 Matches: 17	Receptor-like protein kinase [Medicago truncatula]
			Observed	Mr(expt)	Mr(calc)	ppm	Start		End	Miss	Ions	Peptide
			1070.5443	1069.5370	1069.5444	-6.88	392	-	399	0	60	K.TEYLIEFR.G
			1267.6527	1266.6454	1266.6649	-15.35	116	-	126	0	68	K.ISGPFPDFLFK.L
			1576.8398	1575.8326	1575.8733	-25.83	435	-	448	1	96	K.SVVGIQKLNVSYNR.L
			1865.0153	1864.0080	1864.0094	-0.78	236	-	252	0	122	K.FSGNIPLSISSLYPTLR.Y
		gi|357443039 Mass: 47322 Score: 234 Expect: 5.9e-018 Matches: 13	Xyloglucan-specific endoglucanase inhibitor protein [Medicago truncatula]
			Observed	Mr(expt)	Mr(calc)	ppm	Start		End	Miss	Ions	Peptide
			1531.7640	1530.7568	1530.7719	-9.86	177	-	190	0	108	K.VSLPSQFSSAFSFK.N
			1760.9103	1759.9030	1759.9145	-6.53	175	-	190	1	108	R.TKVSLPSQFSSAFSFK.N
			2915.4197	2914.4124	2914.4019	3.62	303	-	328	0	168	K.ALNVSTVEPVAPFGTCFASQSISSSR.M + HexNAc (N)
			3061.4780	3060.4707	3060.4598	3.58	303	-	328	0	119	K.ALNVSTVEPVAPFGTCFASQSISSSR.M + HexNAc(1)dHex(1) (N)
			3264.5690	3263.5617	3263.5392	6.92	303	-	328	0	44	K.ALNVSTVEPVAPFGTCFASQSISSSR.M + HexNAc(2)dHex(1) (N)
		gi|217069992	1824.9110	1823.9037	1823.9054	-0.91	44	-	60	0	135	K.DPSTNLFYTSVGIGTPR.T
124										Homolgous with
		gi|971560 Mass: 38738 Score: 303 Expect: 7.4e-025 Matches: 15	peroxidase1B [Medicago sativa]
			Observed	Mr(expt)	Mr(calc)	ppm	Start		End	Miss	Ions	Peptide
			1076.5402	1075.5329	1075.5233	8.91	201	-	209	0	74	R.AHCSLFVSR.L
			1578.7488	1577.7415	1577.7322	5.91	85	-	98	0	100	K.TDTVVSEQDAFPNR.N
			1702.8878	1701.8805	1701.8832	-1.56	309	-	324	1	106	K.MGNIGVLTGNQGEIRK.Q + Oxidation (M)
		JK755487	2362.2163	2361.2090	2361.2441	-14.86	35	-	57	1	106	A.KFSAVGLNTTDLVALSGAHTFGR.A
149										Homolgous with
		gi|357504799 Mass: 60877 Score: 526 Expect: 3.7e-047 Matches: 23	Pectinesterase [Medicago truncatula]
			Observed	Mr(expt)	Mr(calc)	ppm	Start		End	Miss	Ions	Peptide
			1024.4780	1023.4708	1023.5502	-77.58	454	-	461	0	33	K.TYLGRPWK.K + Trp->Kynurenin (W)
			1052.4731	1051.4659	1051.5451	-75.31	454	-	461	0	(32)	K.TYLGRPWK.K + Dioxidation (W)
			1058.4784	1057.4711	1057.5516	-76.12	352	-	361	0	63	R.VGADQSVINR.C
			1650.6758	1649.6685	1649.7798	-67.44	364	-	377	0	109	K.IDAFQDTLYAHSNR.Q
			1690.7629	1689.7557	1689.8686	-66.84	319	-	335	0	170	K.SATVAAVGDGFIAQDIR.F
			1938.7786	1937.7713	1937.9054	-69.20	362	-	377	1	128	R.CKIDAFQDTLYAHSNR.Q
	EST	FY466839 Mass: 30509 Score: 80 Expect: 1.7 Matches: 1 Frame: 2	FY466839.1 Trifolium repens mRNA, clone: WCC36i15, unspecified EST.							peroxidase [Medicago sativa]					Score	Expect	Identities	Positives	Gaps
										Sequence ID: gi|537317|gb|AAB41811.1|Length: 353Number of Matches: 1					405 bits(1042)	3e-141()	224/269(83%)	243/269(90%)	0/269(0%)
			Observed	Mr(expt)	Mr(calc)	ppm	Start		End	Miss	Ions	Peptide
			2413.0911	2412.0838	2412.2761	-79.72	178	-	201	0	80	K.SAFLAQGLNTTDLVALSGAHTIGR.G
210										Homolgous with
		gi|357444471 Mass: 23505 Score: 68 Expect: 0.26 Matches: 1	Peroxidase [Medicago truncatula]
			Observed	Mr(expt)	Mr(calc)	ppm	Start		End	Miss	Ions	Peptide
			1625.9070	1624.8997	1624.8897	6.19	174	-	188	0	53	K.VSQLNVLVGNQGEIR.G
		gi|356506838 Mass: 20936 Score: 76 Expect: 0.041 Matches: 1	PREDICTED: dirigent protein 3-like [Glycine max]
			Observed	Mr(expt)	Mr(calc)	ppm	Start		End	Miss	Ions	Peptide
			1230.6860	1229.6787	1229.6768	1.54	150	-	161	0	60	R.EIPVIGGSGVFR.F
250										Homolgous with
		gi|357448991 Mass: 37371 Score: 265 Expect: 4.6e-021 Matches: 9	Glucan endo-1,3-beta-glucosidase, basic isoform [Medicago truncatula]
			Observed	Mr(expt)	Mr(calc)	ppm	Start		End	Miss	Ions	Peptide
			1645.9589	1644.9516	1644.9351	10.00	128	-	141	0	102	K.FVLPAIQNIYQAIR.A
			1845.0902	1844.0829	1844.0672	8.53	128	-	143	1	32	K.FVLPAIQNIYQAIRAK.N
			1922.0505	1921.0433	1921.0309	6.43	209	-	225	0	115	K.DISLQYALFTSPNVVVR.D
		gi|336390549	1473.7765	1472.7692	1472.7623	4.70	65	-	77	0	101	R.LYDPNQAALEALR.N
		gi|82949444	1116.5988	1115.5915	1115.5876	3.46	326	-	334	0	59	K.HFGLFRPDK.S
		gi|189047086	1563.8289	1562.8216	1562.7576	40.9	55	-	67	0	33	R.IYDQDEEALQALR.G
		gi|13992528 Mass: 35900 Score: 84 Expect: 0.0066 Matches: 3	peroxidase2 [Medicago sativa]
			Observed	Mr(expt)	Mr(calc)	ppm	Start		End	Miss	Ions	Peptide
			1507.8384	1506.8311	1506.8195	7.71	51	-	63	0	84	K.FQQTFVTVPATLR.L
			2193.0964	2192.0891	2192.0797	4.31	26	-	44	0	108	A.QLSPNHYANICPNVQSIVR.S + Gln->pyro-Glu (N-term Q)
292										Homolgous with
		gi|46849842 Mass: 12925 Score: 256 Expect: 3.7e-020 Matches: 5	pectin methylesterase 5 [Medicago truncatula]
			Observed	Mr(expt)	Mr(calc)	ppm	Start		End	Miss	Ions	Peptide
			1679.8468	1678.8395	1678.8387	0.50	80	-	94	0	110	R.TDPNQNTGIIIHNSR.V
			1990.8586	1989.8514	1989.8527	-0.67	19	-	34	0	133	K.CSFEGYQDTLYVHSER.Q
		gi|357465299 Mass: 47465 Score: 152 Expect: 9.3e-010 Matches: 7	Aspartic proteinase nepenthesin-1 [Medicago truncatula]
			Observed	Mr(expt)	Mr(calc)	ppm	Start		End	Miss	Ions	Peptide
			1818.8908	1817.8835	1817.8795	2.16	176	-	192	0	140	K.SYAGSTYSATLVQDSLR.L
			2379.2460	2378.2387	2378.2329	2.43	302	-	324	0	230	K.ELLAFDVNTGSGTIIDSGTVITR.F
			1882.9791	1881.9718	1881.9737	-1.00	176	-	190	2	60	R.FVEPVYNAIRDEFRK.Q
		FY468710	1622.8567	1621.8494	1621.8464	1.87	179	-	193	0	116	K.IALPSQLASAFSFDR.K
334										Homolgous with							Blast
		gi|217071872 Mass: 29029 Score: 90 Expect: 0.0015 Matches: 11	unknown [Medicago truncatula]							PREDICTED: expansin-like A2-like [Cicer arietinum]					Score	Expect	Identities	Positives	Gaps
										Sequence ID: gi|502144373|ref|XP_004505673.1|Length: 260Number of Matches: 1					467 bits(1201)	4e-164()	222/248(90%)	238/248(95%)	0/248(0%)
			Observed	Mr(expt)	Mr(calc)	ppm	Start		End	Miss	Ions	Peptide
			1015.5628	1014.5555	1014.5611	-5.45	201	-	209	0	68	R.VPQGALQFR.I
			3060.5190	3059.5117	3059.4989	4.19	163	-	190	0	54	K.FLYQGGQTEIVGVDVAQVGSSNWSFLSR.N + Oxidation (HW)
		gi|388506836	2375.1920	2374.1847	2374.1765	3.47	91	-	109	0	97	K.VVLTDLNHNNQTDFVLSSR.A + HexNAc (N)
		gi|217072340 Mass: 19388 Score: 76 Expect: 0.048 Matches: 1	unknown [Medicago truncatula]							phi-1-like phosphate-induced protein [Phaseolus vulgaris]					Score	Expect	Identities	Positives	Gaps
										Sequence ID: gi|543176879|gb|AGV54462.1|Length: 302Number of Matches: 1					239 bits(609)	3e-75()	130/174(75%)	143/174(82%)	2/174(1%)
			Observed	Mr(expt)	Mr(calc)	ppm	Start		End	Miss	Ions	Peptide
			1257.6489	1256.6416	1256.6554	-10.93	104	-	114	0	77	K.QFLHPAYTLGK.N + Gln->pyro-Glu (N-term Q)
			1954.0510	1953.0437	1953.0360	3.96	47	-	62	0	29	K.LTVNLIWYGTFTPIQR.S + Dioxidation (W)
			2139.1680	2138.1607	2138.1524	3.88	45	-	62	1	27	K.GKLTVNLIWYGTFTPIQR.S + Dioxidation (W)
359										Homolgous with
		gi|357441989 Mass: 23251 Score: 154 Expect: 5.9e-010 Matches: 6	Germin-like protein [Medicago truncatula]
			Observed	Mr(expt)	Mr(calc)	ppm	Start		End	Miss	Ions	Peptide
			1741.8752	1740.8680	1740.8696	-0.94	98	-	113	0	138	R.IDYAPGGLNPPHTHPR.A
		gi|217075564	1312.7570	1311.7497	1311.7511	-1.01	85	-	97	0	104	K.VPGLNTLGVSLSR.I
		EX523811	2065.9722	2064.9649	2064.9674	-1.20	58	-	76	0	147	S.SDPDYLQDLCVADLASGVK.V
405										Homolgous with
		gi|358348728 Mass: 26482 Score: 410 Expect: 1.5e-035 Matches: 13	Alpha-amylase/subtilisin inhibitor [Medicago truncatula]
			Observed	Mr(expt)	Mr(calc)	ppm	Start		End	Miss	Ions	Peptide
			1284.5794	1283.5721	1283.6510	-61.49	132	-	143	0	104	R.VIIAGSDGSYFR.I
			1450.4652	1449.4579	1449.5476	-61.84	157	-	167	0	77	R.FCPTDTCSFCR.F
			1561.7565	1560.7492	1560.8552	-67.90	82	-	95	1	88	K.GLPVIFTPFAKEDK.V
			1754.8019	1753.7946	1753.8999	-60.02	43	-	58	1	110	R.GKEYYIKPAITDSGGR.F
		gi|357455917 Mass: 20918 Score: 148 Expect: 2.8e-09 Matches: 1	21 kDa protein [Medicago truncatula]
			Observed	Mr(expt)	Mr(calc)	ppm	Start		End	Miss	Ions	Peptide
			2121.8160	2120.8087	2120.9321	-58.15	89	-	106	0	133	R.EYAALHDCVEEITDSVDR.L
435										Homolgous with
		gi|357508611 Mass: 39732 Score: 104 Expect: 5.9e-005 Matches: 8	Lectin [Medicago truncatula]
			Observed	Mr(expt)	Mr(calc)	ppm	Start		End	Miss	Ions	Peptide
			1121.5952	1120.5879	1120.5876	0.26	197	-	206	0	83	K.ASPNYSLTIR.R
		gi|255648236	1074.5820	1073.5748	1073.5730	1.61	180	-	189	0	67	K.HSIGATHPVR.L
	EST	gi|50319759	2752.2456	2751.2383	2751.2412	-1.06	164	-	186	1	127	R.YNPDYLDQSVLWTESKDQGNGYR.A + Trp->Kynurenin (W)
		CO514885	1387.7493	1386.7420	1386.7507	-6.26	75	-	87	0	96	P.TAPPLSSNKPTFK.I
465										Homolgous with
		gi|169147017 Mass: 25011 Score: 106 Expect: 3.7e-005 Matches: 5	putative thaumatin-like protein [Medicago truncatula var. truncatula]
			Observed	Mr(expt)	Mr(calc)	ppm	Start		End	Miss	Ions	Peptide
			1562.8141	1561.8068	1561.8035	2.12	134	-	147	0	106	K.ADLVASCPPVLQHR.V
			2697.3100	2696.3027	2696.2970	2.12	100	-	124	0	143	K.DFSSYSVSLVDGFNTPLTVTPHEGK.G
		gi|21554129	1286.5308	1285.5235	1285.5180	4.29	91	-	101	0	76	K.FSCLTGDCGNR.L
		EX523120	2490.2000	2489.1927	2489.1870	2.29	14	-	37	0	112	R.LNCNGAGGSPPATLVQFDVHHGNK.D
		EX525889	2249.9600	2248.9527	2248.9260	11.9	95	-	114	1	79	R.TGCSTTNNKFSCLTGDCGNR.L
494										Homolgous with							Blast
		gi|217071668 Mass: 13616 Score: 249 Expect: 1.9e-019 Matches: 7	unknown [Medicago truncatula]							PREDICTED: basic blue protein-like [Cicer arietinum]					Score	Expect	Identities	Positives	Gaps
										Sequence ID: gi|502136127|ref|XP_004502569.1|Length: 126Number of Matches: 1					200 bits(509)	2e-63	102/125(82%)	117/125(93%)	0/125(0%)
			Observed	Mr(expt)	Mr(calc)	ppm	Start		End	Miss	Ions	Peptide
			1095.5393	1094.5320	1094.5356	-3.30	90	-	99	0	51	K.VFSSGSDQIR.L
			2149.8911	2148.8838	2148.8816	1.05	103	-	120	0	95	R.GQNYFICSYPGHCQSGMK.V + Oxidation (M)
			2252.0908	2251.0835	2251.0757	3.48	56	-	76	0	95	K.AGDVLSFNYDSTTHNVVAVDK.S
De novo			1447	GTYTVGGPGGWTYK								ATYTVGGPGGWTFN
		gi|357517413 Mass: 44503 Score: 79 Expect: 0.019 Matches: 11	Notum-like protein [Medicago truncatula]
			Observed	Mr(expt)	Mr(calc)	ppm	Start		End	Miss	Ions	Peptide
			1504.6974	1503.6901	1503.6895	0.41	112	-	122	1	62	K.KFNPDFYNWNR.I + Trp->Kynurenin (W)
			1330.7820	1329.7747	1329.7908	-12.07	153	-	164	0	48	R.IFVAVIEDLLAK.G
63										Homolgous with
		gi|357455951 Mass: 53399 Score: 197 Expect: 2.9e-014 Matches: 11	Receptor-like protein kinase [Medicago truncatula]
			Observed	Mr(expt)	Mr(calc)	ppm	Start		End	Miss	Ions	Peptide
			1576.8441	1575.8368	1575.8733	-23.12	435	-	448	1	65	K.SVVGIQKLNVSYNR.L
			1865.0172	1864.0099	1864.0094	0.27	236	-	252	0	116	K.FSGNIPLSISSLYPTLR.Y
		gi|357440775 Mass: 47203 Score: 156 Expect: 3.7e-010 Matches: 10	Xyloglucan-specific endoglucanase inhibitor protein [Medicago truncatula]
			Observed	Mr(expt)	Mr(calc)	ppm	Start		End	Miss	Ions	Peptide
			1096.6084	1095.6011	1095.6077	-5.98	413	-	422	0	91	K.LGFSSLLFGR.Q
			1213.6169	1212.6097	1212.6251	-12.72	79	-	88	0	48	K.YISSTYRPAR.C
			2915.4160	2914.4087	2914.4019	2.35	303	-	328	0	132	K.ALNVSTVEPVAPFGTCFASQSISSSR.M + HexNAc (N)
			1824.9137	1823.9064	1823.9054	0.56	44	-	60	0	137	K.DPSTNLFYTSVGIGTPR.T
		gi|217069992	1531.7689	1530.7616	1530.7719	-6.67	177	-	190	0	115	K.VSLPSQFSSAFSFK.N
		gi|357443039	1622.8534	1621.8461	1621.8464	-0.17	190	-	204	0	122	K.IALPSQLASAFSFDR.K
	EST	gi|428302756	1750.9503	1749.9430	1749.9413	0.96	190	-	205	1	77	K.IALPSQLASAFSFDRK.F
127										Homolgous with
		gi|357448437 Mass: 89141 Score: 337 Expect: 2.9e-028 Matches: 12	Peroxidase [Medicago truncatula]
			Observed	Mr(expt)	Mr(calc)	ppm	Start		End	Miss	Ions	Peptide
			1076.4554	1075.4482	1075.5233	-69.86	292	-	300	0	71	R.AHCSLFVSR.L
			1574.6879	1573.6806	1573.7882	-68.40	400	-	414	0	139	K.MGNIGVLTGNQGEIR.K + Oxidation (M)
			1702.7766	1701.7693	1701.8832	-66.90	400	-	415	1	117	K.MGNIGVLTGNQGEIRK.Q + Oxidation (M)
		JK755487	2362.0747	2361.0674	2361.2441	-74.83	35	-	57	1	97	A.KFSAVGLNTTDLVALSGAHTFGR.A
150										Homolgous with
		gi|357504815 Mass: 60926 Score: 325 Expect: 4.6e-027 Matches: 21	Pectinesterase [Medicago truncatula]
			Observed	Mr(expt)	Mr(calc)	ppm	Start		End	Miss	Ions	Peptide
			1024.5629	1023.5556	1023.5502	5.31	454	-	461	0	35	K.TYLGRPWK.K + Trp->Kynurenin (W)
			1036.5631	1035.5558	1035.5502	5.48	454	-	461	0	(27)	K.TYLGRPWK.K + Oxidation (HW)
			1542.8345	1541.8272	1541.8161	7.16	254	-	269	1	99	K.TVAEAVASAPNKGTAR.Y
			3238.6670	3237.6597	3237.6551	1.42	424	-	453	0	159	R.IDPNQNTATSIQQCDVIPSTDLKPVIGSVK.T
		gi|357504799	1650.7940	1649.7867	1649.7798	4.18	364	-	377	0	116	K.IDAFQDTLYAHSNR.Q
	EST	gi|11609100	1938.9083	1937.9011	1937.9054	-2.23	73	-	88	1	115	R.CKIDAFQDTLYAHSNR.Q
		gi|374634430 Mass: 30205 Score: 100 Expect: 0.00016 Matches: 6	polygalacturonase-inhibiting protein 2, partial [Medicago sativa subsp. x varia]
			Observed	Mr(expt)	Mr(calc)	ppm	Start		End	Miss	Ions	Peptide
			1778.0227	1777.0154	1777.0097	3.20	148	-	164	0	87	K.LSGPIPASLGQLINLER.L
			1462.8070	1461.7997	1461.7940	3.93	172	-	185	1	61	R.LVGDASVLFGSNKR.I
		gi|357452881 Mass: 34707 Score: 156 Expect: 4.4e-10 Matches: 1	Peroxidase [Medicago truncatula]
			Observed	Mr(expt)	Mr(calc)	ppm	Start		End	Miss	Ions	Peptide
			2197.1820	2196.1747	2196.1651	4.37	257	-	277	0	144	K.GLLHSDQALFNGVGSQVSLVR.T
220										Homolgous with
		gi|357453649 Mass: 36653 Score: 391 Expect: 1.2e-033 Matches: 15	Peroxidase [Medicago truncatula]
			Observed	Mr(expt)	Mr(calc)	ppm	Start		End	Miss	Ions	Peptide
			1518.8262	1517.8189	1517.7991	13.0	51	-	63	0	98	K.FHQTFTTVPATLR.L
			1585.8013	1584.7940	1584.7784	9.83	269	-	282	0	111	K.GLFTSDQVLFTDSR.S
			1821.9440	1820.9367	1820.9308	3.21	135	-	151	0	149	R.DVIALAGGPYYEVELGR.F
		gi|357452881 Mass: 34707 Score: 360 Expect: 1.5e-030 Matches: 10	Peroxidase [Medicago truncatula]
			Observed	Mr(expt)	Mr(calc)	ppm	Start		End	Miss	Ions	Peptide
			2197.1550	2196.1478	2196.1651	-7.91	257	-	277	0	137	K.GLLHSDQALFNGVGSQVSLVR.T
			2748.3191	2747.3118	2747.3701	-21.22	179	-	203	0	209	K.GLTLNDLTVLSGAHTIGQAECQFFR.T
			1987.9558	1986.9485	1986.9534	-2.47	206	-	220	0	115	R.IYNETNIDTNFATLR.K + HexNAc (N)
			2134.0030	2132.9957	2133.0113	-7.32	206	-	220	0	60	R.IYNETNIDTNFATLR.K + HexNAc(1)dHex(1) (N)
			2337.0780	2336.0707	2336.0907	-8.56	206	-	220	0	35	R.IYNETNIDTNFATLR.K + HexNAc(2)dHex(1) (N)
		gi|298364452 Mass: 34429 Score: 79 Expect: 0.017 Matches: 7	chitinase [Medicago sativa]
			Observed	Mr(expt)	Mr(calc)	ppm	Start		End	Miss	Ions	Peptide
			1476.7391	1475.7319	1475.7157	10.9	181	-	192	0	68	R.GPIQLTHDYNYR.Q
252										Homolgous with							Blast
		gi|388502386 Mass: 30215 Score: 367 Expect: 2.9e-031 Matches: 10	unknown [Medicago truncatula]							glucan endo-1,3-beta-glucosidase-like precursor [Cicer arietinum]					Score	Expect	Identities	Positives	Gaps
										Sequence ID: gi|525313464|ref|NP_001266064.1|Length: 331Number of Matches: 1					461 bits(1186)	2e-160()	235/273(86%)	248/273(90%)	2/273(0%)
			Observed	Mr(expt)	Mr(calc)	ppm	Start		End	Miss	Ions	Peptide
			1229.5830	1228.5757	1228.6775	-82.84	137	-	148	0	90	K.AISSANLQGQIK.A
			2520.0374	2519.0301	2519.1890	-63.07	221	-	242	0	155	K.NEVGYQNLFDAMLDSIYAALEK.V + Oxidation (M)
			2842.2341	2841.2269	2841.3967	-59.77	110	-	136	0	114	K.YIAVGNEVHPGSAESSSVLPAMQNIQK.A + Oxidation (M)
		gi|1706543	1666.8102	1665.8029	1665.9301	-76.36	45	-	60	0	48	R.GSNIEVILGLPNVDVK.H
De novo			1500	IYNPDQGILQALR								IYNPDEGILQALR
		gi|18476506 Mass: 11498 Score: 77 Expect: 0.031 Matches: 5	ultraviolet-B-inducible glucanase [Pisum sativum]
			Observed	Mr(expt)	Mr(calc)	ppm	Start		End	Miss	Ions	Peptide
			1116.5006	1115.4933	1115.5876	-84.51	61	-	69	0	60	R.HFGLFRPDK.S
294										Homolgous with
		gi|46849842 Mass: 12925 Score: 187 Expect: 2.9e-013 Matches: 5	pectin methylesterase 5 [Medicago truncatula]
			Observed	Mr(expt)	Mr(calc)	ppm	Start		End	Miss	Ions	Peptide
			1679.7408	1678.7336	1678.8387	-62.61	80	-	94	0	98	R.TDPNQNTGIIIHNSR.V
			1990.7222	1989.7149	1989.8527	-69.25	19	-	34	0	75	K.CSFEGYQDTLYVHSER.Q
335										Homolgous with
		gi|357511665 Mass: 22353 Score: 221 Expect: 1.2e-016 Matches: 9	Rhicadhesin receptor [Medicago truncatula]
			Observed	Mr(expt)	Mr(calc)	ppm	Start		End	Miss	Ions	Peptide
			1365.7576	1364.7503	1364.7704	-14.73	133	-	144	1	79	K.TIVKGETFVFPK.G
			1743.8937	1742.8864	1742.8853	0.66	91	-	106	0	126	R.IDYAVGGLNPPHTHPR.A
			1905.9420	1904.9347	1904.9169	9.34	93	-	108	0	53	R.IDYAPYDLNPPHTHPR.G
		gi|357443755 Mass: 32345 Score: 135 Expect: 4.6e-008 Matches: 5	Acidic endochitinase [Medicago truncatula]
			Observed	Mr(expt)	Mr(calc)	ppm	Start		End	Miss	Ions	Peptide
			2094.1111	2093.1038	2093.1004	1.61	99	-	119	0	135	K.VLLSIGGGIGSYSLSSIEDAR.N
361										Homolgous with
		gi|169147017 Mass: 25011 Score: 260 Expect: 1.5e-020 Matches: 7	putative thaumatin-like protein [Medicago truncatula var. truncatula]
			Observed	Mr(expt)	Mr(calc)	ppm	Start		End	Miss	Ions	Peptide
			1562.7029	1561.6956	1561.8035	-69.08	134	-	147	0	87	K.ADLVASCPPVLQHR.V
			1751.5132	1750.5059	1750.6246	-67.82	160	-	173	0	89	K.SGCEAFHSDEHCCR.N
			1934.7750	1933.7677	1933.9105	-73.81	174	-	189	0	66	R.NHFNNPQTCKPTVYSK.F
		gi|21554129	1286.4408	1285.4335	1285.5180	-65.69	91	-	101	0	61	K.FSCLTGDCGNR.L
		gi|357503045 Mass: 24160 Score: 65 Expect: 0.45 Matches: 4	Polygalacturonase inhibitor protein [Medicago truncatula]
			Observed	Mr(expt)	Mr(calc)	ppm	Start		End	Miss	Ions	Peptide
			1225.5270	1224.5197	1224.6112	-74.72	46	-	56	1	51	K.IRDHFGGPNGR.L
406										Homolgous with
		gi|358348728 Mass: 26482 Score: 495 Expect: 4.6e-044 Matches: 15	Alpha-amylase/subtilisin inhibitor [Medicago truncatula]
			Observed	Mr(expt)	Mr(calc)	ppm	Start		End	Miss	Ions	Peptide
			1189.6107	1188.6034	1188.6907	-73.40	82	-	92	0	65	K.GLPVIFTPFAK.E
			1284.5884	1283.5811	1283.6510	-54.45	132	-	143	0	112	R.VIIAGSDGSYFR.I
			1440.6725	1439.6652	1439.7521	-60.35	131	-	143	1	86	R.RVIIAGSDGSYFR.I
			1450.4738	1449.4665	1449.5476	-55.95	157	-	167	0	78	R.FCPTDTCSFCR.F
			1754.8135	1753.8062	1753.8999	-53.41	43	-	58	1	116	R.GKEYYIKPAITDSGGR.F
De novo			1710	LALDGSVLPVVFVR								LALDGGVLPVVFECYTK
De novo			1781	LALDGSVLPVVFVVK								LALDGGVLPVVFECYTK
De novo			1139	AEFGGIYNIR								AEFEGVYNIR
466										Homolgous with
		gi|169147017 Mass: 25011 Score: 98 Expect: 0.00023 Matches: 4	putative thaumatin-like protein [Medicago truncatula var. truncatula]
			Observed	Mr(expt)	Mr(calc)	ppm	Start		End	Miss	Ions	Peptide
			1562.8013	1561.7940	1561.8035	-6.08	134	-	147	0	98	K.ADLVASCPPVLQHR.V
		gi|21554129	1286.5093	1285.5020	1285.5180	-12.42	91	-	101	0	79	K.FSCLTGDCGNR.L
498										Homolgous with							Blast
		gi|388510242 Mass: 24994 Score: 142 Expect: 9.3e-009 Matches: 5	unknown [Medicago truncatula]							oxygen-evolving enhancer protein 3 precursor [Pisum sativum]					Score	Expect	Identities	Positives	Gaps
										Sequence ID: gb|AAP43511.1|Length: 234Number of Matches: 1					397 bits(1021)	1e-137	201/235(86%)	213/235(90%)	4/235(1%)
			Observed	Mr(expt)	Mr(calc)	ppm	Start		End	Miss	Ions	Peptide
			1279.5662	1278.5589	1278.6357	-60.05	153	-	162	0	48	K.AWPYLQNDLR.L + Trp->Kynurenin (W)
			1577.7412	1576.7339	1576.8249	-57.70	121	-	134	0	87	R.FYLQPLTPTEAAAR.A
		gi|217071668 Mass: 13616 Score: 60 Expect: 1.7 Matches: 1	unknown [Medicago truncatula]							PREDICTED: basic blue protein-like [Cicer arietinum]					Score	Expect	Identities	Positives	Gaps
										Sequence ID: gi|502136127|ref|XP_004502569.1|Length: 126Number of Matches: 1					159 bits(403)	2e-47()	103/125(82%)	117/125(93%)	0/125(0%)
			Observed	Mr(expt)	Mr(calc)	ppm	Start		End	Miss	Ions	Peptide
			2058.7700	2057.7627	2057.8724	-53.30	103	-	120	0	46	R.GQNYFICSYPGHCQSGMK.V + Oxidation (M); Cys->Dha (C)
			2149.7780	2148.7707	2148.8816	-51.59	103	-	120	0	61	R.GQNYFICSYPGHCQSGMK.V + Oxidation (M)
De novo			1122	VFSSGNDQLR								VFSSGSDQIR
64										Homolgous with
		gi|357455951 Mass: 53399 Score: 202 Expect: 9.3e-015 Matches: 10	Receptor-like protein kinase [Medicago truncatula]
			Observed	Mr(expt)	Mr(calc)	ppm	Start		End	Miss	Ions	Peptide
			1576.8480	1575.8407	1575.8733	-20.64	435	-	448	1	72	K.SVVGIQKLNVSYNR.L
			1865.0203	1864.0130	1864.0094	1.91	236	-	252	0	116	K.FSGNIPLSISSLYPTLR.Y
		gi|357440775 Mass: 47203 Score: 148 Expect: 2.3e-009 Matches: 9	Xyloglucan-specific endoglucanase inhibitor protein [Medicago truncatula]
			Observed	Mr(expt)	Mr(calc)	ppm	Start		End	Miss	Ions	Peptide
			1096.6160	1095.6087	1095.6077	0.92	413	-	422	0	91	K.LGFSSLLFGR.Q
			1213.6284	1212.6211	1212.6251	-3.26	79	-	88	0	42	K.YISSTYRPAR.C
		gi|357443039	2915.4140	2914.4067	2914.4019	1.67	303	-	328	0	81	K.ALNVSTVEPVAPFGTCFASQSISSSR.M + HexNAc (N)
			1622.8612	1621.8539	1621.8464	4.65	179	-	193	0	128	K.IALPSQLASAFSFDR.K
			1750.9531	1749.9458	1749.9413	2.56	179	-	194	1	90	K.IALPSQLASAFSFDRK.F
		gi|217069992 Mass: 26985 Score: 123 Expect: 7.4e-007 Matches: 2	unknown [Medicago truncatula]
			Observed	Mr(expt)	Mr(calc)	ppm	Start		End	Miss	Ions	Peptide
			1824.9172	1823.9100	1823.9054	2.50	44	-	60	0	123	K.DPSTNLFYTSVGIGTPR.T
129										Homolgous with
		gi|971560 Mass: 38738 Score: 92 Expect: 0.001 Matches: 13	peroxidase1B [Medicago sativa]
			Observed	Mr(expt)	Mr(calc)	ppm	Start		End	Miss	Ions	Peptide
			1076.4666	1075.4593	1075.5233	-59.53	201	-	209	0	72	R.AHCSLFVSR.L
			1574.6900	1573.6827	1573.7882	-67.05	309	-	323	0	119	K.MGNIGVLTGNQGEIR.K + Oxidation (M)
		gi|593693964	2362.0767	2361.0694	2361.2077	-58.58	175	-	197	0	99	Q.SFAVQGLNTTDLVALSGAHTFGR.A
157										Homolgous with
		gi|357504799 Mass: 60877 Score: 92 Expect: 0.00095 Matches: 5	Pectinesterase [Medicago truncatula]
			Observed	Mr(expt)	Mr(calc)	ppm	Start		End	Miss	Ions	Peptide
			1690.7736	1689.7663	1689.8686	-60.55	319	-	335	0	92	K.SATVAAVGDGFIAQDIR.F
			1650.6880	1649.6807	1649.7798	-60.04	364	-	377	0	82	K.IDAFQDTLYAHSNR.Q
		gi|40788063 Mass: 34063 Score: 54 Expect: 1.5e+02 Matches: 1	endopolygalacturonase PGb [Sclerotinia sclerotiorum]
			Observed	Mr(expt)	Mr(calc)	ppm	Start		End	Miss	Ions	Peptide
			1012.4431	1011.4358	1011.5178	-81.03	106	-	113	0	54	K.FFYAHSLK.G
De novo			1873	IVNSPVQVFSINSATGLK								ILNSPVQVFSINSASGLT
222										Homolgous with
		gi|357444471 Mass: 23505 Score: 499 Expect: 1.9e-044 Matches: 10	Peroxidase [Medicago truncatula]
			Observed	Mr(expt)	Mr(calc)	ppm	Start		End	Miss	Ions	Peptide
			1625.9067	1624.8995	1624.8897	6.03	174	-	188	0	134	K.VSQLNVLVGNQGEIR.G
			1708.8186	1707.8113	1707.8064	2.89	134	-	148	0	145	K.QGLFTSDQDLNIDSR.T
			2422.2090	2421.2017	2421.2077	-2.50	52	-	74	0	199	K.VFAAQNFDVTDVVALSGAHTFGR.A
	EST	gi|30099635	1756.9458	1755.9385	1755.9308	4.39	21	-	37	0	141	R.EAVFLSGGPNFPVPLGR.K
		gi|357444511 Mass: 19345 Score: 224 Expect: 5.9e-017 Matches: 9	Peroxidase [Medicago truncatula]
			Observed	Mr(expt)	Mr(calc)	ppm	Start		End	Miss	Ions	Peptide
			1127.5903	1126.5831	1126.5731	8.86	68	-	78	0	56	K.SDNGQAPGLLR.I
			1374.7537	1373.7464	1373.7337	9.24	132	-	144	0	86	R.IVSCADITVLAGR.E
			1501.8248	1500.8176	1500.8049	8.45	65	-	78	1	55	K.VFKSDNGQAPGLLR.I
		GW316777	2273.1011	2272.0938	2272.0947	-0.36	87	-	105	0	158	K.GLSYNFFTQTCPNLENIVR.N
253										Homolgous with
		gi|156058340|ref|XP_001595093.1|Length: 402Number of Matches: 1	aspartate protease [Sclerotinia sclerotiorum 1980]
			Observed	Mr(expt)	Mr(calc)	ppm	Start		End	Miss	Ions	Peptide
De novo			2582	SNSAGGYVFPCSATIPTISFK					FASTS			SNSYGGYVFPCSATLPTLSFK
De novo			1121	HDFFTPSK					5.9e-22			HDIYTSSK
De novo			2722	VSSVSSANGFWEF								YTSVSSGNGFWEF
297										Homolgous with
		gi|1800141 Mass: 35927 Score: 787 Expect: 2.9e-073 Matches: 20	class I chitinase [Medicago sativa]
			Observed	Mr(expt)	Mr(calc)	ppm	Start		End	Miss	Ions	Peptide
			1419.8010	1418.7938	1418.7082	60.3	97	-	109	0	120	K.GLYTYDAFISAAK.A
			1467.7650	1466.7577	1466.6790	53.7	110	-	123	0	101	K.AFPNFANNGDTATK.K
			1916.9148	1915.9075	1915.8635	23.0	184	-	199	0	113	R.GPIQISWNYNYGQCGR.A + Trp->Kynurenin (W)
			1928.9124	1927.9051	1927.8635	21.6	184	-	199	0	(94)	R.GPIQISWNYNYGQCGR.A + Oxidation (HW)
			1981.0116	1980.0043	1979.9735	15.6	257	-	275	0	170	R.LSGYGTVTNIINGGLECGR.G
			2273.9414	2272.9341	2272.9365	-1.04	159	-	178	0	127	R.EQNPSTYCQPSSEFPCASGK.Q
			2311.2451	2310.2378	2310.2471	-4.01	200	-	221	0	134	R.AIGVDLLNNPDLVATDPVISFK.T
			2683.1221	2682.1148	2682.1843	-25.90	291	-	314	0	155	R.YCDILGVGYGANLDCFSQRPFGSS.L
336										Homolgous with							Blast
		gi|357476329 Mass: 32102 Score: 298 Expect: 2.3e-024 Matches: 13	hypothetical protein MTR_4g094240 [Medicago truncatula]							phi-1-like phosphate-induced protein [Phaseolus vulgaris]					Score	Expect	Identities	Positives	Gaps
										Sequence ID: gi|543176879|gb|AGV54462.1|Length: 302Number of Matches: 1					478 bits(1231)	2e-167	239/302(79%)	261/302(86%)	2/302(0%)
			Observed	Mr(expt)	Mr(calc)	ppm	Start		End	Miss	Ions	Peptide
			1274.6724	1273.6651	1273.6819	-13.20	104	-	114	0	104	K.QFLHPAYTLGK.N
			1329.5452	1328.5379	1328.5489	-8.31	142	-	152	0	54	K.DVNVEGFCMSR.C + Oxidation (M)
			1831.8658	1830.8586	1830.8609	-1.27	263	-	281	0	112	R.VLVDGASGSSYNAHGANGR.K
			1959.9474	1958.9401	1958.9558	-8.02	263	-	282	1	62	R.VLVDGASGSSYNAHGANGRK.Y
			1295.7426	1294.7353	1294.7496	-11.05	26	-	36	0	64	G.ELVQEQPLVLK.Y
		gi|357441989 Mass: 23251 Score: 127 Expect: 2.9e-007 Matches: 6	Germin-like protein [Medicago truncatula]
			Observed	Mr(expt)	Mr(calc)	ppm	Start		End	Miss	Ions	Peptide
			1741.8748	1740.8675	1740.8696	-1.21	98	-	113	0	114	R.IDYAPGGLNPPHTHPR.A
	EST	BU576936 Mass: 20537 Score: 84 Expect: 0.65 Matches: 1 Frame: 1	BU576936.1 EST0113 Trifolium purpureum cDNA Trifolium purpureum cDNA clone T 200 similar to Hydroxymethyl glutaryl-CoA synthase, mRNA sequence.							putative early nodulin-like 2 predicted GPI-anchored protein [Trifolium pratense]					Score	Expect	Identities	Positives	Gaps
										Sequence ID: gi|84468408|dbj|BAE71287.1|Length: 313Number of Matches: 1					237 bits(604)	2e-74()	121/154(79%)	125/154(81%)	17/154(11%)
			Observed	Mr(expt)	Mr(calc)	ppm	Start		End	Miss	Ions	Peptide
			1444.6218	1443.6145	1443.6154	-0.62	115	-	126	0	85	K.FEDGDTEFTLDR.S
367										Homolgous with
		gi|357511665 Mass: 22353 Score: 332 Expect: 9.3e-028 Matches: 8	Rhicadhesin receptor [Medicago truncatula]
			Observed	Mr(expt)	Mr(calc)	ppm	Start		End	Miss	Ions	Peptide
			1310.7299	1309.7226	1309.7718	-37.56	78	-	90	0	110	K.IPGLNTLGVSLAR.I
			1365.7116	1364.7043	1364.7704	-48.45	133	-	144	1	70	K.TIVKGETFVFPK.G
			1743.8230	1742.8157	1742.8853	-39.89	91	-	106	0	136	R.IDYAVGGLNPPHTHPR.A
407										Homolgous with
		gi|1871577 Mass: 20969 Score: 143 Expect: 7.4e-009 Matches: 8	putative 21kD protein precursor [Medicago sativa subsp. x varia]
			Observed	Mr(expt)	Mr(calc)	ppm	Start		End	Miss	Ions	Peptide
			2121.8430	2120.8357	2120.9321	-45.41	89	-	106	0	132	R.EYAALHDCVEEITDSVDR.L
		gi|358348728 Mass: 26482 Score: 67 Expect: 0.36 Matches: 1	Alpha-amylase/subtilisin inhibitor [Medicago truncatula]
			Observed	Mr(expt)	Mr(calc)	ppm	Start		End	Miss	Ions	Peptide
			1450.4900	1449.4827	1449.5476	-44.74	157	-	167	0	51	R.FCPTDTCSFCR.F
			1561.7810	1560.7737	1560.8552	-52.19	82	-	95	1	52	K.GLPVIFTPFAKEDK.V
De novo			1710	LALDGSVLPVVFVR								LALDGGVLPVVFECYTK
De novo			1781	LALDGSVLPVVFVVK								LALDGGVLPVVFECYTK
De novo			1139	AEFGGIYNIR								AEFEGVYNIR
444										Homolgous with							Blast
		gi|548589 Mass: 18028 Score: 139 Expect: 1.9e-008 Matches: 11	RecName: Full=Pathogenesis-related protein PRB1-3; AltName: Full=HV-8; AltName: Full=PR-1B; Flags: Precursor							pathogenesis-related protein 1 [Triticum aestivum]					Score	Expect	Identities	Positives	Gaps
										Sequence ID: gi|14334165|gb|AAK60565.1|AF384143_1Length: 164Number of Matches: 1					306 bits(784)	6e-104()	153/164(93%)	159/164(96%)	0/164(0%)
			Observed	Mr(expt)	Mr(calc)	ppm	Start		End	Miss	Ions	Peptide
			1408.6675	1407.6602	1407.6718	-8.23	118	-	128	0	78	K.VCGHYTQVVWR.A + Trp->Kynurenin (W)
			2653.3213	2652.3140	2652.3408	-10.11	40	-	64	1	42	R.AAVGVGAVSWSTKLQAFAQNYANQR.I + Oxidation (HW)
	EST	gi|157974574	1605.6431	1604.6358	1604.6525	-10.41	115	-	128	0	69	R.ADYNYNSNTCAANK.V
De novo			1686	QDSKADYVNAHNDAR (PYRO GLU)								QNSRADYVNAHNDAR
471										Homolgous with
		gi|388515239 Mass: 16574 Score: 227 Expect: 2.9e-017 Matches: 20	unknown [Medicago truncatula]							PREDICTED: pathogenesis-related protein PR-4A-like isoform X1 [Cicer arietinum]				Score	Expect	Identities	Positives	Gaps
										Sequence ID: gi|502117387|ref|XP_004495803.1|Length: 146Number of Matches: 1				253 bits(645)	2e-83	115/144(80%)	128/144(88%)	0/144(0%)
			Observed	Mr(expt)	Mr(calc)	ppm	Start		End	Miss	Ions	Peptide
			1500.7042	1499.6969	1499.6616	23.6	68	-	80	0	(70)	K.YGWTAFCGPQGPR.G + Trp->Kynurenin (W)
			1512.7033	1511.6960	1511.6616	22.7	68	-	80	0	(65)	K.YGWTAFCGPQGPR.G + Oxidation (HW)
			1528.6957	1527.6884	1527.6565	20.9	68	-	80	0	72	K.YGWTAFCGPQGPR.G + Dioxidation (W)
			2201.9993	2200.9920	2200.9926	-0.27	32	-	48	0	140	R.STYHLYNPQNINWDYNR.A + Trp->Kynurenin (W)
			2213.9976	2212.9903	2212.9926	-1.05	32	-	48	0	(107)	R.STYHLYNPQNINWDYNR.A + Oxidation (HW)
502										Homolgous with							Blast
		gi|388510242 Mass: 24994 Score: 722 Expect: 9.3e-067 Matches: 19	unknown [Medicago truncatula]							oxygen-evolving enhancer protein 3 precursor [Pisum sativum]					Score	Expect	Identities	Positives	Gaps
										Sequence ID: gb|AAP43511.1|Length: 234Number of Matches: 1					397 bits(1021)	1e-137	201/235(86%)	213/235(90%)	4/235(1%)
			Observed	Mr(expt)	Mr(calc)	ppm	Start		End	Miss	Ions	Peptide
			1279.5996	1278.5923	1278.6357	-33.89	153	-	162	0	62	K.AWPYLQNDLR.L + Trp->Kynurenin (W)
			1525.6919	1524.6846	1524.7460	-40.26	194	-	206	0	93	K.LFQDIDNLDYAAK.V
			1577.7776	1576.7703	1576.8249	-34.63	121	-	134	0	88	R.FYLQPLTPTEAAAR.A
			1922.9992	1921.9919	1922.0625	-36.74	165	-	181	1	96	R.AGYLRYDLNTIISAKPK.D
			2371.1179	2370.1106	2370.1954	-35.77	209	-	230	1	159	K.SPSDAEKYYAIAVSTLNDVLSK.I
			2541.2141	2540.2068	2540.3010	-37.05	209	-	232	2	177	K.SPSDAEKYYAIAVSTLNDVLSKIG.-
		gi|7381207 Mass: 13024 Score: 91 Expect: 0.0013 Matches: 4	lipid transfer protein precursor [Pisum sativum]
			1204.5443	1203.5370	1203.5918	-45.47	90	-	100	0	85	R.INQIGDLCGSK.C
72										Homolgous with							Blast
		gi|217071718 Mass: 26360 Score: 259 Expect: 1.9e-020 Matches: 5	unknown [Medicago truncatula]							PREDICTED: basic 7S globulin-like [Cicer arietinum]					Score	Expect	Identities	Positives	Gaps
										Sequence ID: gi|502079066|ref|XP_004486143.1|Length: 429Number of Matches: 1					366 bits(940)	2e-122	187/215(87%)	198/215(92%)	0/215(0%)
			Observed	Mr(expt)	Mr(calc)	ppm	Start		End	Miss	Ions	Peptide
			1824.8035	1823.7962	1823.9054	-59.87	38	-	54	0	145	K.DPSTNLFYTSVGIGTPR.T
			3087.3923	3086.3851	3086.5594	-56.49	141	-	169	1	110	K.VSGLLSSCIDIDRLPSFTGEDSPLNGLPK.I
		gi|14982413	1557.6786	1556.6713	1556.7617	-58.06	175	-	189	0	108	K.NVACLGIVDGGTEPR.M
			2339.1738	2338.1666	2338.2937	-54.36	96	-	115	0	132	K.ISTIIPFTELQSSVYKPFIR.D
De novo			1871	VQSVAPFEACFDSSSIK								VESVAPFEACFDSSSIK
De novo			2161	GFTNLLAGSIGGDPFKELSK								GFTNLLVGSIGGDPFKELSK
133										Homolgous with							Blast
		gi|537313 Mass: 40902 Score: 109 Expect: 1.9e-005 Matches: 8	unknown protein [Medicago sativa]							PREDICTED: basic 7S globulin-like [Cicer arietinum]					Score	Expect	Identities	Positives	Gaps
										Sequence ID: ref|XP_004486143.1|Length: 429Number of Matches: 1					387 bits(994)	1e-130	207/246(84%)	218/246(88%)	5/246(2%)
			Observed	Mr(expt)	Mr(calc)	ppm	Start		End	Miss	Ions	Peptide
			1563.6768	1562.6695	1562.7478	-50.10	249	-	262	0	98	K.YLDSGHFSVPQGTR.A
			1733.7930	1732.7857	1732.8818	-55.45	80	-	95	0	86	K.QGDMLLVVPEGAYAVR.L + Oxidation (M)
173										Homolgous with							Blast
		gi|388511301 Mass: 40254 Score: 95 Expect: 0.00043 Matches: 8	unknown [Medicago truncatula]							PREDICTED: acidic mammalian chitinase-like [Cicer arietinum]					Score	Expect	Identities	Positives	Gaps
										Sequence ID: gi|502131776|ref|XP_004501097.1|Length: 363Number of Matches: 1					573 bits(1478)	0	288/365(79%)	317/365(86%)	2/365(0%)
			Observed	Mr(expt)	Mr(calc)	ppm	Start		End	Miss	Ions	Peptide
			1257.6517	1256.6445	1256.6805	-28.67	257	-	267	0	70	K.LALGLPYYGYK.W
			1615.8550	1614.8477	1614.8558	-5.01	257	-	269	1	34	K.LALGLPYYGYKWR.L + Oxidation (HW)
		gi|357517805	1876.8340	1875.8267	1875.8363	-5.08	101	-	117	0	64	R.CAGHGFYTYDGFIAAAR.S
		gi|502153653	2565.1780	2564.1707	2564.1536	6.66	297	-	318	0	69	R.YCQLLGVNPGDNLDCNNQRPFA.-
	EST	AL377266 Mass: 15935 Score: 82 Expect: 0.95 Matches: 1 Frame: 2	AL377266.1 Medicago truncatula EST MtBB30D06F1 : T3 end of clone MtBB30D06 of cDNA library MtBB from symbiotic root nodules of cultivar Jemalong of Medicago truncatula (barrel medic)							PREDICTED: peroxidase 12-like [Cicer arietinum]					Score	Expect	Identities	Positives	Gaps
										Sequence ID: gi|502171791|ref|XP_004515103.1|Length: 351Number of Matches: 1					262 bits(670)	2e-84()	124/144(86%)	132/144(91%)	0/144(0%)
			Observed	Mr(expt)	Mr(calc)	ppm	Start		End	Miss	Ions	Peptide
			1756.9350	1755.9277	1755.9308	-1.76	109	-	125	0	82	R.EAVFLSGGPNFPVPLGR.K
225										Homolgous with
		gi|357452881 Mass: 34707 Score: 459 Expect: 1.9e-040 Matches: 11	Peroxidase [Medicago truncatula]
			Observed	Mr(expt)	Mr(calc)	ppm	Start		End	Miss	Ions	Peptide
			2197.1379	2196.1307	2196.1651	-15.69	257	-	277	0	160	K.GLLHSDQALFNGVGSQVSLVR.T
			2684.2153	2683.2081	2683.2759	-25.29	151	-	176	0	96	R.TASQSAANSQIPGPSSDLSTLTTMFR.N + Oxidation (M)
			2748.2832	2747.2759	2747.3701	-34.28	179	-	203	0	189	K.GLTLNDLTVLSGAHTIGQAECQFFR.T
		gi|357452879	1736.9677	1735.9604	1735.9621	-1.00	130	-	146	0	108	R.DGIALLGGPSWIVPLGR.R + Oxidation (HW)
		gi|357452879	1724.9698	1723.9625	1723.9621	0.24	130	-	146	0	94	R.DGIALLGGPSWIVPLGR.R + Trp->Kynurenin (W)
256										Homolgous with
		gi|357445823 Mass: 32488 Score: 317 Expect: 2.9e-026 Matches: 8	Peroxidase [Medicago truncatula]
			Observed	Mr(expt)	Mr(calc)	ppm	Start		End	Miss	Ions	Peptide
			1262.5147	1261.5074	1261.5727	-51.80	224	-	233	0	69	K.FDNSYYANLR.N
			2907.2915	2906.2842	2906.4345	-51.72	152	-	178	0	235	K.GLNTQDLVTLVGGHTIGTTACQFFSNR.L
		gi|147796532	2286.0769	2285.0696	2285.1508	-35.51	90	-	111	0	133	K.TQLEAACPGVVSCADILALAAR.D
		FY456481	2309.9631	2308.9558	2309.0713	-49.99	196	-	215	1	161	R.VAFDTGSQNKFDNSYYANLR.N
		gi|351723211 Mass: 36638 Score: 60 Expect: 1.6 Matches: 1	endo-1,3-beta-glucanase precursor [Glycine max]
			Observed	Mr(expt)	Mr(calc)	ppm	Start		End	Miss	Ions	Peptide
			1116.5261	1115.5188	1115.5876	-61.66	323	-	331	0	60	R.HFGLFRPDK.S
De novo			1500	LYLPDEGILQALR								LYYPDEGVLQALR
298										Homolgous with
		gi|357444471 Mass: 23505 Score: 295 Expect: 4.6e-024 Matches: 8	Peroxidase [Medicago truncatula]
			Observed	Mr(expt)	Mr(calc)	ppm	Start		End	Miss	Ions	Peptide
			1625.9041	1624.8968	1624.8897	4.38	174	-	188	0	112	K.VSQLNVLVGNQGEIR.G
			2422.2112	2421.2039	2421.2077	-1.59	52	-	74	0	166	K.VFAAQNFDVTDVVALSGAHTFGR.A
	EST	gi|30099635	1756.9434	1755.9361	1755.9308	3.00	21	-	37	0	127	R.EAVFLSGGPNFPVPLGR.K
De novo			2679	LSARDLTVLSGAHTIGQAECQFFR								GLTLNDLTVLSGAHTIGQAECQFFR
		gi|357504959 Mass: 29648 Score: 105 Expect: 4.6e-005 Matches: 5	Cysteine-rich repeat secretory protein [Medicago truncatula]
			Observed	Mr(expt)	Mr(calc)	ppm	Start		End	Miss	Ions	Peptide
			1954.0492	1953.0419	1953.0394	1.29	176	-	192	0	91	K.TVLSPFVTLYGLVQCTR.D
			1146.5700	1145.5627	1145.5539	7.68	222	-	230	0	33	R.VLYSSCYVR.Y
338										Homolgous with
		gi|228204925 Mass: 33619 Score: 399 Expect: 1.9e-034 Matches: 21	chitinase class III-1 [Medicago sativa]
			Observed	Mr(expt)	Mr(calc)	ppm	Start		End	Miss	Ions	Peptide
			1115.4493	1114.4421	1114.5230	-72.59	277	-	285	0	28	K.YGGVMLWNR.R + Oxidation (M); Trp->Kynurenin (W)
			1127.4534	1126.4461	1126.5230	-68.24	277	-	285	0	(26)	K.YGGVMLWNR.R + Oxidation (HW); Oxidation (M)
			1143.4550	1142.4477	1142.5179	-61.43	277	-	285	0	(18)	K.YGGVMLWNR.R + Dioxidation (W); Oxidation (M)
			1514.6754	1513.6681	1513.7525	-55.73	287	-	299	1	96	R.FDVQSGYSSQIKR.S
			2504.0996	2503.0923	2503.2166	-49.64	44	-	66	0	221	R.DTCNTGLFNIVNIAFLSTFGSGR.Q
			1852.7869	1851.7796	1851.8752	-51.59	27	-	43	0	147	A.GDLVIYWGQDNGDGALR.D + Trp->Kynurenin (W)
			2212.9636	2211.9563	2212.0630	-48.21	67	-	85	0	122	R.QPQLNLAGHCNPPNCQILR.D + Gln->pyro-Glu (N-term Q)
			2229.9900	2228.9827	2229.0895	-47.90	67	-	85	0	107	R.QPQLNLAGHCNPPNCQILR.D
381										Homolgous with
		gi|357503037 Mass: 25022 Score: 80 Expect: 0.016 Matches: 3	Polygalacturonase inhibitor protein [Medicago truncatula]
			Observed	Mr(expt)	Mr(calc)	ppm	Start		End	Miss	Ions	Peptide
			1146.5934	1145.5861	1145.6081	-19.18	117	-	127	0	80	K.VTGPIPNSFSK.L
De novo			2130	RVDNLDLGSNSLSGPLPSFLGK				FASTS	1.5e-10			RLQNLDLGSNSLSGPIPSFLGK
412										Homolgous with
		gi|358348728 Mass: 26482 Score: 260 Expect: 1.5e-020 Matches: 11	Alpha-amylase/subtilisin inhibitor [Medicago truncatula]
			Observed	Mr(expt)	Mr(calc)	ppm	Start		End	Miss	Ions	Peptide
			1284.6661	1283.6589	1283.6510	6.13	132	-	143	0	102	R.VIIAGSDGSYFR.I
			1450.5633	1449.5561	1449.5476	5.86	157	-	167	0	56	R.FCPTDTCSFCR.F
			1754.9133	1753.9061	1753.8999	3.52	43	-	58	1	78	R.GKEYYIKPAITDSGGR.F
		gi|217071002 Mass: 20750 Score: 161 Expect: 1.2e-010 Matches: 4	unknown [Medicago truncatula]							21 kDa protein [Medicago truncatula]					Score	Expect	Identities	Positives	Gaps
										Sequence ID: ref|XP_003598238.1|Length: 186Number of Matches: 1					381 bits(978)	1e-132	185/186(99%)	185/186(99%)	0/186(0%)
			Observed	Mr(expt)	Mr(calc)	ppm	Start		End	Miss	Ions	Peptide
			2121.9453	2120.9380	2120.9321	2.82	88	-	105	0	155	R.EYAALHDCVEEITDSVDR.L
		gi|357499767	1036.6223	1035.6150	1035.6117	3.24	40	-	47	0	50	K.YYILPVIR.G
448										Homolgous with
		gi|357479351 Mass: 23407 Score: 856 Expect: 3.7e-080 Matches: 24	Peroxiredoxin Q [Medicago truncatula]
			Observed	Mr(expt)	Mr(calc)	ppm	Start		End	Miss	Ions	Peptide
			1333.6587	1332.6514	1332.6925	-30.84	148	-	159	0	97	K.LPFTLLSDEGNK.V
			1588.8455	1587.8382	1587.8620	-15.03	148	-	161	1	113	K.LPFTLLSDEGNKVR.K
			1624.8124	1623.8051	1623.8508	-28.14	146	-	159	1	78	K.YKLPFTLLSDEGNK.V
			1752.8627	1751.8554	1751.8631	-4.42	162	-	177	1	129	R.KEWGVPGDFFGSLPGR.E + Trp->Kynurenin (W)
			1764.8590	1763.8517	1763.8631	-6.47	162	-	177	1	(129)	R.KEWGVPGDFFGSLPGR.E + Oxidation (HW)
			1780.8560	1779.8487	1779.8580	-5.26	162	-	177	1	(111)	R.KEWGVPGDFFGSLPGR.E + Dioxidation (W)
			1879.9932	1878.9859	1879.0203	-18.33	146	-	161	2	73	K.YKLPFTLLSDEGNKVR.K
			2128.0461	2127.0389	2127.0347	1.96	91	-	109	0	164	K.GKPVVVYFYPADETPGCTK.Q
			2725.4104	2724.4031	2724.3759	10.00	178	-	200	1	134	R.ETYVLDKNGVVQLVYNNQFQPEK.H
472										Homolgous with							Blast
		gi|388515239 Mass: 16574 Score: 181 Expect: 1.2e-012 Matches: 11	unknown [Medicago truncatula]							PREDICTED: pathogenesis-related protein PR-4A-like isoform X1 [Cicer arietinum]					Score	Expect	Identities	Positives	Gaps
										Sequence ID: gi|502117387|ref|XP_004495803.1|Length: 146Number of Matches: 1					253 bits(645)	2e-83	115/144(80%)	128/144(88%)	0/144(0%)
			Observed	Mr(expt)	Mr(calc)	ppm	Start		End	Miss	Ions	Peptide
			1500.7333	1499.7260	1499.6616	42.9	68	-	80	0	(72)	K.YGWTAFCGPQGPR.G + Trp->Kynurenin (W)
			1512.7311	1511.7238	1511.6616	41.1	68	-	80	0	(63)	K.YGWTAFCGPQGPR.G + Oxidation (HW)
			1528.7271	1527.7198	1527.6565	41.4	68	-	80	0	85	K.YGWTAFCGPQGPR.G + Dioxidation (W)
			2202.0059	2200.9986	2200.9926	2.72	32	-	48	0	89	R.STYHLYNPQNINWDYNR.A + Trp->Kynurenin (W)
	EST	gi|50321458	2690.2424	2689.2352	2689.2766	-15.42	110	-	133	0	216	R.IVDQCANGGLDLDVNVFNQIDTNR.Q
		gi|357471387 Mass: 16666 Score: 78 Expect: 0.026 Matches: 5	hypothetical protein MTR_4g050400 [Medicago truncatula]							PREDICTED: phosphatidylglycerol/phosphatidylinositol transfer protein-like [Cicer arietinum]					Score	Expect	Identities	Positives	Gaps
										Sequence ID: gi|502145928|ref|XP_004506242.1|Length: 157Number of Matches: 1					202 bits(515)	2e-63	112/132(85%)	121/132(91%)	0/132(0%)
			Observed	Mr(expt)	Mr(calc)	ppm	Start		End	Miss	Ions	Peptide
			2010.1392	2009.1319	2009.1197	6.05	41	-	60	0	72	K.VTGIEILPNPVVSGAPATFK.I
			3264.6060	3263.5987	3263.6649	-20.27	95	-	125	0	111	K.EVSCPVANGNFVISHSQTLPAITPPGPYALK.M
			2847.4150	2846.4077	2846.4525	-15.72	68	-	94	0	110	K.ALYGGDVVIGVSYVGVPVHSETIDLCK.E
504										Homolgous with							Blast
		gi|388515239 Mass: 16574 Score: 60 Expect: 1.6 Matches: 1	unknown [Medicago truncatula]							PREDICTED: pathogenesis-related protein PR-4A-like isoform X1 [Cicer arietinum]					Score	Expect	Identities	Positives	Gaps
										Sequence ID: gi|502117387|ref|XP_004495803.1|Length: 146Number of Matches: 1					253 bits(645)	2e-83()	115/144(80%)	128/144(88%)	0/144(0%)
			Observed	Mr(expt)	Mr(calc)	ppm	Start		End	Miss	Ions	Peptide
			2201.9020	2200.8947	2200.9926	-44.47	32	-	48	0	44	R.STYHLYNPQNINWDYNR.A + Trp->Kynurenin (W)
93										Homolgous with
		gi|971562 Mass: 38765 Score: 187 Expect: 2.9e-013 Matches: 9	peroxidase1C [Medicago sativa]
			Observed	Mr(expt)	Mr(calc)	ppm	Start		End	Miss	Ions	Peptide
			1075.5724	1074.5651	1074.5029	57.9	200	-	208	0	49	R.AHCAQFVSR.L
			1567.7361	1566.7288	1566.6991	19.0	290	-	302	0	97	K.FSTDQNAFFESFK.A
			1984.0610	1983.0538	1983.0425	5.67	158	-	175	0	31	R.TLANQNLPAPFNSLDQLK.A
	EST	gi|14881448 Mass: 26078 Score: 90 Expect: 0.021 Matches: 9 Frame: 1	NF023B11FL1F1092 Developing flower Medicago truncatula cDNA clone NF023B11FL 5', mRNA sequence							PREDICTED: probable pectinesterase/pectinesterase inhibitor 40-like [Cicer arietinum]					Score	Expect	Identities	Positives	Gaps
										Sequence ID: gi|502112620|ref|XP_004494389.1|Length: 549Number of Matches: 1					422 bits(1084)	1e-142()	204/230(89%)	219/230(95%)	0/230(0%)
			Observed	Mr(expt)	Mr(calc)	ppm	Start		End	Miss	Ions	Peptide
			1010.6010	1009.5937	1009.5345	58.6	205	-	212	0	14	K.SYLGRPWK.K + Trp->Kynurenin (W)
			1339.7286	1338.7214	1338.6819	29.4	27	-	38	0	38	K.AGAYFENVEVIK.K
			1544.8964	1543.8891	1543.8610	18.2	190	-	204	0	46	K.IAAAADLIPVQSTFK.S
136										Homolgous with							Blast
		gi|388502990 Mass: 40397 Score: 670 Expect: 1.5e-061 Matches: 25	unknown [Medicago truncatula]							PREDICTED: uncharacterized protein LOC101495888 [Cicer arietinum]					Score	Expect	Identities	Positives	Gaps
										Sequence ID: gi|502128028|ref|XP_004499913.1|Length: 369Number of Matches: 1					650 bits(1677)	0	316/345(92%)	328/345(95%)	0/345(0%)
			Observed	Mr(expt)	Mr(calc)	ppm	Start		End	Miss	Ions	Peptide
			1153.4616	1152.4543	1152.5274	-63.43	186	-	194	0	32	R.EFYPPMPTR.V + Oxidation (M)
			1421.6161	1420.6088	1420.6776	-48.38	336	-	346	0	86	R.LTFYSSFYHTR.I
			1585.8661	1584.8588	1584.9351	-48.15	103	-	117	0	104	K.VKPGQLYALILGASR.S
			1678.7544	1677.7471	1677.8263	-47.22	334	-	346	1	52	R.TRLTFYSSFYHTR.I
			1782.8857	1781.8785	1781.9577	-44.47	248	-	264	0	131	K.HFNVPFGLGAVELVAGR.E
			2115.9629	2114.9556	2115.0636	-51.07	27	-	44	0	110	R.IPEVYLQNGNFEEKPNPK.D
			2620.1768	2619.1695	2619.3115	-54.23	162	-	185	0	91	K.VTFHNPGVQEDPTCGPLLDAIAIR.E
		gi|543177087	2373.1550	2372.1477	2372.2641	-49.06	243	-	264	1	139	K.FIDSKHFNVPFGLGAVELVAGR.E
		gi|388509530	2827.4480	2826.4407	2826.5967	-55.17	91	-	117	1	46	R.LGNEASISQTIKVKPGQLYALILGASR.T
		gi|971560 Mass: 38738 Score: 119 Expect: 1.9e-006 Matches: 6	peroxidase1B [Medicago sativa]
			Observed	Mr(expt)	Mr(calc)	ppm	Start		End	Miss	Ions	Peptide
			1076.4742	1075.4670	1075.5233	-52.38	201	-	209	0	49	R.AHCSLFVSR.L
			1574.7136	1573.7063	1573.7882	-52.04	309	-	323	0	60	K.MGNIGVLTGNQGEIR.K + Oxidation (M)
		gi|593693960	2362.0969	2361.0896	2361.2077	-50.02	175	-	197	0	78	Q.SFAVQGLNTTDLVALSGAHTFGR.A
177										Homolgous with
		gi|357517805 Mass: 69606 Score: 158 Expect: 2.3e-010 Matches: 4	Endochitinase [Medicago truncatula]
			Observed	Mr(expt)	Mr(calc)	ppm	Start		End	Miss	Ions	Peptide
			1876.7351	1875.7278	1875.8363	-57.80	101	-	117	0	158	R.CAGHGFYTYDGFIAAAR.S
		gi|502153653	2565.0220	2564.0147	2564.1536	-54.19	297	-	318	0	130	R.YCQLLGVNPGDNLDCNNQRPFA.-
231										Homolgous with
		gi|13992528 Mass: 35900 Score: 746 Expect: 3.7e-069 Matches: 20	peroxidase2 [Medicago sativa]
			Observed	Mr(expt)	Mr(calc)	ppm	Start		End	Miss	Ions	Peptide
			1049.4238	1048.4166	1048.4866	-66.77	250	-	257	0	63	R.TFDNVYYK.N
			1289.6189	1288.6116	1288.6809	-53.76	123	-	134	0	124	K.VSCADILALATR.D
			1507.7545	1506.7472	1506.8195	-47.95	51	-	63	0	92	K.FQQTFVTVPATLR.L
			1635.8313	1634.8240	1634.9144	-55.31	50	-	63	1	103	K.KFQQTFVTVPATLR.L
			1760.8272	1759.8199	1759.9105	-51.47	135	-	151	0	181	R.DVINLAGGPSYTVELGR.F
			2535.2007	2534.1934	2534.3129	-47.16	135	-	158	1	128	R.DVINLAGGPSYTVELGRFDGLVSR.S
			2192.9868	2191.9795	2192.0797	-45.68	26	-	44	0	135	A.QLSPNHYANICPNVQSIVR.S + Gln->pyro-Glu (N-term Q)
266										Homolgous with
		gi|357448997 Mass: 40425 Score: 414 Expect: 5.9e-036 Matches: 10	Glucan endo-1,3-beta-glucosidase [Medicago truncatula]
			Observed	Mr(expt)	Mr(calc)	ppm	Start		End	Miss	Ions	Peptide
			1180.6062	1179.5989	1179.6288	-25.33	105	-	114	0	52	K.NVLNFYPSVK.I
			1473.7487	1472.7414	1472.7623	-14.20	61	-	73	0	88	R.LYDPNQAALEALR.N
			1645.9326	1644.9253	1644.9351	-5.95	136	-	149	0	102	K.FVLPAIQNIYQAIR.A
			2319.0606	2318.0533	2318.0452	3.50	264	-	285	0	160	K.VVVSESGWPSDGGFATTYDNAR.V + Trp->Kynurenin (W)
		gi|357474061 Mass: 36212 Score: 140 Expect: 1.5e-008 Matches: 4	Glucan endo-1,3-beta-glucosidase [Medicago truncatula]
			Observed	Mr(expt)	Mr(calc)	ppm	Start		End	Miss	Ions	Peptide
			2068.1667	2067.1595	2067.1575	0.94	67	-	85	1	140	R.GSNIELILDVAKETLPSLR.N
		gi|573915323	1618.8219	1617.8146	1617.8297	-9.33	30	-	44	0	94	S.IGVCYGVLGNNLPSR.N
		gi|357474063	1563.8044	1562.7971	1562.8093	-7.77	54	-	66	0	87	R.LYFPDEQALQALR.G
De novo			1579	R.LYFPDEQALQSLR.G
	EST	HO847292 Mass: 24436 Score: 86 Expect: 0.39 Matches: 1 Frame: 3	HO847292.1 L-D3-21 Castanea sativa bud dormancy Castanea sativa cDNA similar to glycosyl hydrolase / glucan endo-1,3-beta-glucosidase, mRNA sequence.
			Observed	Mr(expt)	Mr(calc)	ppm	Start		End	Miss	Ions	Peptide
			1222.6211	1221.6138	1221.6394	-20.90	17	-	26	0	85	H.DIPLDYALFR.E
311										Homolgous with							Blast
		gi|217071872 Mass: 29029 Score: 163 Expect: 7.4e-011 Matches: 9	unknown [Medicago truncatula]							PREDICTED: expansin-like A2-like [Cicer arietinum]					Score	Expect	Identities	Positives	Gaps
										Sequence ID: ref|XP_004505673.1|Length: 260Number of Matches: 1					469 bits(1206)	5e-165	222/248(90%)	238/248(95%)	0/248(0%)
			Observed	Mr(expt)	Mr(calc)	ppm	Start		End	Miss	Ions	Peptide
			1015.5093	1014.5020	1014.5611	-58.21	201	-	209	0	76	R.VPQGALQFR.I
			1205.6215	1204.6142	1204.6815	-55.92	126	-	135	1	71	K.LGIVDIEYKR.V
341										Homolgous with
		gi|228204925 Mass: 33619 Score: 480 Expect: 1.5e-042 Matches: 23	chitinase class III-1 [Medicago sativa]
			Observed	Mr(expt)	Mr(calc)	ppm	Start		End	Miss	Ions	Peptide
			1115.4564	1114.4491	1114.5230	-66.23	277	-	285	0	(27)	K.YGGVMLWNR.R + Oxidation (M); Trp->Kynurenin (W)
			1127.4581	1126.4509	1126.5230	-64.01	277	-	285	0	(26)	K.YGGVMLWNR.R + Oxidation (HW); Oxidation (M)
			1143.4580	1142.4507	1142.5179	-58.76	277	-	285	0	29	K.YGGVMLWNR.R + Dioxidation (W); Oxidation (M)
			1514.6811	1513.6739	1513.7525	-51.94	287	-	299	1	81	R.FDVQSGYSSQIKR.S
			2155.0203	2154.0130	2154.1183	-48.91	177	-	194	0	106	K.FYLTAAPLCIFQDNILQK.A
			2504.1067	2503.0994	2503.2166	-46.81	44	-	66	0	213	R.DTCNTGLFNIVNIAFLSTFGSGR.Q
			2212.9709	2211.9636	2212.0630	-44.91	67	-	85	0	124	R.QPQLNLAGHCNPPNCQILR.D + Gln->pyro-Glu (N-term Q)
			1880.7876	1879.7803	1879.8701	-47.73	27	-	43	0	125	A.GDLVIYWGQDNGDGALR.D + Dioxidation (W)
383										Homolgous with
		gi|255537367 Mass: 25315 Score: 69 Expect: 0.2 Matches: 3	Osmotin precursor, putative [Ricinus communis]
			Observed	Mr(expt)	Mr(calc)	ppm	Start		End	Miss	Ions	Peptide
			1618.8381	1617.8309	1617.7491	50.6	146	-	159	0	69	K.CTADIIGQCPNELK.V
		CO514480	2549.9275	2548.9202	2548.9682	-18.83	153	-	173	0	119	K.TDNYCCNSGNCGPTNYSQYFK.N
			2481.0671	2480.0598	2480.0988	-15.72	174	-	194	2	104	K.NKCPDAYSYPKDDATSIFTCK.G
			3056.2278	3055.2205	3055.3620	-46.31	126	-	152	1	85	R.CTADIIGQCPNELKTQGGCNNACTVFK.T
			1351.8207	1350.8134	1350.6892	92.0	35	-	47	0	108	K.WTINVAAGTTSAR.I + Trp->Kynurenin (W)
			2238.9660	2237.9587	2237.9609	-0.98	176	-	194	1	82	K.CPDAYSYPKDDATSIFTCK.G
			1214.6261	1213.6188	1213.4782	116	52	-	63	0	84	R.TGCSFDGSGNGR.C
			1665.9400	1664.9327	1664.8482	50.8	32	-	47	1	106	R.GEKWTINVAAGTTSAR.I + Trp->Kynurenin (W)
415										Homolgous with
		gi|357499761 Mass: 22729 Score: 312 Expect: 9.3e-026 Matches: 15	Kunitz-type trypsin inhibitor alpha chain [Medicago truncatula]
			Observed	Mr(expt)	Mr(calc)	ppm	Start		End	Miss	Ions	Peptide
			1036.6179	1035.6106	1035.6117	-1.00	40	-	47	0	48	K.YYILPVIR.G
			1411.6762	1410.6689	1410.6779	-6.42	78	-	90	0	87	K.NGEAVTFTPYNAK.Q
			1873.8411	1872.8338	1872.8386	-2.58	152	-	167	1	130	K.ADKDYVLSFCPAEACK.C
			2788.3352	2787.3279	2787.3134	5.22	50	-	73	0	72	K.GGGLTVANHGENNQTCPLYVVQEK.L + HexNAc (N)
			2699.4220	2698.4147	2698.4079	2.55	174	-	197	2	95	R.ELGLFVDDKGNKHLALSDQIPSFR.V
			1545.7877	1544.7804	1544.7835	-1.97	186	-	197	0	79	K.HLALSDQIPSFR.V + Hex (N-term)
De novo			1022	YYILPVVR
		gi|1871577 Mass: 20969 Score: 146 Expect: 3.7e-009 Matches: 2	putative 21kD protein precursor [Medicago sativa subsp. x varia]
			Observed	Mr(expt)	Mr(calc)	ppm	Start		End	Miss	Ions	Peptide
			2121.9390	2120.9317	2120.9321	-0.17	89	-	106	0	146	R.EYAALHDCVEEITDSVDR.L
		gi|302766231 Mass: 117029 Score: 49 Expect: 18 Matches: 21	hypothetical protein SELMODRAFT_439557 [Selaginella moellendorffii]							putative early nodulin-like 2 predicted GPI-anchored protein [Trifolium pratense]					Score	Expect	Identities	Positives	Gaps
										Sequence ID: gi|84468408|dbj|BAE71287.1|Length: 313Number of Matches: 1					237 bits(604)	2e-74()	121/154(79%)	125/154(81%)	17/154(11%)
			Observed	Mr(expt)	Mr(calc)	ppm	Start		End	Miss	Ions	Peptide
			1139.5834	1138.5761	1138.5883	-10.74	13	-	20	1	28	R.WRDLYNLR.G + Trp->Kynurenin (W)
			1572.7162	1571.7089	1571.7104	-0.92	114	-	126	1	95	K.KFEDGDTEFTLDR.S
450										Homolgous with							Blast
	EST	gi|157976485 Mass: 28060 Score: 217 Expect: 4e-015 Matches: 7 Frame: 3	ALF-R-17_2007-07-25_1/ALF(R)-17_F15_030_1 Alfalfa (Medicago sativa) Trichome isolated from the stem Medicago sativa cDNA, mRNA sequence							Ribonuclease [Medicago truncatula]					Score	Expect	Identities	Positives	Gaps
										Sequence ID: ref|XP_003608942.1|Length: 178Number of Matches: 1					347 bits(891)	2e-118()	173/178(97%)	176/178(98%)	0/178(0%)
			Observed	Mr(expt)	Mr(calc)	ppm	Start		End	Miss	Ions	Peptide
			1853.8655	1852.8582	1852.8659	-4.15	128	-	144	0	31	R.LSLISNVDSSCAVDAMR.L + Oxidation (M)
			2622.3171	2621.3099	2621.3086	0.50	171	-	196	0	177	R.SIFGAISLDTGSSESAGNVFLTVHGR.D
			2737.3510	2736.3437	2736.3355	3.00	171	-	197	1	112	R.SIFGAISLDTGSSESAGNVFLTVHGRD.L
		gi|357477313	1307.6660	1306.6587	1306.6769	-13.88	30	-	41	0	103	F.SPFSSALETLQK.Q
			2145.1240	2144.1167	2144.1154	0.64	30	-	48	1	134	F.SPFSSALETLQKQLGYTFK.S
	EST	EX523618 Mass: 26910 Score: 107 Expect: 0.003 Matches: 1 Frame: 2	EX523618.1 ALF-R-12_2007-07-21_1/ALF(R)-12_D22_047_1 Alfalfa (Medicago sativa) Trichome isolated from the stem Medicago sativa cDNA, mRNA sequence.							Pathogenesis-related protein 1a [Medicago truncatula]					Score	Expect	Identities	Positives	Gaps
										Sequence ID: gi|357446351|ref|XP_003593453.1|Length: 181Number of Matches: 1					286 bits(733)	9e-96()	137/162(85%)	155/162(95%)	0/162(0%)
			Observed	Mr(expt)	Mr(calc)	ppm	Start		End	Miss	Ions	Peptide
			1698.7410	1697.7337	1697.7394	-3.32	34	-	48	0	111	A.QNSPTDYVNAHNEAR.R + Gln->pyro-Glu (N-term Q)
			1408.6750	1407.6677	1407.6718	-2.88	93	-	103	0	30	K.VCGHYTQVVWR.A + Trp->Kynurenin (W)
475										Homolgous with							Blast
		gi|388515239 Mass: 16574 Score: 195 Expect: 4.6e-014 Matches: 19	unknown [Medicago truncatula]							pathogenesis-related protein 4A [Pisum sativum]					Score	Expect	Identities	Positives	Gaps
										Sequence ID: gb|AAF61434.1|AF137351_1Length: 145Number of Matches: 1					242 bits(617)	3e-79	118/146(81%)	125/146(85%)	3/146(2%)
			Observed	Mr(expt)	Mr(calc)	ppm	Start		End	Miss	Ions	Peptide
			1500.6017	1499.5944	1499.6616	-44.81	68	-	80	0	70	K.YGWTAFCGPQGPR.G + Trp->Kynurenin (W)
			1512.5995	1511.5922	1511.6616	-45.90	68	-	80	0	(66)	K.YGWTAFCGPQGPR.G + Oxidation (HW)
			1528.5945	1527.5872	1527.6565	-45.37	68	-	80	0	(66)	K.YGWTAFCGPQGPR.G + Dioxidation (W)
			2201.9058	2200.8985	2200.9926	-42.76	32	-	48	0	110	R.STYHLYNPQNINWDYNR.A + Trp->Kynurenin (W)
			2213.9001	2212.8929	2212.9926	-45.06	32	-	48	0	(91)	R.STYHLYNPQNINWDYNR.A + Oxidation (HW)
			2229.8943	2228.8870	2228.9875	-45.08	32	-	48	0	(85)	R.STYHLYNPQNINWDYNR.A + Dioxidation (W)
509										Homolgous with							Blast
		gi|357518823 Mass: 19518 Score: 199 Expect: 1.9e-014 Matches: 3	hypothetical protein MTR_8g085580 [Medicago truncatula]							PREDICTED: uncharacterized protein LOC101510496 [Cicer arietinum]					Score	Expect	Identities	Positives	Gaps
										Sequence ID: gi|502140782|ref|XP_004504336.1|Length: 178Number of Matches: 1					233 bits(595)	6e-75	139/179(78%)	150/179(83%)	8/179(4%)
			Observed	Mr(expt)	Mr(calc)	ppm	Start		End	Miss	Ions	Peptide
			2310.1231	2309.1158	2309.1176	-0.78	37	-	58	0	195	K.FGLPSGLLPNSVTDYSLSDDGR.F
			1205.6390	1204.6317	1204.6703	-32.04	27	-	36	1	82	A.KETVYDLLPK.F
		gi|502140782	1777.9674	1776.9601	1776.9734	-7.46	86	-	101	1	67	K.LSYGSITDLKGIQVQR.L
38										Homolgous with							Blast
	EST	gi|50317676 Mass: 6374 Score: 108 Expect: 0.00032 Matches: 4 Frame: 1	s13dSG88H0700060_121530 Glandular trichomes Medicago sativa cDNA, mRNA sequence							PREDICTED: proline-rich extensin-like protein EPR1-like [Cicer arietinum]					Score	Expect	Identities	Positives	Gaps
										Sequence ID: ref|XP_004488730.1|Length: 779Number of Matches: 1					109 bits(273)	2e-26	49/53(92%)	51/53(96%)	0/53(0%)
			Observed	Mr(expt)	Mr(calc)	ppm	Start		End	Miss	Ions	Peptide
			1477.5920	1476.5848	1476.5794	3.65	35	-	46	0	60	K.FDDGDSEFQFDR.S
			1605.6881	1604.6808	1604.6743	4.05	34	-	46	1	37	K.KFDDGDSEFQFDR.S
160										Homolgous with							Blast
		gi|388511301 Mass: 40254 Score: 110 Expect: 1.5e-005 Matches: 14	unknown [Medicago truncatula]							PREDICTED: acidic mammalian chitinase-like [Cicer arietinum]					Score	Expect	Identities	Positives	Gaps
										Sequence ID: gi|502131776|ref|XP_004501097.1|Length: 363Number of Matches: 1					573 bits(1478)	0	288/365(79%)	317/365(86%)	2/365(0%)
			Observed	Mr(expt)	Mr(calc)	ppm	Start		End	Miss	Ions	Peptide
			1140.5034	1139.4961	1139.5029	-5.97	110	-	120	0	18	K.YANMASTPGGR.K + Oxidation (M)
			1257.6528	1256.6456	1256.6805	-27.79	257	-	267	0	36	K.LALGLPYYGYK.W
			1268.6003	1267.5931	1267.5979	-3.82	110	-	121	1	18	K.YANMASTPGGRK.S + Oxidation (M)
	EST	gi|388887730 Mass: 12824 Score: 102 Expect: 0.0013 Matches: 6 Frame: 6	s152.seq Caragana korshinskii SSH library Caragana korshinskii cDNA similar to mRNA for pectin methylesterase (pme1 gene), mRNA sequence							pectin methylesterase [Sesbania rostrata]				Score	Expect	Identities	Positives	Gaps
										Sequence ID: gi|20269071|emb|CAD29733.1|Length: 554Number of Matches: 1				228 bits(582)	2e-69	113/117(97%)	116/117(99%)	0/117(0%)
			Observed	Mr(expt)	Mr(calc)	ppm	Start		End	Miss	Ions	Peptide
			1690.8850	1689.8777	1689.8686	5.40	49	-	65	0	61	K.SATVAAVGDGFIAQDIR.F
			1766.9492	1765.9419	1765.9223	11.1	66	-	81	1	56	R.FQNTAGPEKHQAVALR.V
205										Homolgous with							Blast
	EST	gi|161610789 Mass: 35212 Score: 48 Expect: 3e+002 Matches: 5 Frame: 2	EST 83 Alfalfa aluminum suppression subtractive library Medicago sativa cDNA clone E2B11, mRNA sequence							Peroxidase [Medicago truncatula]					Score	Expect	Identities	Positives	Gaps
										Sequence ID: gi|357492919|ref|XP_003616748.1|Length: 325Number of Matches: 1					515 bits(1327)	0.0()	272/324(84%)	280/324(86%)	11/324(3%)
			Observed	Mr(expt)	Mr(calc)	ppm	Start		End	Miss	Ions	Peptide
			1494.8035	1493.7962	1493.7950	0.77	195	-	209	0	11	K.DLVALSGGHTIGQAR.C
			2011.0599	2010.0527	2010.0494	1.64	166	-	185	0	33	K.SAANNGIPAPTSSLNQLISR.F
262										Homolgous with
		gi|357517805 Mass: 69606 Score: 314 Expect: 5.9e-026 Matches: 10	Endochitinase [Medicago truncatula]
			Observed	Mr(expt)	Mr(calc)	ppm	Start		End	Miss	Ions	Peptide
			1445.6348	1444.6275	1444.6219	3.86	118	-	131	0	103	R.SFNGFGTTGDDATR.K
			1760.8660	1759.8587	1759.8642	-3.11	192	-	207	0	153	R.GPIQLTHNYNYGQAGK.A
			2300.1404	2299.1331	2299.1134	8.58	188	-	207	1	11	R.YYGRGPIQLTHNYNYGQAGK.A
			2401.2251	2400.2178	2400.2173	0.24	208	-	229	0	48	K.AINEDLINNPDLVSTNPTVSFK.T
		gi|357448997 Mass: 40425 Score: 267 Expect: 2.9e-021 Matches: 13	Glucan endo-1,3-beta-glucosidase [Medicago truncatula]
			Observed	Mr(expt)	Mr(calc)	ppm	Start		End	Miss	Ions	Peptide
			1180.6201	1179.6128	1179.6288	-13.53	105	-	114	0	47	K.NVLNFYPSVK.I
			1473.7666	1472.7593	1472.7623	-2.02	61	-	73	0	87	R.LYDPNQAALEALR.N
			1645.9501	1644.9428	1644.9351	4.66	136	-	149	0	114	K.FVLPAIQNIYQAIR.A
			2331.0669	2330.0596	2330.0452	6.21	264	-	285	0	51	K.VVVSESGWPSDGGFATTYDNAR.V + Oxidation (HW)
330										Homolgous with
		gi|357479445 Mass: 32027 Score: 353 Expect: 7.4e-030 Matches: 20	Xyloglucan endotransglucosylase/hydrolase [Medicago truncatula]
			Observed	Mr(expt)	Mr(calc)	ppm	Start		End	Miss	Ions	Peptide
			1085.6036	1084.5964	1084.5553	37.9	61	-	69	1	30	R.SKNEYLFGK.I
			1207.5433	1206.5361	1206.5088	22.6	234	-	243	0	16	K.NPSSNHSWMK.Q + Oxidation (M); Trp->Kynurenin (W)
			1471.7847	1470.7774	1470.7289	33.0	272	-	284	1	58	K.RFPQGLPPECSLA.-
			1541.9125	1540.9052	1540.8824	14.8	40	-	53	0	69	K.ILNNGQLLTLSLDK.A
			2204.2209	2203.2137	2203.1961	7.99	40	-	60	1	124	K.ILNNGQLLTLSLDKASGSGFR.S
De novo			1832/2017	SNFNQYFDINWGDGR(GK)								SNFNQYFDITWGDGRGK
39										Homolgous with
		gi|357438113 Mass: 134926 Score: 81 Expect: 0.015 Matches: 1	Peptide-N4-(N-acetyl-beta-glucosaminyl)asparagine amidase A [Medicago truncatula]
			Observed	Mr(expt)	Mr(calc)	ppm	Start		End	Miss	Ions	Peptide
			1698.9272	1697.9199	1697.9100	5.82	209	-	223	1	73	R.SDFKSHADLILPISR.N
			1222.6385	1221.6313	1221.6142	14.0	245	-	254	0	17	K.EFVVPQNAYR.A
59										Homolgous with
		gi|357455951 Mass: 53399 Score: 269 Expect: 1.9e-021 Matches: 18	Receptor-like protein kinase [Medicago truncatula]
			Observed	Mr(expt)	Mr(calc)	ppm	Start		End	Miss	Ions	Peptide
			1070.5652	1069.5579	1069.5444	12.6	392	-	399	0	41	K.TEYLIEFR.G
			1576.8536	1575.8464	1575.8733	-17.08	435	-	448	1	82	K.SVVGIQKLNVSYNR.L
			1865.0266	1864.0193	1864.0094	5.31	236	-	252	0	105	K.FSGNIPLSISSLYPTLR.Y
		BB903162	1548.8494	1547.8421	1547.8307	7.36	64	-	77	1	95	R.GSENLLKFDLGSLR.F
		gi|357443039 Mass: 47322 Score: 253 Expect: 7.4e-020 Matches: 12	Xyloglucan-specific endoglucanase inhibitor protein [Medicago truncatula]
			Observed	Mr(expt)	Mr(calc)	ppm	Start		End	Miss	Ions	Peptide
			1531.7781	1530.7708	1530.7719	-0.68	177	-	190	0	108	K.VSLPSQFSSAFSFK.N
			1760.9202	1759.9129	1759.9145	-0.91	175	-	190	1	131	R.TKVSLPSQFSSAFSFK.N
		gi|357440775	1096.6257	1095.6185	1095.6077	9.83	413	-	422	0	80	K.LGFSSLLFGR.Q
			1213.6271	1212.6198	1212.6251	-4.36	79	-	88	0	36	K.YISSTYRPAR.C
		gi|586747084	1057.5236	1056.5163	1056.5128	3.36	256	-	264	0	74	P.SDEYFIGVK.G
		gi|217069992	1824.9190	1823.9117	1823.9054	3.44	44	-	60	0	128	K.DPSTNLFYTSVGIGTPR.T
163										Homolgous with
		gi|357517805 Mass: 69606 Score: 171 Expect: 1.2e-011 Matches: 8	Endochitinase [Medicago truncatula]
			Observed	Mr(expt)	Mr(calc)	ppm	Start		End	Miss	Ions	Peptide
			1445.6416	1444.6343	1444.6219	8.59	118	-	131	0	77	R.SFNGFGTTGDDATR.K
			1760.8691	1759.8619	1759.8642	-1.31	192	-	207	0	90	R.GPIQLTHNYNYGQAGK.A
		gi|357468441 Mass: 21328 Score: 85 Expect: 0.005 Matches: 5	Disease resistance response protein [Medicago truncatula]
			Observed	Mr(expt)	Mr(calc)	ppm	Start		End	Miss	Ions	Peptide
			1230.6904	1229.6832	1229.6768	5.14	149	-	160	0	75	R.ELPVIGGSGVFR.F
		gi|40788063 Mass: 34063 Score: 65 Expect: 12 Matches: 1	endopolygalacturonase PGb [Sclerotinia sclerotiorum]
			Observed	Mr(expt)	Mr(calc)	ppm	Start		End	Miss	Ions	Peptide
			1012.5223	1011.5150	1011.5178	-2.74	106	-	113	0	50	K.FFYAHSLK.G
			1197.6287	1196.6214	1196.6342	-10.69	106	-	115	1	73	K.FFYAHSLKGK.S
De novo			1874	VLNSPVQVFSINSATGLK								ILNSPVQVFSINSASGLT
217										Homolgous with							Blast
	EST	gi|157975906 Mass: 27847 Score: 69 Expect: 2.6 Matches: 8 Frame: 2	ALF-R-14_2007-07-24_1/ALF(R)-14_M12_018_1 Alfalfa (Medicago sativa) Trichome isolated from the stem Medicago sativa cDNA, mRNA sequence							PREDICTED: thaumatin-like protein 1a-like [Glycine max]					Score	Expect	Identities	Positives	Gaps
										Sequence ID: gi|356533314|ref|XP_003535210.1|Length: 242Number of Matches: 1					342 bits(877)	2e-115()	158/192(82%)	166/192(86%)	0/192(0%)
			Observed	Mr(expt)	Mr(calc)	ppm	Start		End	Miss	Ions	Peptide
			1204.6017	1203.5944	1203.5884	4.98	16	-	26	0	36	R.SVDLPSPWSGR.F + Trp->Kynurenin (W)
			1232.5896	1231.5823	1231.5833	-0.80	16	-	26	0	27	R.SVDLPSPWSGR.F + Dioxidation (W)
			2089.0171	2088.0098	2087.9980	5.68	104	-	122	0	33	K.TSSCPANINSVCPAELQLK.G
			1674.7212	1673.7139	1673.6926	12.7	133	-	146	0	56	K.SACLAFNTDQYCCR.G + Cys->Dha (C)
			1765.7210	1764.7137	1764.7018	6.75	133	-	146	0	62	K.SACLAFNTDQYCCR.G
263										Homolgous with							Blast
		gi|388492790 Mass: 26258 Score: 59 Expect: 2.3 Matches: 1	unknown [Medicago truncatula]							PREDICTED: thaumatin-like protein 1a-like [Glycine max]					Score	Expect	Identities	Positives	Gaps
										Sequence ID: gi|356533314|ref|XP_003535210.1|Length: 242Number of Matches: 1					451 bits(1160)	2e-158()	206/242(85%)	222/242(91%)	0/242(0%)
			Observed	Mr(expt)	Mr(calc)	ppm	Start		End	Miss	Ions	Peptide
			1674.7480	1673.7407	1673.6926	28.7	178	-	191	0	45	K.SACLAFNTDQYCCR.G + Cys->Dha (C)
			1765.7280	1764.7207	1764.7018	10.7	178	-	191	0	38	K.SACLAFNTDQYCCR.G
296										Homolgous with							Blast
		gi|217071872 Mass: 29029 Score: 205 Expect: 4.6e-015 Matches: 14	unknown [Medicago truncatula]							PREDICTED: expansin-like A2-like [Cicer arietinum]					Score	Expect	Identities	Positives	Gaps
										Sequence ID: gi|502144373|ref|XP_004505673.1|Length: 260Number of Matches: 1					467 bits(1201)	5e-164()	222/248(90%)	238/248(95%)	0/248(0%
			Observed	Mr(expt)	Mr(calc)	ppm	Start		End	Miss	Ions	Peptide
			1015.5685	1014.5612	1014.5611	0.14	201	-	209	0	70	R.VPQGALQFR.I
			1079.5636	1078.5563	1078.5593	-2.78	135	-	142	2	24	K.RVPCEYKK.Q
			1205.6863	1204.6790	1204.6815	-2.11	126	-	135	1	65	K.LGIVDIEYKR.V
			1606.8600	1605.8527	1605.8613	-5.37	149	-	162	1	93	R.VEESSKKPDYLAIK.F
																	Blast
		gi|388492698 Mass: 34648 Score: 146 Expect: 3.7e-009 Matches: 6	unknown [Medicago truncatula]							PREDICTED: probable xyloglucan endotransglucosylase/hydrolase protein 32-like [Cicer arietinum]					Score	Expect	Identities	Positives	Gaps
										Sequence ID: gi|502145522|ref|XP_004506064.1|Length: 291Number of Matches: 1					514 bits(1323)	0	256/291(88%)	272/291(93%)	0/291(0%)
			Observed	Mr(expt)	Mr(calc)	ppm	Start		End	Miss	Ions	Peptide
			1238.6539	1237.6467	1237.6455	0.91	45	-	55	0	81	K.ISPISFSQGFR.N
			1343.6736	1342.6663	1342.6670	-0.50	230	-	240	1	55	K.ADYKYQPFVGR.Y
		gi|5777611 Mass: 22875 Score: 137 Expect: 2.9e-008 Matches: 5	cysteine protease [Medicago sativa]
			Observed	Mr(expt)	Mr(calc)	ppm	Start		End	Miss	Ions	Peptide
			1928.0447	1927.0374	1927.0316	3.01	145	-	163	0	133	R.LDHGVLLVGFGSGGYAPIR.L
		gi|357511665 Mass: 22353 Score: 102 Expect: 9.3e-005 Matches: 4	Rhicadhesin receptor [Medicago truncatula]
			Observed	Mr(expt)	Mr(calc)	ppm	Start		End	Miss	Ions	Peptide
			1743.8997	1742.8924	1742.8853	4.09	91	-	106	0	95	R.IDYAVGGLNPPHTHPR.A
		gi|1800141 Mass: 35927 Score: 79 Expect: 0.017 Matches: 7	class I chitinase [Medicago sativa]
			Observed	Mr(expt)	Mr(calc)	ppm	Start		End	Miss	Ions	Peptide
			1419.7086	1418.7013	1418.7082	-4.80	97	-	109	0	71	K.GLYTYDAFISAAK.A
			1467.6800	1466.6727	1466.6790	-4.28	110	-	123	0	73	K.AFPNFANNGDTATK.K
343										Homolgous with
		gi|357517805 Mass: 69606 Score: 353 Expect: 7.4e-030 Matches: 9	Endochitinase [Medicago truncatula]
			Observed	Mr(expt)	Mr(calc)	ppm	Start		End	Miss	Ions	Peptide
			1445.6403	1444.6330	1444.6219	7.66	118	-	131	0	113	R.SFNGFGTTGDDATR.K
			1760.8661	1759.8588	1759.8642	-3.04	192	-	207	0	144	R.GPIQLTHNYNYGQAGK.A
			2300.1316	2299.1243	2299.1134	4.75	188	-	207	1	21	R.YYGRGPIQLTHNYNYGQAGK.A
			2401.2300	2400.2227	2400.2173	2.27	208	-	229	0	75	K.AINEDLINNPDLVSTNPTVSFK.T
De novo			1875.82	CAGHGFYTYDGFIAAAR			101	-	117			CAGHGFYTYDGFIAAAR
365										Homolgous with							Blast
		gi|217072214 Mass: 28998 Score: 41 Expect: 1.2e+002 Matches: 4	unknown [Medicago truncatula]							cysteine proteinase [Vicia sativa]					Score	Expect	Identities	Positives	Gaps
										Sequence ID: gi|600111|emb|CAA84378.1|Length: 359Number of Matches: 1					392 bits(1008)	1e-133	194/227(85%)	211/227(92%)	0/227(0%)
			Observed	Mr(expt)	Mr(calc)	ppm	Start		End	Miss	Ions	Peptide
			1670.7924	1669.7851	1669.7947	-5.78	205	-	219	0	41	K.QNGITTETNYPYAAK.D
			1653.7661	1652.7588	1652.7682	-5.68	205	-	219	0	43	K.QNGITTETNYPYAAK.D + Gln->pyro-Glu (N-term Q)
		gi|224133760	1694.7496	1693.7424	1693.7849	-25.09	309	-	322	1	19	R.NSWGPEWGEKGYIR.M + Oxidation (HW)
402										Homolgous with							Blast
		gi|217072214 Mass: 28998 Score: 46 Expect: 33 Matches: 6	unknown [Medicago truncatula]							cysteine proteinase [Vicia sativa]					Score	Expect	Identities	Positives	Gaps
										Sequence ID: gi|600111|emb|CAA84378.1|Length: 359Number of Matches: 1					392 bits(1008)	1e-133	194/227(85%)	211/227(92%)	0/227(0%)
			Observed	Mr(expt)	Mr(calc)	ppm	Start		End	Miss	Ions	Peptide
			1670.7920	1669.7847	1669.7947	-6.00	205	-	219	0	41	K.QNGITTETNYPYAAK.D
42										Homolgous with							Blast
	EST	gi|7567145 Mass: 24541 Score: 163 Expect: 1e-009 Matches: 11 Frame: 1	NF055D02ST1F1000 Developing stem Medicago truncatula cDNA clone NF055D02ST 5', mRNA sequence							PREDICTED: heparanase-like protein 1-like isoform X3 [Glycine max]					Score	Expect	Identities	Positives	Gaps
										Sequence ID: gi|571461433|ref|XP_006581996.1|Length: 486Number of Matches: 1					248 bits(633)	5e-76	138/205(67%)	155/205(75%)	29/205(14%)
			Observed	Mr(expt)	Mr(calc)	ppm	Start		End	Miss	Ions	Peptide
			1476.8226	1475.8154	1475.7984	11.5	106	-	119	0	78	K.VLGVSSDISSPFLR.T
			1604.9196	1603.9123	1603.8934	11.8	105	-	119	1	64	K.KVLGVSSDISSPFLR.T
			1153.6035	1152.5962	1152.5961	0.11	114	-	122	1	11	R.MIKVENTFR.N + Oxidation (M)
			1220.7109	1219.7037	1219.6924	9.20	48	-	57	1	54	R.ILDVLYKNSR.F
			1490.8419	1489.8346	1489.8141	13.8	216	-	229	0	68	K.VLGVSTDISSPFLR.T
		gi|590699442	1576.8262	1575.8189	1575.8257	-4.29	92	-	106	1	64	R.IGGSLQDQVVYKVGN.V
	EST	gi|23049900 Mass: 20537 Score: 87 Expect: 0.038 Matches: 5 Frame: 1	EST0113 Trifolium purpureum cDNA Trifolium purpureum cDNA clone T 200 similar to Hydroxymethyl glutaryl-CoA synthase, mRNA sequence							putative early nodulin-like 2 predicted GPI-anchored protein [Trifolium pratense]					Score	Expect	Identities	Positives	Gaps
										Sequence ID: gi|84468408|dbj|BAE71287.1|Length: 313Number of Matches: 1					237 bits(604)	2e-74()	121/154(79%)	125/154(81%)	17/154(11%)
			Observed	Mr(expt)	Mr(calc)	ppm	Start		End	Miss	Ions	Peptide
			1444.6359	1443.6286	1443.6154	9.12	115	-	126	0	76	K.FEDGDTEFTLDR.S
			2126.0510	2125.0437	2125.0328	5.16	109	-	126	2	49	K.TNPIKKFEDGDTEFTLDR.S
115										Homolgous with
		gi|388496388 Mass: 40608 Score: 401 Expect: 1.2e-034 Matches: 16	unknown [Medicago truncatula]							low homology with polygalacteronase inhibitors
			Observed	Mr(expt)	Mr(calc)	ppm	Start		End	Miss	Ions	Peptide
			1097.5144	1096.5071	1096.5223	-13.81	282	-	290	0	17	R.LENNMIYGK.L + Oxidation (M)
			1154.6263	1153.6191	1153.6091	8.62	247	-	256	0	39	K.TELAHLDLSR.N
			1535.7073	1534.7000	1534.7052	-3.40	322	-	334	0	101	K.LQEFDPSSFSHNK.G
			1857.9471	1856.9399	1856.9414	-0.85	200	-	217	0	84	K.AGSQVTLSNNMLSGPIPR.S + Oxidation (M)
			2524.3980	2523.3907	2523.3809	3.88	150	-	173	0	132	K.LTNLATLGLNNNQLTGPIPAYLGR.L
De novo			2744	LLPNLTGPIPQAIAR
De novo			2947	LLPNLTGPIPQAIAR HexNac(N)
De novo			1768	VVMPVGQLDSNLLVLR								VVMPVGQLESNLLVLR
164										Homolgous with							Blast
		gi|388494086 Mass: 60879 Score: 130 Expect: 1.5e-007 Matches: 16	unknown [Medicago truncatula]							Pectinesterase [Medicago truncatula]					Score	Expect	Identities	Positives	Gaps
										Sequence ID: gi|357504799|ref|XP_003622688.1|Length: 554Number of Matches: 1				1035 bits(2676)	0	552/554(99%)	552/554(99%)	0/554(0%)
			Observed	Mr(expt)	Mr(calc)	ppm	Start		End	Miss	Ions	Peptide
			1690.8833	1689.8760	1689.8686	4.39	319	-	335	0	90	K.SATVAAVGDGFIAQDIR.F
		EH643279	1766.9489	1765.9416	1765.9223	10.9	250	-	265	1	54	R.FQNTAGPEKHQAVALR.V
										Endochitinase [Medicago truncatula]
		gi|388518933 Mass: 35232 Score: 60 Expect: 1.4 Matches: 5	unknown [Medicago truncatula]												Score	Expect	Identities	Positives	Gaps
										Sequence ID: gi|357517805|ref|XP_003629191.1|Length: 629Number of Matches: 2					603 bits(1556)	0	319/319(100%)	319/319(100%)	0/319(0%)
			Observed	Mr(expt)	Mr(calc)	ppm	Start		End	Miss	Ions	Peptide
			1445.6382	1444.6309	1444.6219	6.22	118	-	131	0	54	R.SFNGFGTTGDDATR.K
		gi|40788063 Mass: 34063 Score: 65 Expect: 11 Matches: 1	endopolygalacturonase PGb [Sclerotinia sclerotiorum]
			Observed	Mr(expt)	Mr(calc)	ppm	Start		End	Miss	Ions	Peptide
			1012.5217	1011.5144	1011.5178	-3.33	106	-	113	0	65	K.FFYAHSLK.G
De novo			2392	SDNVVSDITIESSTVKNSANGVR								SDNVVSDVIIESSTVKNSANGVR
De novo			1874	IVNSPVQVFSINSATGLK								ILNSPVQVFSINSATGLT
224										Homolgous with
		gi|357476371 Mass: 35911 Score: 336 Expect: 3.7e-028 Matches: 21	Peroxidase [Medicago truncatula]
			Observed	Mr(expt)	Mr(calc)	ppm	Start		End	Miss	Ions	Peptide
			1049.4111	1048.4039	1048.4866	-78.88	250	-	257	0	61	R.TFDNVYYK.N
			1244.5324	1243.5251	1243.6231	-78.79	239	-	249	0	37	R.IAINMDPTTPR.T + Oxidation (M)
			1507.7373	1506.7300	1506.8195	-59.37	51	-	63	0	77	K.FQQTFVTVPATLR.L
			1635.8230	1634.8157	1634.9144	-60.38	50	-	63	1	81	K.KFQQTFVTVPATLR.L
			1613.7130	1612.7057	1612.8097	-64.47	264	-	277	0	118	K.GLFTSDQILFTDTR.S
			2192.9595	2191.9522	2192.0797	-58.14	26	-	44	0	92	A.QLSPNHYANICPNVQSIVR.S + Gln->pyro-Glu (N-term Q)
300										Homolgous with
		gi|357437721 Mass: 33080 Score: 175 Expect: 4.6e-012 Matches: 9	Cysteine proteinase [Medicago truncatula]
			Observed	Mr(expt)	Mr(calc)	ppm	Start		End	Miss	Ions	Peptide
			1508.8269	1507.8196	1507.8107	5.93	91	-	106	0	65	K.AVANQPIAVAVEGGGR.E
			1608.7792	1607.7719	1607.7620	6.15	107	-	119	0	49	R.EFQLYEYGVFTGR.C
			2296.1206	2295.1133	2295.1158	-1.08	71	-	90	0	50	K.VVTIDDYEDVPAYDELALQK.A
344										Homolgous with
		gi|228204925 Mass: 33619 Score: 232 Expect: 9.3e-018 Matches: 12	chitinase class III-1 [Medicago sativa]
			Observed	Mr(expt)	Mr(calc)	ppm	Start		End	Miss	Ions	Peptide
			1389.7511	1388.7438	1388.7446	-0.54	95	-	107	1	3	R.GIKVMLSIGGENR.N + Oxidation (M)
			1514.7782	1513.7709	1513.7525	12.2	287	-	299	1	102	R.FDVQSGYSSQIKR.S
			1670.8728	1669.8655	1669.8536	7.14	286	-	299	2	103	R.RFDVQSGYSSQIKR.S
			1861.8912	1860.8839	1863.8752	-2.9912	27	-	43	0	74	A.GDLVIYWGQDNGDGALR.D + Oxidation (HW)
		gi|357503045 Mass: 24160 Score: 53 Expect: 6.7 Matches: 5	Polygalacturonase inhibitor protein [Medicago truncatula]
			Observed	Mr(expt)	Mr(calc)	ppm	Start		End	Miss	Ions	Peptide
			1225.6305	1224.6232	1224.6112	9.81	46	-	56	1	41	K.IRDHFGGPNGR.L
368										Homolgous with
		gi|169147017 Mass: 25011 Score: 200 Expect: 1.5e-014 Matches: 9	putative thaumatin-like protein [Medicago truncatula var. truncatula]
			Observed	Mr(expt)	Mr(calc)	ppm	Start		End	Miss	Ions	Peptide
			1562.8170	1561.8097	1561.8035	4.00	134	-	147	0	87	K.ADLVASCPPVLQHR.V
			1751.6416	1750.6343	1750.6246	5.54	160	-	173	0	43	K.SGCEAFHSDEHCCR.N
			1934.9175	1933.9102	1933.9105	-0.14	174	-	189	0	61	R.NHFNNPQTCKPTVYSK.F
		gi|357503037 Mass: 25022 Score: 119 Expect: 1.9e-006 Matches: 6	Polygalacturonase inhibitor protein [Medicago truncatula]
			Observed	Mr(expt)	Mr(calc)	ppm	Start		End	Miss	Ions	Peptide
			1146.6018	1145.5945	1145.6081	-11.82	117	-	127	0	66	K.VTGPIPNSFSK.L
			1225.6165	1224.6092	1224.6112	-1.65	45	-	55	1	41	K.IRDHFGGPNGR.L
403										Homolgous with
		gi|169147017 Mass: 25011 Score: 205 Expect: 4.6e-015 Matches: 10	putative thaumatin-like protein [Medicago truncatula var. truncatula]
			Observed	Mr(expt)	Mr(calc)	ppm	Start		End	Miss	Ions	Peptide
			1267.6185	1266.6113	1266.6213	-7.95	148	-	159	0	60	R.VPMGHGPVVACK.S + Oxidation (M)
			1562.8200	1561.8127	1561.8035	5.88	134	-	147	0	72	K.ADLVASCPPVLQHR.V
			1751.6428	1750.6355	1750.6246	6.23	160	-	173	0	69	K.SGCEAFHSDEHCCR.N
			1719.7822	1718.7749	1718.7835	-4.99	174	-	187	0	114	R.NHFNNPQTCKPTVY.S
			1806.8180	1805.8107	1805.8155	-2.66	174	-	188	0	90	R.NHFNNPQTCKPTVYS.K
		gi|297826253	1286.5354	1285.5281	1285.5180	7.89	91	-	101	0	51	K.FSCITGDCGNR.L
11										Homolgous with
		gi|357462137 Mass: 68897 Score: 180 Expect: 1.5e-012 Matches: 20	Beta-D-glucosidase [Medicago truncatula]
			Observed	Mr(expt)	Mr(calc)	ppm	Start		End	Miss	Ions	Peptide
			1058.5890	1057.5817	1057.5768	4.69	150	-	159	0	22	K.IGEATALEVR.A
			1091.5420	1090.5347	1090.5441	-8.59	52	-	60	0	8	K.IGQMTQLER.S + Oxidation (M)
			1253.7459	1252.7386	1252.7543	-12.56	420	-	430	0	54	K.YANKPLLPLPK.K
			1419.8330	1418.8257	1418.8245	0.85	289	-	300	2	4	R.DLVTGYLKNKLR.F
			1667.8606	1666.8533	1666.8566	-1.99	71	-	87	0	39	K.YFIGSVLSGGGSVPAEK.A
			1914.9540	1913.9467	1913.9517	-2.60	195	-	212	0	26	K.TMTEIIPGLQGDIPGNSR.K + Oxidation (M)
	EST	CO512802 Mass: 6374 Score: 82 Expect: 1.1 Matches: 1 Frame: 1	CO512802.1 s13dSG88H0700060_121530 Glandular trichomes Medicago sativa cDNA, mRNA sequence.							PREDICTED: proline-rich extensin-like protein EPR1-like [Cicer arietinum]					Score	Expect	Identities	Positives	Gaps
										Sequence ID: gi|502088101|ref|XP_004488730.1|Length: 779Number of Matches: 1					105 bits(262)	8e-25()	49/53(92%)	51/53(96%)	0/53(0%)
			Observed	Mr(expt)	Mr(calc)	ppm	Start		End	Miss	Ions	Peptide
			1477.5876	1476.5803	1476.5794	0.64	35	-	46	0	78	K.FDDGDSEFQFDR.S
46										Homolgous with
		gi|357438113 Mass: 134926 Score: 187 Expect: 2.9e-013 Matches: 12	Peptide-N4-(N-acetyl-beta-glucosaminyl)asparagine amidase A [Medicago truncatula]
			Observed	Mr(expt)	Mr(calc)	ppm	Start		End	Miss	Ions	Peptide
			1222.6337	1221.6264	1221.6142	9.97	245	-	254	0	45	K.EFVVPQNAYR.A
			1698.9190	1697.9117	1697.9100	0.96	209	-	223	1	96	R.SDFKSHADLILPISR.N
			1847.8976	1846.8903	1846.8850	2.88	471	-	486	1	48	R.AKFPSSYPDLVDDTHR.N
		gi|357497419 Mass: 41124 Score: 107 Expect: 2.9e-005 Matches: 5	GDSL esterase/lipase [Medicago truncatula]
			Observed	Mr(expt)	Mr(calc)	ppm	Start		End	Miss	Ions	Peptide
			1265.6664	1264.6591	1264.6703	-8.87	84	-	94	0	69	R.VIPDFIAEYAK.L
			2922.2625	2921.2552	2921.2450	3.47	316	-	340	0	38	K.GYDLCENPSEYLFFDSTHPTETGSR.I
80										Homolgous with
		gi|357441869 Mass: 48595 Score: 184 Expect: 5.9e-013 Matches: 19	Calreticulin [Medicago truncatula]
			Observed	Mr(expt)	Mr(calc)	ppm	Start		End	Miss	Ions	Peptide
			1040.4345	1039.4272	1039.4359	-8.42	32	-	39	0	6	R.FQDGWESR.W + Oxidation (HW)
			1068.5029	1067.4957	1067.4883	6.85	70	-	78	0	1	K.GIQTSEDYR.F
			1238.6625	1237.6552	1237.6707	-12.50	319	-	328	0	20	K.YVGIELWQVK.S + Trp->Kynurenin (W)
			1983.9523	1982.9450	1982.9473	-1.17	329	-	346	0	81	K.SGTLFDNVVITDDPEYAK.Q
			2319.1577	2318.1504	2318.1471	1.45	297	-	316	1	49	K.APLIDNPDFKDDPDIYVFPK.L
139										Homolgous with
		gi|388502990 Mass: 40397 Score: 638 Expect: 2.3e-058 Matches: 30	unknown [Medicago truncatula]
			Observed	Mr(expt)	Mr(calc)	ppm	Start		End	Miss	Ions	Peptide
			1000.5812	999.5740	999.5713	2.71	265	-	273	0	58	R.ESAIAQILR.T
			1153.5283	1152.5210	1152.5274	-5.49	186	-	194	0	21	R.EFYPPMPTR.V + Oxidation (M)
			1421.6940	1420.6867	1420.6776	6.44	336	-	346	0	69	R.LTFYSSFYHTR.I
			1585.9478	1584.9405	1584.9351	3.37	103	-	117	0	97	K.VKPGQLYALILGASR.S
			1678.8368	1677.8295	1677.8263	1.89	334	-	346	1	31	R.TRLTFYSSFYHTR.I
			1782.9729	1781.9656	1781.9577	4.45	248	-	264	0	78	K.HFNVPFGLGAVELVAGR.E
			2116.0703	2115.0630	2115.0636	-0.28	27	-	44	0	96	R.IPEVYLQNGNFEEKPNPK.D
			2373.2776	2372.2703	2372.2641	2.61	243	-	264	1	84	K.FIDSKHFNVPFGLGAVELVAGR.E
244										Homolgous with
		gi|13992528 Mass: 35900 Score: 620 Expect: 1.5e-056 Matches: 20	peroxidase2 [Medicago sativa]
			Observed	Mr(expt)	Mr(calc)	ppm	Start		End	Miss	Ions	Peptide
			1049.4241	1048.4168	1048.4866	-66.54	250	-	257	0	65	R.TFDNVYYK.N
			1244.5543	1243.5470	1243.6231	-61.13	239	-	249	0	54	R.IAINMDPTTPR.T + Oxidation (M)
			1289.6299	1288.6226	1288.6809	-45.24	123	-	134	0	108	K.VSCADILALATR.D
			1507.7588	1506.7515	1506.8195	-45.11	51	-	63	0	89	K.FQQTFVTVPATLR.L
			1635.8407	1634.8334	1634.9144	-49.56	50	-	63	1	90	K.KFQQTFVTVPATLR.L
			1760.8347	1759.8274	1759.9105	-47.17	135	-	151	0	156	R.DVINLAGGPSYTVELGR.F
			2192.9871	2191.9798	2192.0797	-45.55	26	-	44	0	120	A.QLSPNHYANICPNVQSIVR.S + Gln->pyro-Glu (N-term Q)
273										Homolgous with
		gi|357483797 Mass: 40563 Score: 287 Expect: 2.9e-023 Matches: 23	Ferredoxin-NADP reductase [Medicago truncatula]
			Observed	Mr(expt)	Mr(calc)	ppm	Start		End	Miss	Ions	Peptide
			1463.7910	1462.7837	1462.7780	3.94	164	-	176	1	42	K.RLVYTNDAGEVVK.G
			1521.7866	1520.7793	1520.7736	3.80	270	-	282	1	89	K.APENFRLDFAVSR.E
			1778.9215	1777.9142	1777.9111	1.76	268	-	282	2	57	K.EKAPENFRLDFAVSR.E
			1946.9960	1945.9887	1945.9932	-2.30	207	-	225	0	38	K.DPNATVIMLGTGTGIAPFR.S + Oxidation (M)
		gi|13992528 Mass: 35900 Score: 78 Expect: 0.029 Matches: 1	peroxidase2 [Medicago sativa]
			Observed	Mr(expt)	Mr(calc)	ppm	Start		End	Miss	Ions	Peptide
			1507.8386	1506.8313	1506.8195	7.85	51	-	63	0	64	K.FQQTFVTVPATLR.L
		gi|357517805 Mass: 69606 Score: 67 Expect: 8.3 Matches: 1	Endochitinase [Medicago truncatula]
			Observed	Mr(expt)	Mr(calc)	ppm	Start		End	Miss	Ions	Peptide
			1445.6381	1444.6308	1444.6219	6.16	118	-	131	0	67	R.SFNGFGTTGDDATR.K
			1760.8835	1759.8762	1759.8642	6.85	192	-	207	0	39	R.GPIQLTHNYNYGQAGK.A
		gi|1800141	1419.7061	1418.6988	1418.7082	-6.58	97	-	109	0	65	K.GLYTYDAFISAAK.A
		gi|357448997 Mass: 40425 Score: 55 Expect: 5.4 Matches: 1	Glucan endo-1,3-beta-glucosidase [Medicago truncatula]
			Observed	Mr(expt)	Mr(calc)	ppm	Start		End	Miss	Ions	Peptide
			1473.7740	1472.7667	1472.7623	3.00	61	-	73	0	55	R.LYDPNQAALEALR.N
346										Homolgous with
		gi|2951684 Mass: 30532 Score: 194 Expect: 5.9e-014 Matches: 8	lectin [Medicago sativa]
			Observed	Mr(expt)	Mr(calc)	ppm	Start		End	Miss	Ions	Peptide
			1094.6246	1093.6174	1093.6244	-6.42	170	-	179	0	13	R.HIGINVNSIK.S
			1458.6776	1457.6703	1457.6787	-5.73	123	-	136	0	114	K.SNSQGGYLGVFDSK.T
			1581.7583	1580.7510	1580.7682	-10.88	43	-	57	0	53	K.NLIFQGDAETTSTGK.L
			1822.9507	1821.9434	1821.9472	-2.10	43	-	59	1	9	K.NLIFQGDAETTSTGKLK.L
		gi|357503041 Mass: 24315 Score: 33 Expect: 7.4e+002 Matches: 3	Polygalacturonase inhibitor protein [Medicago truncatula]
			Observed	Mr(expt)	Mr(calc)	ppm	Start		End	Miss	Ions	Peptide
			1225.6232	1224.6159	1224.6112	3.83	46	-	56	1	27	K.IRDHFGGPNGR.L
371										Homolgous with
		gi|357510061 Mass: 23992 Score: 175 Expect: 4.6e-012 Matches: 12	Disease resistance response protein [Medicago truncatula]
			Observed	Mr(expt)	Mr(calc)	ppm	Start		End	Miss	Ions	Peptide
			1322.6361	1321.6288	1321.6336	-3.63	151	-	162	0	61	R.EMPIIGGTGEFR.F + Oxidation (M)
			2145.1103	2144.1031	2144.1048	-0.81	143	-	162	1	27	R.NTIGAPIREMPIIGGTGEFR.F + Oxidation (M)
			2293.2669	2292.2596	2292.2617	-0.94	74	-	95	0	76	K.SPLPFGSIVVLEDPLTVGPDLK.S
			2066.0261	2065.0188	2065.0156	1.55	25	-	41	1	105	A.TYYQNISPSYLGFKQEK.L
			1680.8231	1679.8158	1679.8195	-2.19	25	-	38	0	88	A.TYYQNISPSYLGFK.Q
			2853
47										Homolgous with
		gi|357438113 Mass: 134926 Score: 374 Expect: 5.9e-032 Matches: 23	Peptide-N4-(N-acetyl-beta-glucosaminyl)asparagine amidase A [Medicago truncatula]
			Observed	Mr(expt)	Mr(calc)	ppm	Start		End	Miss	Ions	Peptide
			1222.6326	1221.6253	1221.6142	9.07	245	-	254	0	47	K.EFVVPQNAYR.A
			1283.6030	1282.5958	1282.6041	-6.50	521	-	532	0	39	K.SEDSGISNSFLK.N
			1292.5560	1291.5488	1291.5503	-1.18	561	-	570	0	3	R.YTSNELCYSR.K
			1419.7175	1418.7103	1418.7188	-6.01	533	-	545	1	12	K.NVQDGQGTMVVKK.N + Oxidation (M)
			1498.7324	1497.7251	1497.7311	-3.96	519	-	532	1	45	K.SKSEDSGISNSFLK.N
			1698.9210	1697.9137	1697.9100	2.18	209	-	223	1	112	R.SDFKSHADLILPISR.N
			1847.8942	1846.8869	1846.8850	1.04	471	-	486	1	104	R.AKFPSSYPDLVDDTHR.N
142										Homolgous with
		gi|357504799 Mass: 60877 Score: 297 Expect: 2.9e-024 Matches: 18	Pectinesterase [Medicago truncatula]
			Observed	Mr(expt)	Mr(calc)	ppm	Start		End	Miss	Ions	Peptide
			1650.7242	1649.7170	1649.7798	-38.07	364	-	377	0	114	K.IDAFQDTLYAHSNR.Q
			1690.8140	1689.8067	1689.8686	-36.64	319	-	335	0	163	K.SATVAAVGDGFIAQDIR.F
		FY467977	1766.8652	1765.8579	1765.9223	-36.48	51	-	66	1	110	R.FQNTAGPEKHQAVALR.V
		gi|357448423 Mass: 38854 Score: 210 Expect: 1.5e-015 Matches: 9	Peroxidase [Medicago truncatula]
			Observed	Mr(expt)	Mr(calc)	ppm	Start		End	Miss	Ions	Peptide
			1098.6082	1097.6009	1097.6557	-49.92	103	-	111	1	61	R.RLDVINQIK.T
			2313.0486	2312.0413	2312.1212	-34.58	210	-	229	0	130	R.LYDFDNTGKPDPTLDPTYLK.Q
		FY466839	2413.1694	2412.1621	2412.2761	-47.26	178	-	201	0	82	K.SAFLAQGLNTTDLVALSGAHTIGR.G
		gi|356506838 Mass: 20936 Score: 101 Expect: 0.00012 Matches: 2	PREDICTED: disease resistance response protein 206-like [Glycine max]							PREDICTED: dirigent protein 3-like [Glycine max]					Score	Expect	Identities	Positives	Gaps
										Sequence ID: gi|356506838|ref|XP_003522182.1|Length: 191Number of Matches: 1					268 bits(686)	3e-88	140/191(73%)	163/191(85%)	2/191(1%)
			Observed	Mr(expt)	Mr(calc)	ppm	Start		End	Miss	Ions	Peptide
			1230.6310	1229.6237	1229.6768	-43.21	150	-	161	0	101	R.EIPVIGGSGVFR.F
186										Homolgous with
		gi|357517805 Mass: 69606 Score: 296 Expect: 3.7e-024 Matches: 11	Endochitinase [Medicago truncatula]
			Observed	Mr(expt)	Mr(calc)	ppm	Start		End	Miss	Ions	Peptide
			1445.6328	1444.6255	1444.6219	2.50	118	-	131	0	94	R.SFNGFGTTGDDATR.K
			1760.8717	1759.8644	1759.8642	0.15	192	-	207	0	137	R.GPIQLTHNYNYGQAGK.A
			2300.1389	2299.1316	2299.1134	7.94	188	-	207	1	3	R.YYGRGPIQLTHNYNYGQAGK.A
			2401.2295	2400.2222	2400.2173	2.07	208	-	229	0	58	K.AINEDLINNPDLVSTNPTVSFK.T
			1876.8420	1875.8347	1875.8363	-0.82	101	-	117	0	114	R.CAGHGFYTYDGFIAAAR.S
		gi|357443039 Mass: 47322 Score: 126 Expect: 3.7e-007 Matches: 10	Xyloglucan-specific endoglucanase inhibitor protein [Medicago truncatula]
			Observed	Mr(expt)	Mr(calc)	ppm	Start		End	Miss	Ions	Peptide
			1531.7689	1530.7616	1530.7719	-6.67	177	-	190	0	76	K.VSLPSQFSSAFSFK.N
			1540.7451	1539.7378	1539.7417	-2.48	39	-	52	0	44	R.DTSASTPQYTTQIK.Q
245										Homolgous with
		gi|87240469 Mass: 40402 Score: 183 Expect: 7.4e-013 Matches: 9	Glycoside hydrolase, family 17 [Medicago truncatula]
			Observed	Mr(expt)	Mr(calc)	ppm	Start		End	Miss	Ions	Peptide
			1473.7666	1472.7593	1472.7623	-2.02	61	-	73	0	77	R.LYDPNQAALEALR.N
			1645.9492	1644.9419	1644.9351	4.14	136	-	149	0	91	K.FVLPAIQNIYQAIR.A
		gi|357474061	2068.1741	2067.1668	2067.1575	4.50	67	-	85	1	99	R.GSNIELILDVAKETLPSLR.N
		gi|388496388 Mass: 40608 Score: 61 Expect: 29 Matches: 1	unknown [Medicago truncatula]							low homology to Polygalacturonase inhibitor [Morus notabilis]
			Observed	Mr(expt)	Mr(calc)	ppm	Start		End	Miss	Ions	Peptide
			1857.9458	1856.9385	1856.9414	-1.57	200	-	217	0	63	K.AGSQVTLSNNMLSGPIPR.S + Oxidation (M)
			2524.3989	2523.3916	2523.3809	4.25	150	-	173	0	99	K.LTNLATLGLNNNQLTGPIPAYLGR.L
De novo			2947	LLPNLTGPIPQAIAR
	EST	EH613355 Mass: 26672 Score: 110 Expect: 0.0015 Matches: 1 Frame: 6	EH613355.1 EST 02 Alfalfa aluminum suppression subtractive library Medicago sativa cDNA clone A4 5', mRNA sequence.							Peroxidase [Medicago truncatula]					Score	Expect	Identities	Positives	Gaps
										Sequence ID: gi|357492919|ref|XP_003616748.1|Length: 325Number of Matches: 1					483 bits(1243)	1e-172()	240/248(97%)	242/248(97%)	0/248(0%)
			Observed	Mr(expt)	Mr(calc)	ppm	Start		End	Miss	Ions	Peptide
			2011.0649	2010.0576	2010.0494	4.10	88	-	107	0	97	K.SAANNGIPAPTSSLNQLISR.F
278										Homolgous with
		gi|357517805 Mass: 69606 Score: 525 Expect: 4.6e-047 Matches: 11	Endochitinase [Medicago truncatula]
			Observed	Mr(expt)	Mr(calc)	ppm	Start		End	Miss	Ions	Peptide
			1445.6309	1444.6236	1444.6219	1.15	118	-	131	0	99	R.SFNGFGTTGDDATR.K
			1701.8226	1700.8154	1700.8118	2.07	118	-	133	2	84	R.SFNGFGTTGDDATRKK.E
			1760.8688	1759.8615	1759.8642	-1.52	192	-	207	0	157	R.GPIQLTHNYNYGQAGK.A
			2300.1323	2299.1250	2299.1134	5.07	188	-	207	1	80	R.YYGRGPIQLTHNYNYGQAGK.A
			2401.2290	2400.2217	2400.2173	1.86	208	-	229	0	104	K.AINEDLINNPDLVSTNPTVSFK.T
		gi|502153653	2565.1694	2564.1622	2564.1536	3.32	297	-	318	0	72	R.YCQLLGVNPGDNLDCNNQRPFA.-
347										Homolgous with
		gi|357503037 Mass: 25022 Score: 60 Expect: 1.5 Matches: 5	Polygalacturonase inhibitor protein [Medicago truncatula]
			Observed	Mr(expt)	Mr(calc)	ppm	Start		End	Miss	Ions	Peptide
			1225.6127	1224.6054	1224.6112	-4.75	45	-	55	1	52	K.IRDHFGGPNGR.L
De novo			2130	TLNLDLGSNSLSGPL					FASTS			LQNLDLGSNSLSGPI
De novo			1887	DDFFCNADDQATLLK					5.3e-16			DDFFCNADDKAALLK
375										Homolgous with
		gi|357510061 Mass: 23992 Score: 135 Expect: 4.6e-008 Matches: 10	Disease resistance response protein [Medicago truncatula]						Pfam Dirigent
			Observed	Mr(expt)	Mr(calc)	ppm	Start		End	Miss	Ions	Peptide
			1322.6374	1321.6302	1321.6336	-2.62	151	-	162	0	67	R.EMPIIGGTGEFR.F + Oxidation (M)
			2145.1121	2144.1048	2144.1048	-0.01	143	-	162	1	58	R.NTIGAPIREMPIIGGTGEFR.F + Oxidation (M)
			2066.0278	2065.0205	2065.0156	2.37	25	-	41	1	102	A.TYYQNISPSYLGFKQEK.L
			1680.8230	1679.8157	1679.8195	-2.25	25	-	38	0	87	A.TYYQNISPSYLGFK.Q
			2853
51										Homolgous with
		gi|357443039 Mass: 47322 Score: 507 Expect: 2.9e-045 Matches: 13	Xyloglucan-specific endoglucanase inhibitor protein [Medicago truncatula]
			Observed	Mr(expt)	Mr(calc)	ppm	Start		End	Miss	Ions	Peptide
			1531.7795	1530.7723	1530.7719	0.27	177	-	190	0	111	K.VSLPSQFSSAFSFK.N
			1540.7505	1539.7432	1539.7417	1.00	39	-	52	0	98	R.DTSASTPQYTTQIK.Q
			1760.9225	1759.9152	1759.9145	0.41	175	-	190	1	127	R.TKVSLPSQFSSAFSFK.N
			2184.0696	2183.0623	2183.0569	2.48	358	-	377	1	156	R.INDKDVICLGFVDAGSDFAK.T
		gi|357440775	1096.6169	1095.6097	1095.6077	1.81	413	-	422	0	79	K.LGFSSLLFGR.Q
De novo			2446	NLIFTPLITNPVSTAPSSFLGEK								NLIYTPLITNPVSTSPSSFLGEK
		gi|357455951 Mass: 53399 Score: 271 Expect: 1.2e-021 Matches: 15	Receptor-like protein kinase [Medicago truncatula]
			Observed	Mr(expt)	Mr(calc)	ppm	Start		End	Miss	Ions	Peptide
			1070.5590	1069.5517	1069.5444	6.82	392	-	399	0	60	K.TEYLIEFR.G
			1267.6679	1266.6606	1266.6649	-3.39	116	-	126	0	80	K.ISGPFPDFLFK.L
			1865.0214	1864.0141	1864.0094	2.50	236	-	252	0	104	K.FSGNIPLSISSLYPTLR.Y
			2601/2804/3007
95										Homolgous with
		gi|255559665 Mass: 40065 Score: 114 Expect: 5.9e-006 Matches: 6	alpha-galactosidase/alpha-n-acetylgalactosaminidase, putative [Ricinus communis]
			Observed	Mr(expt)	Mr(calc)	ppm	Start		End	Miss	Ions	Peptide
			1113.6117	1112.6044	1112.6012	2.88	228	-	237	0	26	K.APLLIGCDVR.N
			1584.8363	1583.8290	1583.8267	1.44	251	-	265	0	84	K.EVIAVNQDSLGVQGR.K
		gi|255640756	1271.7085	1270.7012	1270.7034	-1.68	136	-	147	1	24	K.ALADYVHGKGLK.L
		gi|255640756	1453.6559	1452.6486	1452.6707	-15.23	186	-	197	0	15	K.YDNCYNLGIPPK.E
145										Homolgous with
		gi|357448423 Mass: 38854 Score: 153 Expect: 7.4e-010 Matches: 10	Peroxidase [Medicago truncatula]
			Observed	Mr(expt)	Mr(calc)	ppm	Start		End	Miss	Ions	Peptide
			1098.6588	1097.6515	1097.6557	-3.77	103	-	111	1	55	R.RLDVINQIK.T
			2313.1289	2312.1216	2312.1212	0.17	210	-	229	0	77	R.LYDFDNTGKPDPTLDPTYLK.Q
De novo			2413	SAFADQGLNTVDLVALSGAHTLGR								SSFAAQGLNTVDLVALSGAHTLGR
									chitinase-related agglutinin [Robinia pseudoacacia]
		gi|388511301 Mass: 40254 Score: 99 Expect: 0.00019 Matches: 13	unknown [Medicago truncatula]
										Sequence ID: gi|119721188|gb|ABL98074.1|Length: 327Number of Matches: 1					Score	Expect	Identities	Positives	Gaps
			Observed	Mr(expt)	Mr(calc)	ppm	Start		End	Miss	Ions	Peptide
			1140.5034	1139.4961	1139.5029	-5.97	110	-	120	0	12	K.YANMASTPGGR.K + Oxidation (M)			538 bits(1387)	0	256/327(78%)	285/327(87%)	0/327(0%)
			1257.6603	1256.6530	1256.6805	-21.86	257	-	267	0	50	K.LALGLPYYGYK.W
			1268.6016	1267.5943	1267.5979	-2.85	110	-	121	1	7	K.YANMASTPGGRK.S + Oxidation (M)
									Pectinesterase [Medicago truncatula]
		gi|388494086 Mass: 60879 Score: 97 Expect: 0.00031 Matches: 14	unknown [Medicago truncatula]												Score	Expect	Identities	Positives	Gaps
										Sequence ID: gi|357504799|ref|XP_003622688.1|Length: 554Number of Matches: 1					1035 bits(2676)	0	552/554(99%)	552/554(99%)	0/554(0%)
			Observed	Mr(expt)	Mr(calc)	ppm	Start		End	Miss	Ions	Peptide
			1690.8835	1689.8763	1689.8686	4.53	319	-	335	0	76	K.SATVAAVGDGFIAQDIR.F
			1650.7990	1649.7917	1649.7798	7.25	364	-	377	0	89	K.IDAFQDTLYAHSNR.Q
187										Homolgous with
		gi|357452881 Mass: 34707 Score: 468 Expect: 2.3e-041 Matches: 12	Peroxidase [Medicago truncatula]
			Observed	Mr(expt)	Mr(calc)	ppm	Start		End	Miss	Ions	Peptide
			1257.7080	1256.7007	1256.6725	22.5	300	-	311	0	95	R.ISPLTGTNGEIR.K
			1385.7969	1384.7896	1384.7674	16.0	300	-	312	1	78	R.ISPLTGTNGEIRK.N
			2197.1367	2196.1294	2196.1651	-16.25	257	-	277	0	170	K.GLLHSDQALFNGVGSQVSLVR.T
			2684.2075	2683.2002	2683.2759	-28.20	151	-	176	0	108	R.TASQSAANSQIPGPSSDLSTLTTMFR.N + Oxidation
			1752.9576	1751.9503	1751.9570	-3.82	130	-	146	0	92	R.DGIALLGGPSWIVPLGR.R + Dioxidation (W)
		gi|356543098	1201.6674	1200.6601	1200.6285	26.3	35	-	44	0	73	K.TCPNLQTIVR.S
		gi|116780876	1524.8249	1523.8177	1523.8056	7.92	193	-	207	0	66	R.DLVALSGSHTIGQAR.C
251										Homolgous with
		gi|357476371 Mass: 35911 Score: 353 Expect: 7.4e-030 Matches: 19	Peroxidase [Medicago truncatula]
			Observed	Mr(expt)	Mr(calc)	ppm	Start		End	Miss	Ions	Peptide
			1244.6193	1243.6120	1243.6231	-8.91	239	-	249	0	27	R.IAINMDPTTPR.T + Oxidation (M)
			1507.8342	1506.8270	1506.8195	4.95	51	-	63	0	88	K.FQQTFVTVPATLR.L
			1635.9279	1634.9206	1634.9144	3.76	50	-	63	1	94	K.KFQQTFVTVPATLR.L
			1760.9160	1759.9087	1759.9105	-0.98	135	-	151	0	79	R.DVINLAGGPSYTVELGR.F
		FY456481	2310.0938	2309.0865	2309.0713	6.61	196	-	215	1	187	R.VAFDTGSQNKFDNSYYANLR.N
		gi|18476506 Mass: 11498 Score: 62 Expect: 1 Matches: 1	ultraviolet-B-inducible glucanase [Pisum sativum]
			Observed	Mr(expt)	Mr(calc)	ppm	Start		End	Miss	Ions	Peptide
			1116.5900	1115.5827	1115.5876	-4.39	61	-	69	0	60	R.HFGLFRPDK.S
		gi|11321164	1666.9247	1665.9174	1665.9301	-7.63	45	-	60	0	55	R.GSNIEVILGLPNVDVK.H
290										Homolgous with
		gi|357483797 Mass: 40563 Score: 333 Expect: 7.4e-028 Matches: 25	Ferredoxin-NADP reductase [Medicago truncatula]
			Observed	Mr(expt)	Mr(calc)	ppm	Start		End	Miss	Ions	Peptide
			1294.6093	1293.6020	1293.6353	-25.78	339	-	348	1	6	K.DGIDWIEYKR.S
			1521.7821	1520.7748	1520.7736	0.83	270	-	282	1	86	K.APENFRLDFAVSR.E
			1778.9148	1777.9075	1777.9111	-2.02	268	-	282	2	60	K.EKAPENFRLDFAVSR.E
			1854.8908	1853.8835	1853.8941	-5.75	283	-	297	2	52	R.EQVNDKGEKMYIQTR.M + Oxidation (M)
			1946.9965	1945.9892	1945.9932	-2.05	207	-	225	0	58	K.DPNATVIMLGTGTGIAPFR.S + Oxidation (M)
		gi|1800141 Mass: 35927 Score: 110 Expect: 0.00038 Matches: 1	class I chitinase [Medicago sativa]
			Observed	Mr(expt)	Mr(calc)	ppm	Start		End	Miss	Ions	Peptide
			1419.7021	1418.6948	1418.7082	-9.40	97	-	109	0	96	K.GLYTYDAFISAAK.A
			1467.6716	1466.6643	1466.6790	-10.01	110	-	123	0	91	K.AFPNFANNGDTATK.K
		gi|388494834	1445.6302	1444.6229	1444.6219	0.70	118	-	131	0	40	R.SFNGFGTTGDDATR.K
307										Homolgous with
		gi|357467173 Mass: 39902 Score: 306 Expect: 3.7e-025 Matches: 18	Cysteine proteinase [Medicago truncatula]
			Observed	Mr(expt)	Mr(calc)	ppm	Start		End	Miss	Ions	Peptide
			1024.5283	1023.5210	1023.5138	7.11	318	-	325	1	18	K.WGEKGFIR.M + Dioxidation (W)
			1438.7363	1437.7291	1437.7286	0.33	329	-	341	1	91	R.NIGKSEGICGLYK.M
			1596.8822	1595.8749	1595.8631	7.42	257	-	272	0	114	K.ALANQPLSVAIEASGR.D
			2712.3611	2711.3538	2711.3402	5.01	233	-	256	0	54	K.EVSEVVTINGYHDVPQNNEQSLLK.A
		gi|1800141 Mass: 35927 Score: 234 Expect: 5.9e-018 Matches: 11	class I chitinase [Medicago sativa]
			Observed	Mr(expt)	Mr(calc)	ppm	Start		End	Miss	Ions	Peptide
			1419.7065	1418.6993	1418.7082	-6.27	97	-	109	0	91	K.GLYTYDAFISAAK.A
			1467.6834	1466.6761	1466.6790	-2.00	110	-	123	0	99	K.AFPNFANNGDTATK.K
			1980.9868	1979.9795	1979.9735	3.06	257	-	275	0	23	R.LSGYGTVTNIINGGLECGR.G
350										Homolgous with
		gi|357503037 Mass: 25022 Score: 55 Expect: 4.3 Matches: 4	Polygalacturonase inhibitor protein [Medicago truncatula]
			Observed	Mr(expt)	Mr(calc)	ppm	Start		End	Miss	Ions	Peptide
			1225.6156	1224.6083	1224.6112	-2.35	45	-	55	1	55	K.IRDHFGGPNGR.L
De novo			2130	TLNLDLGSNSLSGPL					FASTS			LQNLDLGSNSLSGPI
De novo			1887	DDFFCNADDQATLLK					5.3e-16			DDFFCNADDKAALLK
414										Homolgous with
		gi|358348728 Mass: 26482 Score: 289 Expect: 1.9e-023 Matches: 10	Alpha-amylase/subtilisin inhibitor [Medicago truncatula]
			Observed	Mr(expt)	Mr(calc)	ppm	Start		End	Miss	Ions	Peptide
			1284.6676	1283.6603	1283.6510	7.26	132	-	143	0	94	R.VIIAGSDGSYFR.I
			1440.7587	1439.7514	1439.7521	-0.49	131	-	143	1	56	R.RVIIAGSDGSYFR.I
			1754.9170	1753.9097	1753.8999	5.61	43	-	58	1	118	R.GKEYYIKPAITDSGGR.F
De novo			1931	QSENEVPIDTKGHPLER + N-TERM Gln Pyro-Glu								QSENEKILDTKGHPLER
		gi|357499761 Mass: 22729 Score: 152 Expect: 9.3e-010 Matches: 6	Kunitz-type trypsin inhibitor alpha chain [Medicago truncatula]
			Observed	Mr(expt)	Mr(calc)	ppm	Start		End	Miss	Ions	Peptide
			1036.6177	1035.6104	1035.6117	-1.23	40	-	47	0	37	K.YYILPVIR.G
			1411.6677	1410.6604	1410.6779	-12.40	78	-	90	0	103	K.NGEAVTFTPYNAK.Q
		gi|1871577 Mass: 20969 Score: 120 Expect: 1.5e-006 Matches: 2	putative 21kD protein precursor [Medicago sativa subsp. x varia]							pectinesterase inhibitor domain
			Observed	Mr(expt)	Mr(calc)	ppm	Start		End	Miss	Ions	Peptide
			2121.9446	2120.9373	2120.9321	2.48	89	-	106	0	120	R.EYAALHDCVEEITDSVDR.L
31										Homolgous with							Blast
	EST	gi|23049900 Mass: 20537 Score: 249 Expect: 2.5e-018 Matches: 8 Frame: 1	EST0113 Trifolium purpureum cDNA Trifolium purpureum cDNA clone T 200 similar to Hydroxymethyl glutaryl-CoA synthase, mRNA sequence							putative early nodulin-like 2 predicted GPI-anchored protein [Trifolium pratense]					Score	Expect	Identities	Positives	Gaps
										Sequence ID: gi|84468408|dbj|BAE71287.1|Length: 313Number of Matches: 1					237 bits(604)	2e-74	121/154(79%)	125/154(81%)	17/154(11%)
			Observed	Mr(expt)	Mr(calc)	ppm	Start		End	Miss	Ions	Peptide
			1444.6223	1443.6150	1443.6154	-0.27	115	-	126	0	69	K.FEDGDTEFTLDR.S
			1572.7188	1571.7115	1571.7104	0.70	114	-	126	1	102	K.KFEDGDTEFTLDR.S
			2126.0415	2125.0342	2125.0328	0.69	109	-	126	2	61	K.TNPIKKFEDGDTEFTLDR.S
	EST	gi|11958567	1086.5502	1085.5429	1085.5546	-10.77	97	-	106	0	27	R.AGPFYFISGK.D
			1467.7942	1466.7869	1466.7882	-0.85	46	-	57	1	60	R.NRFQISDTIVFK.Y
		gi|50317676	1477.5831	1476.5759	1476.5794	-2.39	35	-	46	0	57	K.FDDGDSEFQFDR.S
102										Homolgous with
		gi|971560 Mass: 38738 Score: 591 Expect: 1.2e-053 Matches: 21	peroxidase1B [Medicago sativa]
			Observed	Mr(expt)	Mr(calc)	ppm	Start		End	Miss	Ions	Peptide
			1076.5311	1075.5239	1075.5233	0.52	201	-	209	0	76	R.AHCSLFVSR.L
			1574.7880	1573.7807	1573.7882	-4.80	309	-	323	0	106	K.MGNIGVLTGNQGEIR.K + Oxidation (M)
			1593.7717	1592.7645	1592.7623	1.32	291	-	303	1	70	K.FATDQKAFFESFR.A
			1702.8839	1701.8766	1701.8832	-3.85	309	-	324	1	96	K.MGNIGVLTGNQGEIRK.Q + Oxidation (M)
			2390.2168	2389.2095	2389.2026	2.88	177	-	200	0	180	K.AAFAAQGLDTTDLVALSGAHTFGR.A
146										Homolgous with
		gi|357448423 Mass: 38854 Score: 160 Expect: 1.5e-010 Matches: 10	Peroxidase [Medicago truncatula]
			Observed	Mr(expt)	Mr(calc)	ppm	Start		End	Miss	Ions	Peptide
			1098.6589	1097.6517	1097.6557	-3.65	103	-	111	1	53	R.RLDVINQIK.T
			2313.1252	2312.1180	2312.1212	-1.42	210	-	229	0	83	R.LYDFDNTGKPDPTLDPTYLK.Q
		gi|593693946	2413.2490	2412.2417	2412.2510	-3.83	181	-	202	1	70	A.FERQNLNTTDLVALSGAHTIGR.A
		gi|357504799 Mass: 60877 Score: 115 Expect: 4.6e-006 Matches: 12	Pectinesterase [Medicago truncatula]
			Observed	Mr(expt)	Mr(calc)	ppm	Start		End	Miss	Ions	Peptide
			1690.8827	1689.8754	1689.8686	4.03	319	-	335	0	94	K.SATVAAVGDGFIAQDIR.F
		EH643279	1766.9426	1765.9353	1765.9223	7.35	250	-	265	1	76	R.FQNTAGPEKHQAVALR.V
		gi|502147529 Mass: 21414 Score: 68 Expect: 0.25 Matches: 3	PREDICTED: disease resistance response protein 206-like [Cicer arietinum]
			Observed	Mr(expt)	Mr(calc)	ppm	Start		End	Miss	Ions	Peptide
			1230.6710	1229.6637	1229.6768	-10.65	151	-	162	0	61	R.ELPVIGGSGVFR.F
196										Homolgous with
		gi|357465383 Mass: 42748 Score: 316 Expect: 3.7e-026 Matches: 19	Serpin-like protein [Medicago truncatula]
			Observed	Mr(expt)	Mr(calc)	ppm	Start		End	Miss	Ions	Peptide
			1159.6572	1158.6500	1158.6397	8.84	269	-	278	1	45	K.VEVGDFRIPK.F
			1199.6702	1198.6629	1198.6750	-10.10	164	-	173	0	77	R.LIFANALYFK.G
			1454.7940	1453.7867	1453.7969	-7.06	213	-	225	1	69	R.AFDGFKVLGLPYK.Q
			1502.8427	1501.8354	1501.8253	6.74	219	-	231	2	73	K.VLGLPYKQGEDKR.Q
			2168.1575	2167.1502	2167.1426	3.53	213	-	231	3	72	R.AFDGFKVLGLPYKQGEDKR.Q
		EW678753	1821.0054	1819.9981	1820.0043	-3.40	17	-	32	1	106	K.VASESELLQHKLPLEK.V
		BB907789	2363.2131	2362.2058	2362.2016	1.79	72	-	94	0	104	K.SFIEVNEEGTEAAAATAATVLLR.G
291										Homolgous with
		gi|1800141 Mass: 35927 Score: 328 Expect: 2.3e-027 Matches: 14	class I chitinase [Medicago sativa]
			Observed	Mr(expt)	Mr(calc)	ppm	Start		End	Miss	Ions	Peptide
			1419.7072	1418.6999	1418.7082	-5.84	97	-	109	0	111	K.GLYTYDAFISAAK.A
			1467.6803	1466.6730	1466.6790	-4.08	110	-	123	0	96	K.AFPNFANNGDTATK.K
			1980.9895	1979.9822	1979.9735	4.42	257	-	275	0	98	R.LSGYGTVTNIINGGLECGR.G
		gi|388492698 Mass: 34648 Score: 176 Expect: 3.7e-012 Matches: 8	unknown [Medicago truncatula]							PREDICTED: probable xyloglucan endotransglucosylase/hydrolase protein 32-like [Cicer arietinum]					Score	Expect	Identities	Positives	Gaps
										Sequence ID: gi|502145522|ref|XP_004506064.1|Length: 291Number of Matches: 1					514 bits(1323)	0	256/291(88%)	272/291(93%)	0/291(0%)
			Observed	Mr(expt)	Mr(calc)	ppm	Start		End	Miss	Ions	Peptide
			1238.6593	1237.6520	1237.6455	5.25	45	-	55	0	85	K.ISPISFSQGFR.N
			1343.6788	1342.6716	1342.6670	3.41	230	-	240	1	75	K.ADYKYQPFVGR.Y
De novo			1617	YLVYNYCHDSKR
318										Homolgous with
		gi|5777611 Mass: 22875 Score: 311 Expect: 1.2e-025 Matches: 12	cysteine protease [Medicago sativa]
			Observed	Mr(expt)	Mr(calc)	ppm	Start		End	Miss	Ions	Peptide
			1928.0557	1927.0484	1927.0316	8.71	145	-	163	0	158	R.LDHGVLLVGFGSGGYAPIR.L
			2155.1814	2154.1741	2154.1698	2.00	143	-	163	1	90	K.ARLDHGVLLVGFGSGGYAPIR.L
			2528.1467	2527.1395	2527.1319	2.98	24	-	44	0	42	K.LVSLSEQQLVDCDHVCDPEER.N
		gi|193698693	1089.5928	1088.5855	1088.5900	-4.09	3	-	12	0	45	R.EKPMSGSLLK.N
356										Homolgous with
		gi|357443753 Mass: 31760 Score: 74 Expect: 0.057 Matches: 7	Chitinase [Medicago truncatula]
			Observed	Mr(expt)	Mr(calc)	ppm	Start		End	Miss	Ions	Peptide
			1135.5977	1134.5904	1134.5894	0.88	164	-	173	1	38	R.ALNGFSSQRR.V
			1400.6447	1399.6374	1399.6368	0.41	281	-	293	0	49	R.FNDGQSGYSNAIK.G
416										Homolgous with
		G2YFN8_BOTF4 G2YFN8 Uncharacterized protein	hypothetical protein BofuT4P13000003001 [Botrytis cinerea T4]
			Observed									Peptide
De novo			1942	SVSYTEPHSANTFGGK					FASTS			SVSYTQPHSADTHGGV
De novo			1210	SFGLVSLR					4.9e-05			AFGLISIR
56										Homolgous with
		gi|156060641 Mass: 50732 Score: 81 Expect: 0.3 Matches: 1	alpha-N-arabinofuranosidase precursor [Sclerotinia sclerotiorum 1980]
			Observed	Mr(expt)	Mr(calc)	ppm	Start		End	Miss	Ions	Peptide
			1387.7087	1386.7014	1386.6932	5.93	123	-	135	0	84	K.AYGVFISPGTGYR.N
		gi|189201882	1576.7960	1575.7887	1575.7933	-2.89	43	-	56	0	80	R.ALYNAYSGSLYQVK.R
103										Homolgous with
		gi|357515189 Mass: 47628 Score: 199 Expect: 1.9e-014 Matches: 16	Aspartic proteinase nepenthesin-1 [Medicago truncatula]
			Observed	Mr(expt)	Mr(calc)	ppm	Start		End	Miss	Ions	Peptide
			1118.6180	1117.6108	1117.6131	-2.13	322	-	331	0	56	R.LAEPVYTAVR.N
			1542.8344	1541.8271	1541.8162	7.07	206	-	221	0	95	K.TTGSSAPQQGLLGLGR.G
		gi|374634428 Mass: 32079 Score: 170 Expect: 1.5e-011 Matches: 9	polygalacturonase-inhibiting protein 1, partial [Medicago sativa subsp. x varia]
			Observed	Mr(expt)	Mr(calc)	ppm	Start		End	Miss	Ions	Peptide
			1171.6144	1170.6071	1170.5993	6.66	260	-	271	0	76	K.LSGEIPQGGTGR.L
			1781.9061	1780.8989	1780.8896	5.17	272	-	285	1	75	R.LQDRFDVYAYLHNK.-
		gi|358348193	1216.5550	1215.5478	1215.5594	-9.57	314	-	323	0	89	R.FDASCYVLNK.C
De novo			1474/1013	LYGKLPEVASELR								LYGKLPERLSELR
		gi|971560 Mass: 38738 Score: 72 Expect: 0.085 Matches: 9	peroxidase1B [Medicago sativa]
			Observed	Mr(expt)	Mr(calc)	ppm	Start		End	Miss	Ions	Peptide
			1076.5343	1075.5270	1075.5233	3.46	201	-	209	0	50	R.AHCSLFVSR.L
			1574.7930	1573.7857	1573.7882	-1.60	309	-	323	0	66	K.MGNIGVLTGNQGEIR.K + Oxidation (M)
154										Homolgous with
		gi|357504815 Mass: 60926 Score: 429 Expect: 1.9e-037 Matches: 18	Pectinesterase [Medicago truncatula]
			Observed	Mr(expt)	Mr(calc)	ppm	Start		End	Miss	Ions	Peptide
			1437.7494	1436.7421	1436.7511	-6.23	277	-	289	1	95	K.GIYKENVEIASSK.T
			1542.8372	1541.8299	1541.8161	8.91	254	-	269	1	107	K.TVAEAVASAPNKGTAR.Y
			1565.8468	1564.8395	1564.8460	-4.15	276	-	289	2	121	K.KGIYKENVEIASSK.T
			1817.9946	1816.9874	1816.9795	4.31	252	-	269	2	82	K.FKTVAEAVASAPNKGTAR.Y
		gi|357504799	1650.7975	1649.7902	1649.7798	6.33	364	-	377	0	78	K.IDAFQDTLYAHSNR.Q
			1765.9590	1764.9517	1764.9383	7.58	336	-	351	1	78	R.FQNTAGPQKHQAVALR.V
		gi|125581694	1937.8867	1936.8794	1936.8737	2.93	282	-	297	0	103	R.CSIIGYQDTLYAHSNR.H + Pyro-carbamidomethyl (N-term C)
		gi|357468441 Mass: 21328 Score: 121 Expect: 1.2e-006 Matches: 4	Disease resistance response protein [Medicago truncatula]							Pfam dirigent
			Observed	Mr(expt)	Mr(calc)	ppm	Start		End	Miss	Ions	Peptide
			1230.6901	1229.6828	1229.6768	4.84	149	-	160	0	111	R.ELPVIGGSGVFR.F
197										Homolgous with
		gi|357444471 Mass: 23505 Score: 89 Expect: 0.0018 Matches: 7	Peroxidase [Medicago truncatula]
			Observed	Mr(expt)	Mr(calc)	ppm	Start		End	Miss	Ions	Peptide
			1625.9113	1624.9040	1624.8897	8.81	174	-	188	0	78	K.VSQLNVLVGNQGEIR.G
		gi|357444511	1501.8201	1500.8128	1500.8049	5.28	65	-	78	1	44	K.VFKSDNGQAPGLLR.I
		AL377266	1756.9506	1755.9433	1755.9308	7.12	109	-	125	0	56	R.EAVFLSGGPNFPVPLGR.K
293										Homolgous with
		gi|1800141 Mass: 35927 Score: 175 Expect: 4.6e-012 Matches: 7	class I chitinase [Medicago sativa]
			Observed	Mr(expt)	Mr(calc)	ppm	Start		End	Miss	Ions	Peptide
			1419.7078	1418.7005	1418.7082	-5.41	97	-	109	0	81	K.GLYTYDAFISAAK.A
			1467.6811	1466.6739	1466.6790	-3.50	110	-	123	0	86	K.AFPNFANNGDTATK.K
		gi|388506836 Mass: 29045 Score: 146 Expect: 3.7e-009 Matches: 13	unknown [Medicago truncatula]							PREDICTED: expansin-like A2-like [Cicer arietinum]					Score	Expect	Identities	Positives	Gaps
										Sequence ID: gi|502144373|ref|XP_004505673.1|Length: 260Number of Matches: 1					469 bits(1206)	7e-165	231/260(89%)	247/260(95%)	0/260(0%)
			Observed	Mr(expt)	Mr(calc)	ppm	Start		End	Miss	Ions	Peptide
			1015.5762	1014.5690	1014.5611	7.77	201	-	209	0	56	R.VPQGALQFR.I
			1205.6945	1204.6872	1204.6815	4.68	126	-	135	1	44	K.LGIVDIEYKR.V
		gi|356517188 Mass: 39818 Score: 78 Expect: 0.031 Matches: 1	PREDICTED: xylem cysteine proteinase 2-like [Glycine max]
			Observed	Mr(expt)	Mr(calc)	ppm	Start		End	Miss	Ions	Peptide
			1596.8864	1595.8791	1595.8631	10.1	257	-	272	0	65	K.ALANQPLSVAIEASGR.D
396										Homolgous with
		gi|357441989 Mass: 23251 Score: 110 Expect: 1.5e-005 Matches: 6	Germin-like protein [Medicago truncatula]
			Observed	Mr(expt)	Mr(calc)	ppm	Start		End	Miss	Ions	Peptide
			1365.7626	1364.7553	1364.7704	-11.06	140	-	151	1	19	K.TISKGEIFVFPK.G
			1741.8876	1740.8803	1740.8696	6.14	98	-	113	0	83	R.IDYAPGGLNPPHTHPR.A
			1312.7650	1311.7577	1311.7511	5.09	85	-	97	0	44	K.VPGLNTLGVSLSR.I
417										Homolgous with
		gi|357499761 Mass: 22729 Score: 100 Expect: 0.00015 Matches: 5	Kunitz-type trypsin inhibitor alpha chain [Medicago truncatula]
			Observed	Mr(expt)	Mr(calc)	ppm	Start		End	Miss	Ions	Peptide
			1036.6110	1035.6037	1035.6117	-7.72	40	-	47	0	17	K.YYILPVIR.G
			1411.6669	1410.6596	1410.6779	-13.00	78	-	90	0	76	K.NGEAVTFTPYNAK.Q
			1383.7410	1382.7337	1382.7306	2.23	186	-	197	0	14	K.HLALSDQIPSFR.V
		FY444523	1022.5994	1021.5921	1021.5960	-3.83	38	-	45	0	36	K.YYILPVVR.G
439										Homolgous with
		gi|357513539 Mass: 30087 Score: 111 Expect: 1.2e-005 Matches: 6	Stem 28 kDa glycoprotein [Medicago truncatula]
			Observed	Mr(expt)	Mr(calc)	ppm	Start		End	Miss	Ions	Peptide
			1429.8108	1428.8035	1428.7976	4.11	199	-	210	1	56	K.LILKDTELYHGK.T
			1440.7628	1439.7555	1439.7700	-10.06	250	-	261	1	48	R.TFKLPDPLYYIA.-
		gi|502156123	1143.7340	1142.7267	1142.7176	8.03	171	-	180	0	40	K.IVFLTGRPLK.Q
440										Homolgous with
		gi|357480173 Mass: 19196 Score: 163 Expect: 7.4e-011 Matches: 11	Temperature-induced lipocalin [Medicago truncatula]
			Observed	Mr(expt)	Mr(calc)	ppm	Start		End	Miss	Ions	Peptide
			1125.5367	1124.5295	1124.5349	-4.87	147	-	156	1	25	K.AKEEGYDVSK.L
			1211.5640	1210.5567	1210.5764	-16.33	14	-	23	1	24	K.GVDLERYMGR.W + Oxidation (M)
			1366.6790	1365.6717	1365.6776	-4.32	67	-	79	1	36	R.TSIEGSAYKADPK.S
			1503.7609	1502.7536	1502.7729	-12.84	147	-	159	2	54	K.AKEEGYDVSKLHK.T
		gi|572168594	1779.8822	1778.8749	1778.8839	-5.04	132	-	146	0	92	R.QPHLDEAIYNQLVEK.A + Gln->pyro-Glu (N-term Q)
			1514.8583	1513.8510	1513.8464	3.06	7	-	19	3	75	G.KDKEVVKGVDLER.Y
			2537.2393	2536.2320	2536.2306	0.55	44	-	66	1	24	R.ATYTLNSDGTVHVLNETWNGGKR.T + Trp->Kynurenin (W)
428										Homolgous with
		gi|22001349 Mass: 23739 Score: 170 Expect: 1.5e-011 Matches: 10	proteinase inhibitor 20 [Medicago truncatula]
			Observed	Mr(expt)	Mr(calc)	ppm	Start		End	Miss	Ions	Peptide
			1079.4815	1078.4742	1078.4792	-4.63	180	-	188	1	48	R.FDNDEAGRR.L
			1601.8444	1600.8371	1600.8243	7.98	64	-	77	1	35	R.TGDLKCPVTVLQDR.R
			1757.9367	1756.9294	1756.9254	2.25	64	-	78	2	60	R.TGDLKCPVTVLQDRR.E
		gi|502144842 Mass: 20377 Score: 76 Expect: 0.89 Matches: 1	PREDICTED: disease resistance response protein 206-like [Cicer arietinum]
			Observed	Mr(expt)	Mr(calc)	ppm	Start		End	Miss	Ions	Peptide
			1236.6638	1235.6565	1235.6333	18.8	147	-	158	0	60	R.EMAVVGGTGLFR.M
		gi|388509752	1614.8204	1613.8131	1613.8103	1.76	46	-	57	0	59	K.LTHLHFYYHDIR.N
441										Homolgous with							Blast
	EST	gi|157974047 Mass: 28109 Score: 265 Expect: 6.3e-020 Matches: 17 Frame: 3	ALF(R)-21_2007-08-10/ALF(R)-21_E17_038_1 Alfalfa (Medicago sativa) Trichome isolated from the stem Medicago sativa cDNA, mRNA sequence							thaumatin-like pathogenesis-related protein 4-like precursor [Cicer arietinum]					Score	Expect	Identities	Positives	Gaps
										Sequence ID: gi|525314506|ref|NP_001266038.1|Length: 175Number of Matches: 1					296 bits(757)	3e-98	130/159(82%)	143/159(89%)	0/159(0%)
			Observed	Mr(expt)	Mr(calc)	ppm	Start		End	Miss	Ions	Peptide
			1112.5005	1111.4932	1111.4829	9.27	95	-	104	1	32	R.TGCRFDGSGR.G
			1239.5962	1238.5889	1238.5714	14.2	186	-	196	0	69	K.TVTCPAGTNYR.I
			1420.6700	1419.6628	1419.6969	-24.06	55	-	66	0	20	R.CPYTVWPAGIPR.G + Trp->Kynurenin (W)
			1759.7355	1758.7282	1758.7268	0.81	171	-	185	0	64	R.DSNCPDAYHQPNDVK.T
			2980.2861	2979.2789	2979.2876	-2.93	171	-	196	1	48	R.DSNCPDAYHQPNDVKTVTCPAGTNYR.I
		CO515042	2030.0021	2028.9948	2028.9865	4.10	69	-	88	0	125	R.QLNSGQTWALDVPAGTSAAR.I + Trp->Kynurenin (W); Gln->pyro-Glu (N-term Q)
De novo			1409	CLYTVWPAGIPR + Trp->Kynurenin (W) + PYRO-CARBAMIDOMETHYL n-TERM CYS								R.CPYTVWPAGIPR.G + Trp->Kynurenin (W)
463										Homolgous with							Blast
		gi|169147017 Mass: 25011 Score: 104 Expect: 5.9e-005 Matches: 6	putative thaumatin-like protein [Medicago truncatula var. truncatula]
			Observed	Mr(expt)	Mr(calc)	ppm	Start		End	Miss	Ions	Peptide
			1562.8242	1561.8169	1561.8035	8.61	134	-	147	0	97	K.ADLVASCPPVLQHR.V
			1406.7026	1405.6953	1405.7024	-5.03	134	-	146	0	114	K.ADLVASCPPVLQH.R
		gi|21554129	1286.5431	1285.5358	1285.5180	13.9	91	-	101	0	76	K.FSCLTGDCGNR.L
		gi|157977617	2249.9443	2248.9371	2248.9260	4.93	95	-	114	1	139	R.TGCSTTNNKFSCLTGDCGNR.L
		EX523120	2490.2019	2489.1946	2489.1870	3.06	14	-	37	0	100	R.LNCNGAGGSPPATLVQFDVHHGNK.D
499										Homolgous with							Blast
		gi|502085918 Mass: 21486 Score: 363 Expect: 7.4e-031 Matches: 14	PREDICTED: translation machinery-associated protein 22-like [Cicer arietinum]
			Observed	Mr(expt)	Mr(calc)	ppm	Start		End	Miss	Ions	Peptide
			1391.7575	1390.7502	1390.7456	3.26	139	-	152	1	60	K.FATGASVVKGPTEK.E
			1455.8720	1454.8647	1454.8457	13.1	98	-	109	2	47	K.DKQEVIIEKVVR.N
			1491.8809	1490.8736	1490.8708	1.84	114	-	127	1	104	K.SITTVKGLELFGVK.L
			1505.8275	1504.8202	1504.8289	-5.79	180	-	193	2	105	K.AIFFIEDGKKVPAA.-
		gi|217071164 Mass: 12885 Score: 59 Expect: 2.4 Matches: 1	unknown [Medicago truncatula]							PREDICTED: non-specific lipid-transfer protein-like [Cicer arietinum]					Score	Expect	Identities	Positives	Gaps
										Sequence ID: gi|502129604|ref|XP_004500363.1|Length: 114Number of Matches: 1					217 bits(553)	2e-70()	97/114(85%)	111/114(97%)	0/114(0%)
			Observed	Mr(expt)	Mr(calc)	ppm	Start		End	Miss	Ions	Peptide
			2345.1816	2344.1743	2344.1668	3.23	69	-	88	1	42	R.VACHCIQDTAAKIPLIDYTR.I
429										Homolgous with
		gi|357508611 Mass: 39732 Score: 399 Expect: 1.9e-034 Matches: 23	Lectin [Medicago truncatula]
			Observed	Mr(expt)	Mr(calc)	ppm	Start		End	Miss	Ions	Peptide
			1121.5968	1120.5895	1120.5876	1.68	197	-	206	0	73	K.ASPNYSLTIR.R
			1453.7205	1452.7132	1452.7249	-8.05	236	-	248	1	79	K.DKDGYPSFALVNK.V
			1680.8867	1679.8794	1679.8883	-5.25	234	-	248	2	86	K.VKDKDGYPSFALVNK.V
			1878.8366	1877.8293	1877.8400	-5.72	295	-	310	0	74	R.MVNNIQLNMDAFHGDK.N + 2 Oxidation (M)
			2695.3259	2694.3187	2694.3150	1.34	207	-	229	2	26	R.RGEVVLAPSDPSDQHQHWYKDVK.W + Trp->Kynurenin (W)
		gi|50319759	1074.5861	1073.5788	1073.5730	5.36	151	-	160	0	67	K.HSIGATHPVR.L
			1772.9825	1771.9753	1771.9693	3.36	144	-	160	1	111	K.VTGEAIKHSIGATHPVR.L
			2752.2573	2751.2500	2751.2412	3.20	164	-	186	1	90	R.YNPDYLDQSVLWTESKDQGNGYR.A + Trp->Kynurenin (W)
			2780.2517	2779.2444	2779.2361	2.98	164	-	186	1	(72)	R.YNPDYLDQSVLWTESKDQGNGYR.A + Dioxidation (W)
			2964.5790	2963.5717	2963.5617	3.37	133	-	160	2	53	K.DGYPSFALVNKVTGEAIKHSIGATHPVR.L
			3207.6960	3206.6887	3206.6836	1.59	131	-	160	3	92	K.DKDGYPSFALVNKVTGEAIKHSIGATHPVR.L
			3434.8600	3433.8527	3433.8470	1.66	129	-	160	4	32	K.VKDKDGYPSFALVNKVTGEAIKHSIGATHPVR.L
505										Homolgous with
		gi|124358451 Mass: 10636 Score: 330 Expect: 1.5e-027 Matches: 16	ubiquitin-like protein [Pisum sativum]
			Observed	Mr(expt)	Mr(calc)	ppm	Start		End	Miss	Ions	Peptide
			1058.4296	1057.4223	1057.4321	-9.26	41	-	48	0	17	K.LMNAYCDR.Q + Oxidation (M)
			1168.5444	1167.5372	1167.5309	5.36	22	-	31	0	93	K.GQDGNEVFFR.I
			1395.7125	1394.7052	1394.6943	7.86	20	-	31	1	111	K.VKGQDGNEVFFR.I
			1871.9392	1870.9319	1870.9326	-0.36	49	-	64	1	32	R.QSVDFNSIAFLFDGRR.L
			1854.9174	1853.9101	1853.9061	2.19	49	-	64	1	51	R.QSVDFNSIAFLFDGRR.L + Gln->pyro-Glu (N-term Q)
			1698.8242	1697.8169	1697.8050	7.05	49	-	63	0	123	R.QSVDFNSIAFLFDGR.R + Gln->pyro-Glu (N-term Q)
		gi|217070970	2257.1919	2256.1846	2256.1763	3.67	18	-	38	2	73	E.AGGAHINLKVKGQDGNEVFFR.I
430										Homolgous with
		gi|2951684 Mass: 30532 Score: 202 Expect: 9.3e-015 Matches: 5	lectin [Medicago sativa]
			Observed	Mr(expt)	Mr(calc)	ppm	Start		End	Miss	Ions	Peptide
			1094.6288	1093.6215	1093.6244	-2.62	170	-	179	0	63	R.HIGINVNSIK.S
			1458.6759	1457.6686	1457.6787	-6.90	123	-	136	0	132	K.SNSQGGYLGVFDSK.T
			2181.1211	2180.1138	2180.1154	-0.71	103	-	122	0	133	N.TYNVADGLAFFIAPIDTQPK.S
		gi|131390 Mass: 28201 Score: 56 Expect: 4.1 Matches: 1	RecName: Full=Oxygen-evolving enhancer protein 2, chloroplastic; Short=OEE2; AltName: Full=23 kDa subunit of oxygen evolving system of photosystem II; AltName: Full=23 kDa thylakoid membrane protein; AltName: Full=OEC 23 kDa subunit; Flags: Precurso
			Observed	Mr(expt)	Mr(calc)	ppm	Start		End	Miss	Ions	Peptide
			1239.6431	1238.6358	1238.6295	5.08	198	-	207	0	56	K.QYYNISVLTR.T + Gln->pyro-Glu (N-term Q)
			1256.6731	1255.6658	1255.6561	7.77	203	-	212	0	36	K.QYYNISVLTR.T
		gi|217072770	1787.8512	1786.8439	1786.8526	-4.86	87	-	102	1	53	K.AKTNTDFLPYNGDGFK.L
447										Homolgous with
		gi|357479351 Mass: 23407 Score: 164 Expect: 5.9e-011 Matches: 10	Peroxiredoxin Q [Medicago truncatula]
			Observed	Mr(expt)	Mr(calc)	ppm	Start		End	Miss	Ions	Peptide
			1588.8413	1587.8340	1587.8257	5.27	68	-	82	1	40	K.GSKPPAFTLKDQDGK.T
			1880.0292	1879.0219	1879.0203	0.84	146	-	161	2	103	K.YKLPFTLLSDEGNKVR.K
		CD410530	2008.1251	2007.1178	2007.0789	19.4	12	-	28	2	96	S.KYQLPFTLLSDEGNKVR.K
506										Homolgous with
		gi|357465129 Mass: 19214 Score: 133 Expect: 7.4e-008 Matches: 8	Blue copper protein [Medicago truncatula]
			Observed	Mr(expt)	Mr(calc)	ppm	Start		End	Miss	Ions	Peptide
			2079.9167	2078.9095	2078.9125	-1.46	97	-	115	0	80	K.AGTHYFICAVPGHCTGGMK.L + Oxidation (M)
			2326.1350	2325.1277	2325.1278	-0.01	48	-	69	0	24	K.TFAVGDSLVFNYGAGHTVDEVK.E
			2948.4104	2947.4031	2947.3876	5.27	48	-	74	1	27	K.TFAVGDSLVFNYGAGHTVDEVKESDYK.S
451										Homolgous with							Blast
	EST	CO515732 Mass: 19814 Score: 115 Expect: 0.00047 Matches: 1 Frame: 1	CO515732.1 s13dSG77B1100093_419613 Glandular trichomes Medicago sativa cDNA, mRNA sequence.							thaumatin-like pathogenesis-related protein 4-like precursor [Cicer arietinum]					Score	Expect	Identities	Positives	Gaps
										Sequence ID: gi|525314506|ref|NP_001266038.1|Length: 175Number of Matches: 1					267 bits(683)	1e-88()	117/150(78%)	129/150(86%)	0/150(0%)
			Observed	Mr(expt)	Mr(calc)	ppm	Start		End	Miss	Ions	Peptide
			2088.0059	2086.9986	2086.9920	3.18	21	-	40	0	117	R.QLDQGQTWALDIPAGTSSGR.I + Trp->Kynurenin (W); Gln->pyro-Glu (N-term Q)
			2302.9858	2301.9785	2301.9743	1.84	116	-	135	0	31	K.VLNCGDSNCPDAYHQPNDVK.T
483										Homolgous with
		gi|357511629 Mass: 40222 Score: 616 Expect: 3.7e-056 Matches: 22	Cathepsin B [Medicago truncatula]
			Observed	Mr(expt)	Mr(calc)	ppm	Start		End	Miss	Ions	Peptide
			1247.6831	1246.6758	1246.6782	-1.92	275	-	287	0	109	K.HITGSALGGHAVK.L
			1411.6223	1410.6150	1410.6337	-13.22	240	-	251	0	50	K.SDPQDIMAEVYK.N + Oxidation (M)
			1781.9673	1780.9600	1780.9584	0.90	270	-	287	1	125	K.SGVYKHITGSALGGHAVK.L
			1963.8860	1962.8787	1962.8841	-2.73	322	-	340	0	95	R.GTNECGIEDDVTAGLPSTK.N
			2028.9943	2027.9870	2027.9986	-5.73	235	-	251	2	7	K.AYRVKSDPQDIMAEVYK.N + Oxidation (M)
			2069.9966	2068.9893	2068.9895	-0.07	252	-	269	0	136	K.NGPVEVAFTVFEDFAHYK.S
			2119.9963	2118.9891	2118.9852	1.84	321	-	340	1	43	K.RGTNECGIEDDVTAGLPSTK.N
			2361.1816	2360.1744	2360.1642	4.31	319	-	340	2	15	K.IKRGTNECGIEDDVTAGLPSTK.N
			2604.2910	2603.2837	2603.2697	5.41	252	-	274	1	24	K.NGPVEVAFTVFEDFAHYKSGVYK.H
			1638.7910	1637.7837	1637.7971	-8.14	238	-	251	1	46	R.VKSDPQDIMAEVYK.N + Oxidation (M)
511										Homolgous with
		gi|357511629 Mass: 40222 Score: 370 Expect: 1.5e-031 Matches: 24	Cathepsin B [Medicago truncatula]
			Observed	Mr(expt)	Mr(calc)	ppm	Start		End	Miss	Ions	Peptide
			1247.6787	1246.6714	1246.6782	-5.45	275	-	287	0	102	K.HITGSALGGHAVK.L
			1781.9689	1780.9616	1780.9584	1.78	270	-	287	1	110	K.SGVYKHITGSALGGHAVK.L
			1963.8883	1962.8810	1962.8841	-1.54	322	-	340	0	54	R.GTNECGIEDDVTAGLPSTK.N
			2119.9981	2118.9908	2118.9852	2.65	321	-	340	1	52	K.RGTNECGIEDDVTAGLPSTK.N
			2361.1865	2360.1792	2360.1642	6.38	319	-	340	2	2	K.IKRGTNECGIEDDVTAGLPSTK.N
		gi|291481015 Mass: 9933 Score: 134 Expect: 5.9e-008 Matches: 8	putative poly-ubiquitin [Tragopogon porrifolius]
			Observed	Mr(expt)	Mr(calc)	ppm	Start		End	Miss	Ions	Peptide
			1039.5164	1038.5091	1038.5094	-0.32	45	-	53	0	24	K.EGIPPDQQR.L
			1523.7800	1522.7728	1522.7740	-0.79	41	-	53	1	74	K.IQDKEGIPPDQQR.L
432										Homolgous with
		gi|22001349 Mass: 23739 Score: 134 Expect: 5.9e-008 Matches: 9	proteinase inhibitor 20 [Medicago truncatula]
			Observed	Mr(expt)	Mr(calc)	ppm	Start		End	Miss	Ions	Peptide
			1079.4815	1078.4742	1078.4792	-4.63	180	-	188	1	46	R.FDNDEAGRR.L
			1243.6470	1242.6397	1242.6503	-8.53	69	-	78	1	6	K.CPVTVLQDRR.E
			1601.8434	1600.8361	1600.8243	7.37	64	-	77	1	21	R.TGDLKCPVTVLQDR.R
			1757.9370	1756.9297	1756.9254	2.46	64	-	78	2	43	R.TGDLKCPVTVLQDRR.E
452										Homolgous with
		gi|169147017 Mass: 25011 Score: 288 Expect: 2.3e-023 Matches: 10	putative thaumatin-like protein [Medicago truncatula var. truncatula]
			Observed	Mr(expt)	Mr(calc)	ppm	Start		End	Miss	Ions	Peptide
			1267.6265	1266.6192	1266.6213	-1.69	148	-	159	0	62	R.VPMGHGPVVACK.S + Oxidation (M)
			1562.8265	1561.8193	1561.8035	10.1	134	-	147	0	100	K.ADLVASCPPVLQHR.V
			1751.6465	1750.6392	1750.6246	8.32	160	-	173	0	42	K.SGCEAFHSDEHCCR.N
			1934.9237	1933.9164	1933.9105	3.08	174	-	189	0	78	R.NHFNNPQTCKPTVYSK.F
		gi|21554129	1286.5444	1285.5372	1285.5180	14.9	91	-	101	0	46	K.FSCLTGDCGNR.L
513										Homolgous with
		gi|2951684 Mass: 30532 Score: 505 Expect: 4.6e-045 Matches: 14	lectin [Medicago sativa]
			Observed	Mr(expt)	Mr(calc)	ppm	Start		End	Miss	Ions	Peptide
			1504.7770	1503.7697	1503.7722	-1.63	71	-	83	0	(65)	R.ALYSAPIHIWDSK.T + Trp->Kynurenin (W)
			1532.7766	1531.7693	1531.7671	1.49	71	-	83	0	71	R.ALYSAPIHIWDSK.T + Dioxidation (W)
			1581.7678	1580.7605	1580.7682	-4.86	43	-	57	0	124	K.NLIFQGDAETTSTGK.L
			1822.9534	1821.9461	1821.9472	-0.63	43	-	59	1	91	K.NLIFQGDAETTSTGKLK.L
			2165.1821	2164.1749	2164.1739	0.42	43	-	62	2	69	K.NLIFQGDAETTSTGKLKLTK.A
			2296.1489	2295.1417	2295.1383	1.46	37	-	57	1	80	K.FVPDQKNLIFQGDAETTSTGK.L
			2537.3259	2536.3187	2536.3173	0.53	37	-	59	2	61	K.FVPDQKNLIFQGDAETTSTGKLK.L
437										Homolgous with
		gi|502127023 Mass: 28867 Score: 59 Expect: 1.8 Matches: 5	PREDICTED: oxygen-evolving enhancer protein 2, chloroplastic-like [Cicer arietinum]
			Observed	Mr(expt)	Mr(calc)	ppm	Start		End	Miss	Ions	Peptide
			1256.6790	1255.6717	1255.6561	12.4	204	-	213	0	14	K.QYYNLSVLTR.T
			1588.7185	1587.7112	1587.7206	-5.87	93	-	106	0	39	K.TNTDFLPYNGDGFK.L
			1239.6484	1238.6411	1238.6295	9.36	204	-	213	0	52	K.QYYNLSVLTR.T + Gln->pyro-Glu (N-term Q)
455										Homolgous with							Blast
		gi|388499004 Mass: 20534 Score: 77 Expect: 0.029 Matches: 7	unknown [Medicago truncatula]							PREDICTED: pathogenesis-related protein 1-like [Cicer arietinum]					Score	Expect	Identities	Positives	Gaps
										Sequence ID: gi|502085017|ref|XP_004487816.1|Length: 199Number of Matches: 1					444 bits(1041)	5e-140	143/181(79%)	149/181(82%)	1/181(0%)
			Observed	Mr(expt)	Mr(calc)	ppm	Start		End	Miss	Ions	Peptide
			1334.6494	1333.6421	1333.6514	-6.96	42	-	54	0	68	R.SDVGVGPISWDAK.V + Trp->Kynurenin (W)
			1346.6578	1345.6505	1345.6514	-0.66	42	-	54	0	46	R.SDVGVGPISWDAK.V + Oxidation (HW)
			1567.7869	1566.7796	1566.7790	0.37	27	-	39	1	72	A.QNSPQDYLKIHNK.A + Gln->pyro-Glu (N-term Q)
	EST	gi|284022766	1484.8040	1483.7967	1483.8035	-4.56	71	-	83	1	108	K.VASYAQTYVNKLK.A

## Sheet: EGTA
Supplementary table 2c. Protein identification results and associated mass spectrometry peak lists (MALDI-TOF/TOF data)
	Mascot results		NCBI-identifier corresponding to the highest scoring protein, Mass of the corresponding protein, Mascot score of the protein and expected E-value, Number of matches
	Proteins/EST identified		Name of the highest scoring protein or EST sequence
	Observed		Observed m/z of the protonated precursor
	Mr(expt)		Calculated mass in Da of the unprotonated precursor
	Mr(calc)		Mass (unprotonated) calculated based on the matched peptide/theoretical mass of the matched peptide
	ppm		Mass difference between the ExpM and CalcM
	Start		Start amino acid of the matched peptide in the sequence
	End		Last amino acid of the matched peptide in the sequence
	Miss		Number of missed cleavages
	ions		MASCOT-based score for the individual peptide, a threshold of p<0.05 was reached with a score of 50 (NCBI Viridiplantae query) of 57 (EST_eudicots query)
	Peptide		Sequence of the matched peptide
Blast	Homologous with		Name of the functionally annotated protein with the highest homology in case the highest scoring protein had a trivial name (predicted, unknown, …) or name of the protein with the highest homology after BLAST sequence alignment of the EST on which the identification is based
	Score		Score of the protein with the highest homology after BLAST sequence alignment
	Expect		Expected E-value
	Identities		Sequence identities between the identified protein and the functionally annotated protein with the highest homology after BLAST sequence alignment
	Positives		Corrected sequence identities based on similarities between amino-acids
	Gaps		Number of gaps between the sequences between the identified protein and the functionally annotated protein with the highest homology after BLAST sequence alignment
	peptide scores in red are from matches of peptides from the same spot but to different protein sequences, the homology between the two proteins was subsequently checked.
		when the spot is in blue the identification is considered as being significant
		when the spot is in green the identification is not considered as being significant or two proteins have been identified in the same spot, excluding the latter from biological interpretation
Spot number	EST	Mascot results	Proteins/EST identified
24										Homolgous with							Blast
		gi|388500510 Mass: 25454 Score: 57 Expect: 3.4 Matches: 1								PREDICTED: subtilisin-like protease-like [Cicer arietinum]					Score	Expect	Identities	Positives	Gaps
			unknown [Medicago truncatula]							Sequence ID: gi|502132796|ref|XP_004501532.1|					245 bits(626)	2e-72()	123/138(89%)	126/138(91%)	1/138(0%)
			Observed	Mr(expt)	Mr(calc)	ppm	Start		End	Miss	Ions	Peptide
			2420.1240	2419.1167	2419.1444	-11.46	117	-	137	1	62	K.YRVEDLNYPSFSVPFDTASGR.G
			2100.9620	2099.9547	2099.9800	-12.04	119	-	137	0	112	R.VEDLNYPSFSVPFDTASGR.G
		gi|449450267	2067.9320	2066.9247	2066.9545	-14.40	193	-	211	1	103	K.GYEAAFGPIDESQESKSPR.D
		gi|289540910	2189.1450	2188.1377	2188.1641	-12.04	472	-	493	0	114	K.IAFGGTQLGVQPSPVVAAFSSR.G
181										Homolgous with
		gi|971560 Mass: 38738 Score: 433 Expect: 7.4e-038 Matches: 17
			peroxidase1B [Medicago sativa]
			Observed	Mr(expt)	Mr(calc)	ppm	Start		End	Miss	Ions	Peptide
			1076.5431	1075.5358	1075.5233	11.6	201	-	209	0	67	R.AHCSLFVSR.L
			1578.7523	1577.7450	1577.7322	8.15	85	-	98	0	97	K.TDTVVSEQDAFPNR.N
			1702.8888	1701.8815	1701.8832	-0.99	309	-	324	1	69	K.MGNIGVLTGNQGEIRK.Q + Oxidation (M)
			2390.2144	2389.2071	2389.2026	1.86	177	-	200	0	167	K.AAFAAQGLDTTDLVALSGAHTFGR.A
255										Homolgous with
		gi|357448423 Mass: 38854 Score: 306 Expect: 3.7e-025 Matches: 12
			Peroxidase [Medicago truncatula]
			Observed	Mr(expt)	Mr(calc)	ppm	Start		End	Miss	Ions	Peptide
			1098.6224	1097.6152	1097.6557	-36.90	103	-	111	1	64	R.RLDVINQIK.T
			1803.8997	1802.8924	1802.9601	-37.53	37	-	51	0	103	K.TCPQLQSIVFQILEK.V
			2313.0588	2312.0516	2312.1212	-30.14	210	-	229	0	119	R.LYDFDNTGKPDPTLDPTYLK.Q
		gi|388491134	1358.7045	1357.6972	1357.7388	-30.61	118	-	130	0	87	K.VVSCADILALAAR.D
			2654.3123	2653.3050	2653.3824	-29.17	174	-	199	0	85	K.TNFANQGLSVEDLVALSGAHTIGLAR.C
		FY466839	2413.1782	2412.1709	2412.2761	-43.61	178	-	201	0	80	K.SAFLAQGLNTTDLVALSGAHTIGR.G
301										Homolgous with
		gi|357444471 Mass: 23505 Score: 362 Expect: 9.3e-031 Matches: 9
			Peroxidase [Medicago truncatula]
			Observed	Mr(expt)	Mr(calc)	ppm	Start		End	Miss	Ions	Peptide
			1625.8529	1624.8456	1624.8897	-27.10	174	-	188	0	146	K.VSQLNVLVGNQGEIR.G
			2422.1443	2421.1370	2421.2077	-29.21	52	-	74	0	195	K.VFAAQNFDVTDVVALSGAHTFGR.A
		gi|357452881 Mass: 34707 Score: 211 Expect: 1.2e-015 Matches: 9
			Peroxidase [Medicago truncatula]
			Observed	Mr(expt)	Mr(calc)	ppm	Start		End	Miss	Ions	Peptide
			2197.1143	2196.1070	2196.1651	-26.48	257	-	277	0	105	K.GLLHSDQALFNGVGSQVSLVR.T
			2748.2954	2747.2881	2747.3701	-29.84	179	-	203	0	99	K.GLTLNDLTVLSGAHTIGQAECQFFR.T
		gi|357444511 Mass: 19345 Score: 189 Expect: 1.9e-013 Matches: 7
			Peroxidase [Medicago truncatula]
			Observed	Mr(expt)	Mr(calc)	ppm	Start		End	Miss	Ions	Peptide
			1374.7026	1373.6954	1373.7337	-27.90	132	-	144	0	85	R.IVSCADITVLAGR.E
			1501.7725	1500.7652	1500.8049	-26.44	65	-	78	1	83	K.VFKSDNGQAPGLLR.I
		GW316777	2273.0410	2272.0337	2272.0947	-26.81	87	-	105	0	158	K.GLSYNFFTQTCPNLENIVR.N
		BF647313	1756.8997	1755.8924	1755.9308	-21.86	146	-	162	0	128	R.EAVFLSGGPNFPVPLGR.K
357										Homolgous with							Blast
		gi|157975910 Mass: 36402 Score: 372 Expect: 1.3e-030 Matches: 18 Frame: 3								PREDICTED: thaumatin-like protein 1a-like [Glycine max]					Score	Expect	Identities	Positives	Gaps
	EST		ALF-R-14_2007-07-24_1/ALF(R)-14_M17_034_1 Alfalfa (Medicago sativa) Trichome isolated from the stem Medicago sativa cDNA, mRNA sequence							Sequence ID: gi|571481908|ref|XP_003535208.2|Length: 263Number of Matches: 1					447 bits(1150)	3e-155()	212/257(82%)	223/257(86%)	4/257(1%)
			Observed	Mr(expt)	Mr(calc)	ppm	Start		End	Miss	Ions	Peptide
			1204.5281	1203.5208	1203.5884	-56.17	79	-	89	0	75	R.SVDLPSPWSGR.F + Trp->Kynurenin (W)
			1216.5260	1215.5187	1215.5884	-57.33	79	-	89	0	(59)	R.SVDLPSPWSGR.F + Oxidation (HW)
			1232.5244	1231.5171	1231.5833	-53.73	79	-	89	0	(71)	R.SVDLPSPWSGR.F + Dioxidation (W)
			2058.8955	2057.8882	2057.9874	-48.18	167	-	185	0	150	K.ASSCPANINSVCPAELQLK.G
			3326.4500	3325.4427	3325.6038	-48.45	48	-	78	0	132	R.CGYTVWPGTLTGDQKPQLSTTGFELGQGATR.S
		gi|388492790	1765.6330	1764.6257	1764.7018	-43.12	178	-	191	0	110	K.SACLAFNTDQYCCR.G
		EX524360	2560.1810	2559.1737	2559.2929	-46.57	50	-	74	0	129	W.PGTLTGDQKPQLSTTGFELGQGATR.S
387										Homolgous with
		gi|357448997 Mass: 40425 Score: 78 Expect: 0.022 Matches: 6
			Glucan endo-1,3-beta-glucosidase [Medicago truncatula]
			Observed	Mr(expt)	Mr(calc)	ppm	Start		End	Miss	Ions	Peptide
			1645.9471	1644.9399	1644.9351	2.87	136	-	149	0	67	K.FVLPAIQNIYQAIR.A
		gi|18476506	1116.5844	1115.5771	1115.5876	-9.45	61	-	69	0	61	R.HFGLFRPDK.S
		gi|217072558	1501.8159	1500.8086	1500.7936	10.0	56	-	68	0	106	R.IYNPDEGILQALR.S
		gi|388502386	2520.2080	2519.2007	2519.1890	4.67	221	-	242	0	70	K.NEVGYQNLFDAMLDSIYAALEK.V + Oxidation (M)
		gi|13992528 Mass: 35900 Score: 99 Expect: 0.00023 Matches: 1
			peroxidase2 [Medicago sativa]
			Observed	Mr(expt)	Mr(calc)	ppm	Start		End	Miss	Ions	Peptide
			2193.0964	2192.0891	2192.0797	4.31	26	-	44	0	100	A.QLSPNHYANICPNVQSIVR.S + Gln->pyro-Glu (N-term Q)
			1613.8190	1612.8117	1612.8097	1.25	264	-	277	0	100	K.GLFTSDQILFTDTR.S
420										Homolgous with
		gi|1800141 Mass: 35927 Score: 596 Expect: 3.7e-054 Matches: 16
			class I chitinase [Medicago sativa]
			Observed	Mr(expt)	Mr(calc)	ppm	Start		End	Miss	Ions	Peptide
			1419.8055	1418.7983	1418.7082	63.5	97	-	109	0	106	K.GLYTYDAFISAAK.A
			1467.7711	1466.7638	1466.6790	57.8	110	-	123	0	110	K.AFPNFANNGDTATK.K
			1916.9164	1915.9091	1915.8635	23.8	184	-	199	0	104	R.GPIQISWNYNYGQCGR.A + Trp->Kynurenin (W)
			1981.0171	1980.0098	1979.9735	18.4	257	-	275	0	163	R.LSGYGTVTNIINGGLECGR.G
			2273.9338	2272.9266	2272.9365	-4.37	159	-	178	0	94	R.EQNPSTYCQPSSEFPCASGK.Q
			2683.1167	2682.1094	2682.1843	-27.91	291	-	314	0	171	R.YCDILGVGYGANLDCFSQRPFGSS.L
		gi|357488995 Mass: 31661 Score: 212 Expect: 9.3e-016 Matches: 14
			Pathogenesis-related protein [Medicago truncatula]
			Observed	Mr(expt)	Mr(calc)	ppm	Start		End	Miss	Ions	Peptide
			1697.8967	1696.8895	1696.8169	42.7	60	-	75	0	105	K.QGQSSVFTAPVSWSGR.I + Trp->Kynurenin (W)
			1796.7293	1795.7220	1795.6600	34.5	177	-	190	0	90	R.SACDVFNTDEYCCR.G
448										Homolgous with
		gi|357438145 Mass: 40541 Score: 170 Expect: 1.5e-011 Matches: 12
			Cysteine proteinase [Medicago truncatula]
			Observed	Mr(expt)	Mr(calc)	ppm	Start		End	Miss	Ions	Peptide
			1901.9419	1900.9346	1900.9319	1.42	127	-	142	0	92	K.APILPTNNLPEDFDWR.E + Trp->Kynurenin (W)
			2159.0864	2158.0792	2158.0695	4.49	127	-	144	1	(76)	K.APILPTNNLPEDFDWREK.G + Trp->Kynurenin (W)
			2187.0815	2186.0743	2186.0644	4.53	127	-	144	1	78	K.APILPTNNLPEDFDWREK.G + Dioxidation (W)
		gi|5777611	1928.0430	1927.0357	1927.0316	2.12	145	-	163	0	168	R.LDHGVLLVGFGSGGYAPIR.L
			2528.1616	2527.1543	2527.1319	8.88	24	-	44	0	151	K.LVSLSEQQLVDCDHVCDPEER.N
508										Homolgous with
		gi|357443753 Mass: 31760 Score: 268 Expect: 2.3e-021 Matches: 19
			Chitinase [Medicago truncatula]
			Observed	Mr(expt)	Mr(calc)	ppm	Start		End	Miss	Ions	Peptide
			1116.4094	1115.4021	1115.5070	-93.99	272	-	280	0	42	K.YGGVMIWDR.F + Oxidation (M); Trp->Kynurenin (W)
			1128.4117	1127.4045	1127.5070	-90.93	272	-	280	0	(36)	K.YGGVMIWDR.F + Oxidation (HW); Oxidation (M)
			1144.4116	1143.4043	1143.5019	-85.31	272	-	280	0	(34)	K.YGGVMIWDR.F + Dioxidation (W); Oxidation (M)
			1314.4915	1313.4842	1313.5922	-82.20	85	-	95	0	85	K.FSSEIQTCQSK.G
			1400.5291	1399.5218	1399.6368	-82.18	281	-	293	0	125	R.FNDGQSGYSNAIK.G
		gi|388519547	2315.9773	2314.9700	2315.1256	-67.20	176	-	196	0	115	K.VYLSAAPQCPYPDAHLDSAIK.T
		HX908290	2745.1180	2744.1107	2744.2817	-62.32	61	-	86	0	86	R.PLGDAVLDGIDFDIEAGGDHFDELAK.A
575										Homolgous with							Blast
		gi|50319354 Mass: 23131 Score: 991 Expect: 1.6e-092 Matches: 24 Frame: 1								PREDICTED: protein P21-like isoform X1 [Cicer arietinum]					Score	Expect	Identities	Positives	Gaps
	EST		s13dSG43C0300020_327620 Glandular trichomes Medicago sativa cDNA, mRNA sequence							Sequence ID: gi|502139394|ref|XP_004503751.1|Length: 223Number of Matches: 1					385 bits(988)	3e-133()	169/204(83%)	187/204(91%)	0/204(0%)
			Observed	Mr(expt)	Mr(calc)	ppm	Start		End	Miss	Ions	Peptide
			1214.3908	1213.3835	1213.4782	-78.08	52	-	63	0	109	R.TGCSFDGSGNGR.C
			1347.5951	1346.5878	1346.6943	-79.04	35	-	47	0	108	K.WTINVAAGTTSAR.I
			1379.5850	1378.5777	1378.6841	-77.17	35	-	47	0	(103)	K.WTINVAAGTTSAR.I + Dioxidation (W)
			1456.5107	1455.5035	1455.6235	-82.47	140	-	152	0	93	K.TQGGCNNACTVFK.T
			1618.6238	1617.6165	1617.7491	-81.94	126	-	139	0	86	R.CTADIIGQCPNELK.T
			1661.7373	1660.7300	1660.8533	-74.21	32	-	47	1	107	R.GEKWTINVAAGTTSAR.I
			2238.8083	2237.8011	2237.9609	-71.43	176	-	194	1	127	K.CPDAYSYPKDDATSIFTCK.G
			2480.9407	2479.9334	2480.0988	-66.69	174	-	194	2	157	K.NKCPDAYSYPKDDATSIFTCK.G
			2549.8047	2548.7974	2548.9682	-67.01	153	-	173	0	166	K.TDNYCCNSGNCGPTNYSQYFK.N
650										Homolgous with							Blast
		gi|388499004 Mass: 20534 Score: 65 Expect: 0.44 Matches: 7								PREDICTED: pathogenesis-related protein 1-like [Cicer arietinum]					Score	Expect	Identities	Positives	Gaps
			unknown [Medicago truncatula]							Sequence ID: gi|502085017|ref|XP_004487816.1|Length: 199Number of Matches: 1					300 bits(769)	8e-101	132/161(82%)	149/161(92%)	0/161(0%)
			Observed	Mr(expt)	Mr(calc)	ppm	Start		End	Miss	Ions	Peptide
			1334.6451	1333.6379	1333.6514	-10.16	42	-	54	0	65	R.SDVGVGPISWDAK.V + Trp->Kynurenin (W)
			1362.6405	1361.6332	1361.6463	-9.62	42	-	54	0	(54)	R.SDVGVGPISWDAK.V + Dioxidation (W)
			1075.4950	1074.4877	1074.4982	-9.73	27	-	35	0	59	A.QNSPQDYLK.I + Gln->pyro-Glu (N-term Q)
			2299.1030	2298.0957	2298.0739	9.49	145	-	164	0	76	R.STIISCNYDPPGNYIGQRPF.D
			2208.0891	2207.0818	2207.0647	7.74	145	-	164	0	61	R.STIISCNYDPPGNYIGQRPF.D + Cys->Dha (C)
			2461.1521	2460.1448	2460.1267	7.35	145	-	164	0	75	R.STIISCNYDPPGNYIGQRPF.D + Hex (N-term)
			1245	PPGNYIGQRPF
690										Homolgous with							Blast
		gi|157978152 Mass: 23408 Score: 78 Expect: 0.33 Matches: 7 Frame: 1								PREDICTED: pathogenesis-related protein PR-4A-like isoform X1 [Cicer arietinum]					Score	Expect	Identities	Positives	Gaps
	EST		MTGland-A071_2007-08-18_1/MTGland-71_H09_021_1 Medicago truncatula A17 glandular trichome Medicago truncatula cDNA, mRNA sequence							Sequence ID: gi|502117387|ref|XP_004495803.1|Length: 146Number of Matches: 1					257 bits(656)	5e-84	117/144(81%)	129/144(89%)	0/144(0%)
			Observed	Mr(expt)	Mr(calc)	ppm	Start		End	Miss	Ions	Peptide
			1496.5658	1495.5585	1495.6667	-72.32	78	-	90	0	61	K.YGWTAFCGPQGPR.G
		gi|388515239	2197.8550	2196.8477	2196.9977	-68.26	32	-	48	0	18	R.STYHLYNPQNINWDYNR.A
		CO516584	2690.1040	2689.0967	2689.2766	-66.89	110	-	133	0	110	R.IVDQCANGGLDLDVNVFNQIDTNR.Q
84										Homolgous with							Blast
		gi|156048578 Mass: 48386 Score: 133 Expect: 1.3e-07 Matches: 1								cellobiohydrolase precursor [Sclerotinia borealis F-4157]					Score	Expect	Identities	Positives	Gaps
			hypothetical protein SS1G_09020 [Sclerotinia sclerotiorum 1980]							Sequence ID: gi|563296972|gb|ESZ97145.1|					974 bits(2291)	0	336/450(75%)	343/450(76%)	41/450(9%)
			Observed	Mr(expt)	Mr(calc)	ppm	Start		End	Miss	Ions	Peptide
			1841.8049	1840.7976	1840.8374	-21.61	39	-	55	0	122	K.GSCTTQSGSIVLDGNWR.W + Trp->Kynurenin (W)
			1907.6920	1906.6847	1906.7251	-21.16	266	-	281	0	125	R.YAGTCDPDGCDFNPYR.Q
			2832.3022	2831.2949	2831.3284	-11.81	414	-	441	0	205	R.GTCSTSSGVPASVEASSPNAYVVYSNIK.V
			1240.4677	1239.4604	1239.4979	-30.22	272	-	281	0	69	D.PDGCDFNPYR.Q
			1309	VYLLADSTHYK								VYLLADNTHYK
			2317	TAFGDPTSFSDHGGLASmSAAFK								TAFGDPTSFSDHGGLASMSAAFE
			3231	TVDTNSVFTVVTQFLTTDGTSSGTLNEIKR								TVDTNSVFTLVTQFLTTDGTSSGTLNEIKR
			2637	VIPNSASTISGVSGNSITTPFCTAQK								VIPNSESTISGVTGNSITTPFCTAQK
		gi|343437130	1463.5282	1462.5209	1462.5606	-27.10	114	-	125	0	109	K.YGTGYCDSQCPR.D
188										Homolgous with
		gi|971560 Mass: 38738 Score: 499 Expect: 1.9e-044 Matches: 18
			peroxidase1B [Medicago sativa]
			Observed	Mr(expt)	Mr(calc)	ppm	Start		End	Miss	Ions	Peptide
			1076.4899	1075.4826	1075.5233	-37.85	201	-	209	0	66	R.AHCSLFVSR.L
			1578.6904	1577.6832	1577.7322	-31.07	85	-	98	0	99	K.TDTVVSEQDAFPNR.N
			1702.8254	1701.8182	1701.8832	-38.21	309	-	324	1	112	K.MGNIGVLTGNQGEIRK.Q + Oxidation (M)
			2390.1440	2389.1368	2389.2026	-27.57	177	-	200	0	185	K.AAFAAQGLDTTDLVALSGAHTFGR.A
			1008.4335	1007.4262	1007.4713	-44.69	28	-	35	0	42	A.QLDPSFYR.N + Gln->pyro-Glu (N-term Q)
261										Homolgous with
		gi|357448423 Mass: 38854 Score: 436 Expect: 3.7e-038 Matches: 16
			Peroxidase [Medicago truncatula]
			Observed	Mr(expt)	Mr(calc)	ppm	Start		End	Miss	Ions	Peptide
			1098.6150	1097.6077	1097.6557	-43.69	103	-	111	1	61	R.RLDVINQIK.T
			1803.8905	1802.8832	1802.9601	-42.61	37	-	51	0	113	K.TCPQLQSIVFQILEK.V
			2118.0876	2117.0804	2117.1555	-35.46	37	-	54	1	104	K.TCPQLQSIVFQILEKVSK.T
			2313.0540	2312.0467	2312.1212	-32.25	210	-	229	0	130	R.LYDFDNTGKPDPTLDPTYLK.Q
		FY466839	2413.1736	2412.1663	2412.2761	-45.52	178	-	201	0	89	K.SAFLAQGLNTTDLVALSGAHTIGR.G
			2427.1484	2426.1411	2426.2918	-62.09	178	-	201	0	88	K.SAFLAQGLNTTDLVALSGAHTIGR.G + Methyl (H)
304										Homolgous with							Blast
		gi|388518933 Mass: 35232 Score: 370 Expect: 1.5e-031 Matches: 9								Endochitinase [Medicago truncatula]					Score	Expect	Identities	Positives	Gaps
			unknown [Medicago truncatula]							Sequence ID: gi|357517805|ref|XP_003629191.1|Length: 629Number of Matches: 2					603 bits(1556)	0	319/319(100%)	319/319(100%)	0/319(0%)
			Observed	Mr(expt)	Mr(calc)	ppm	Start		End	Miss	Ions	Peptide
			1296.7467	1295.7394	1295.6735	50.9	289	-	298	2	47	K.VEDRVGFYRR.Y
			1761.0112	1760.0040	1759.8642	79.4	192	-	207	0	149	R.GPIQLTHNYNYGQAGK.A
			1877.0064	1875.9991	1875.8363	86.8	101	-	117	0	161	R.CAGHGFYTYDGFIAAAR.S
			2300.3640	2299.3567	2299.1134	106	188	-	207	1	104	R.YYGRGPIQLTHNYNYGQAGK.A
		gi|502153653	2721.5830	2720.5757	2720.2547	118	296	-	318	1	90	R.RYCQLLGVNPGDNLDCNNQRPFA.-
			2565.4517	2564.4444	2564.1536	113	297	-	318	0	160	R.YCQLLGVNPGDNLDCNNQRPFA.-
			1517	SFNEFGTTGDDATR								SFNGFGTTGDDATR
366										Homolgous with							Blast
		gi|388502386 Mass: 30215 Score: 246 Expect: 3.7e-019 Matches: 9								glucan endo-1,3-beta-glucosidase-like precursor [Cicer arietinum]					Score	Expect	Identities	Positives	Gaps
			unknown [Medicago truncatula]							Sequence ID: gi|525313464|ref|NP_001266064.1|Length: 331Number of Matches: 1					461 bits(1186)	2e-160	235/273(86%)	248/273(90%)	2/273(0%)
			Observed	Mr(expt)	Mr(calc)	ppm	Start		End	Miss	Ions	Peptide
			2520.0862	2519.0789	2519.1890	-43.69	221	-	242	0	130	K.NEVGYQNLFDAMLDSIYAALEK.V + Oxidation (M)
			2842.2883	2841.2811	2841.3967	-40.69	110	-	136	0	109	K.YIAVGNEVHPGSAESSSVLPAMQNIQK.A + Oxidation (M)
			1116.5374	1115.5301	1115.5876	-51.54	321	-	329	0	60	R.HFGLFRPDK.S
			1500	IYNPDQAVLQALR								IYDPNQAVLQALR
		gi|514822311 Mass: 28410 Score: 92 Expect: 0.00087 Matches: 8
			PREDICTED: chitinase 11-like [Setaria italica]
			Observed	Mr(expt)	Mr(calc)	ppm	Start		End	Miss	Ions	Peptide
			1476.6511	1475.6438	1475.7157	-48.70	129	-	140	0	82	R.GPIQLTHDYNYR.Q
388										Homolgous with							Blast
		gi|388502386 Mass: 30215 Score: 129 Expect: 1.9e-007 Matches: 10								glucan endo-1,3-beta-glucosidase-like precursor [Cicer arietinum]					Score	Expect	Identities	Positives	Gaps
			unknown [Medicago truncatula]							Sequence ID: gi|525313464|ref|NP_001266064.1|Length: 331Number of Matches: 1					461 bits(1186)	2e-160	235/273(86%)	248/273(90%)	2/273(0%)
			Observed	Mr(expt)	Mr(calc)	ppm	Start		End	Miss	Ions	Peptide
			2520.0810	2519.0738	2519.1890	-45.73	221	-	242	0	120	K.NEVGYQNLFDAMLDSIYAALEK.V + Oxidation (M)
		gi|18476506	1116.5482	1115.5409	1115.5876	-41.84	61	-	69	0	63	R.HFGLFRPDK.S
422										Homolgous with
		gi|1800141 Mass: 35927 Score: 727 Expect: 2.9e-067 Matches: 19
			class I chitinase [Medicago sativa]
			Observed	Mr(expt)	Mr(calc)	ppm	Start		End	Miss	Ions	Peptide
			1419.8041	1418.7968	1418.7082	62.5	97	-	109	0	112	K.GLYTYDAFISAAK.A
			1467.7672	1466.7599	1466.6790	55.2	110	-	123	0	94	K.AFPNFANNGDTATK.K
			1916.9251	1915.9178	1915.8635	28.3	184	-	199	0	89	R.GPIQISWNYNYGQCGR.A + Trp->Kynurenin (W)
			1981.0226	1980.0153	1979.9735	21.1	257	-	275	0	163	R.LSGYGTVTNIINGGLECGR.G
			2273.9431	2272.9358	2272.9365	-0.29	159	-	178	0	90	R.EQNPSTYCQPSSEFPCASGK.Q
			2311.2463	2310.2391	2310.2471	-3.49	200	-	221	0	125	R.AIGVDLLNNPDLVATDPVISFK.T
			2494.1780	2493.1707	2493.2030	-12.97	257	-	280	1	32	R.LSGYGTVTNIINGGLECGRGQDGR.V
			2683.1360	2682.1287	2682.1843	-20.72	291	-	314	0	152	R.YCDILGVGYGANLDCFSQRPFGSS.L
455										Homolgous with
		gi|357454031 Mass: 33861 Score: 408 Expect: 2.3e-035 Matches: 13
			Chitinase [Medicago truncatula]
			Observed	Mr(expt)	Mr(calc)	ppm	Start		End	Miss	Ions	Peptide
			1549.7339	1548.7266	1548.7460	-12.53	221	-	233	0	110	K.STTVAQFIDYYNK.Q
			1974.9556	1973.9483	1973.9483	-0.00	274	-	291	1	149	K.LNGIFVYSADDSKADGFR.Y
			2395.1650	2394.1578	2394.1492	3.59	274	-	294	2	116	K.LNGIFVYSADDSKADGFRYEK.E
		gi|449470395	1842.8439	1841.8366	1841.8472	-5.75	149	-	163	0	98	K.TYNLDGIDIDYEHFK.S
			2459	VLVSFVSDGSTGLGPGNGFFDACR								VLVSFVSDGSTGLGPGNGFlDGCR
			2277	SYNNIIDYVNFQFYAYDK								SYSNIIDYVNFQFYAYDK
510										Homolgous with
		gi|1800141 Mass: 35927 Score: 551 Expect: 1.2e-049 Matches: 14
			class I chitinase [Medicago sativa]
			Observed	Mr(expt)	Mr(calc)	ppm	Start		End	Miss	Ions	Peptide
			1419.7985	1418.7912	1418.7082	58.5	97	-	109	0	116	K.GLYTYDAFISAAK.A
			1467.7648	1466.7575	1466.6790	53.5	110	-	123	0	83	K.AFPNFANNGDTATK.K
			1916.9186	1915.9113	1915.8635	24.9	184	-	199	0	80	R.GPIQISWNYNYGQCGR.A + Trp->Kynurenin (W)
			1981.0184	1980.0112	1979.9735	19.0	257	-	275	0	163	R.LSGYGTVTNIINGGLECGR.G
			2273.9397	2272.9324	2272.9365	-1.79	159	-	178	0	93	R.EQNPSTYCQPSSEFPCASGK.Q
			2683.1323	2682.1250	2682.1843	-22.10	291	-	314	0	160	R.YCDILGVGYGANLDCFSQRPFGSS.L
		gi|357511665 Mass: 22353 Score: 215 Expect: 4.6e-016 Matches: 6
			Rhicadhesin receptor [Medicago truncatula]
			Observed	Mr(expt)	Mr(calc)	ppm	Start		End	Miss	Ions	Peptide
			1365.8648	1364.8575	1364.7704	63.8	133	-	144	1	72	K.TIVKGETFVFPK.G
			1743.9587	1742.9515	1742.8853	38.0	91	-	106	0	133	R.IDYAVGGLNPPHTHPR.A
584										Homolgous with
		gi|358348728 Mass: 26482 Score: 337 Expect: 2.9e-028 Matches: 11
			Alpha-amylase/subtilisin inhibitor [Medicago truncatula]
			Observed	Mr(expt)	Mr(calc)	ppm	Start		End	Miss	Ions	Peptide
			1189.5918	1188.5845	1188.6907	-89.31	82	-	92	0	68	K.GLPVIFTPFAK.E
			1284.5651	1283.5578	1283.6510	-72.62	132	-	143	0	92	R.VIIAGSDGSYFR.I
			1450.4490	1449.4417	1449.5476	-73.05	157	-	167	0	73	R.FCPTDTCSFCR.F
			1754.7811	1753.7739	1753.8999	-71.85	43	-	58	1	86	R.GKEYYIKPAITDSGGR.F
			1211.5211	AEFEGIYNIR			147	-	156			AEFEGVYNIR	V => I
			1126	FDCGFVGGLR								FNCGFVGGLR
			1139	AEFGGLYNIR								AEFEGVYNIR
			1710	LLLALDGSVLPVVFVR								ILLALDGGVLPVVFECYTK
			1781	LLLALDGSVLPVVFVRA								ILLALDGGVLPVVFECYTK
694										Homolgous with							Blast
		gi|388515239 Mass: 16574 Score: 94 Expect: 0.00055 Matches: 15								PREDICTED: pathogenesis-related protein PR-4A-like isoform X1 [Cicer arietinum]					Score	Expect	Identities	Positives	Gaps
			unknown [Medicago truncatula]							Sequence ID: gi|502117387|ref|XP_004495803.1|Length: 146Number of Matches: 1					267 bits(682)	1e-88()	122/144(85%)	131/144(90%)	0/144(0%)
			Observed	Mr(expt)	Mr(calc)	ppm	Start		End	Miss	Ions	Peptide
			1496.6777	1495.6705	1495.6667	2.52	68	-	80	0	75	K.YGWTAFCGPQGPR.G
			1512.6713	1511.6640	1511.6616	1.57	68	-	80	0	(67)	K.YGWTAFCGPQGPR.G + Oxidation (HW)
			1528.6685	1527.6612	1527.6565	3.06	68	-	80	0	(72)	K.YGWTAFCGPQGPR.G + Dioxidation (W)
	EST	gi|50321458	1289.6811	1288.6739	1288.6735	0.26	97	-	109	0	120	R.VTNTATGAQATVR.I
			2690.2896	2689.2823	2689.2766	2.11	110	-	133	0	210	R.IVDQCANGGLDLDVNVFNQIDTNR.Q
90										Homolgous with
		gi|357443039 Mass: 47322 Score: 409 Expect: 1.9e-035 Matches: 11
			Xyloglucan-specific endoglucanase inhibitor protein [Medicago truncatula]
			Observed	Mr(expt)	Mr(calc)	ppm	Start		End	Miss	Ions	Peptide
			1531.7634	1530.7562	1530.7719	-10.25	177	-	190	0	113	K.VSLPSQFSSAFSFK.N
			1760.9120	1759.9047	1759.9145	-5.55	175	-	190	1	122	R.TKVSLPSQFSSAFSFK.N
			2184.0674	2183.0601	2183.0569	1.47	358	-	377	1	165	R.INDKDVICLGFVDAGSDFAK.T
	EST	gi|428292867	1750.9459	1749.9386	1749.9413	-1.54	179	-	194	1	77	K.IALPSQLASAFSFDRK.F
			2446	NLIFTPLITNPVSTAPSSFLGEK								NLIYTPLITNPVSTSPSSFLGEK
		gi|357440775 Mass: 47203 Score: 137 Expect: 2.9e-008 Matches: 9
			Xyloglucan-specific endoglucanase inhibitor protein [Medicago truncatula]
			Observed	Mr(expt)	Mr(calc)	ppm	Start		End	Miss	Ions	Peptide
			1096.5966	1095.5893	1095.6077	-16.79	413	-	422	0	83	K.LGFSSLLFGR.Q
			1213.6047	1212.5975	1212.6251	-22.78	79	-	88	0	40	K.YISSTYRPAR.C
		FY468710	1622.8511	1621.8438	1621.8464	-1.58	179	-	193	0	140	K.IALPSQLASAFSFDR.K
262										Homolgous with
		gi|357504799 Mass: 60877 Score: 484 Expect: 5.9e-043 Matches: 18
			Pectinesterase [Medicago truncatula]
			Observed	Mr(expt)	Mr(calc)	ppm	Start		End	Miss	Ions	Peptide
			1024.5195	1023.5123	1023.5502	-37.03	454	-	461	0	35	K.TYLGRPWK.K + Trp->Kynurenin (W)
			1650.7394	1649.7321	1649.7798	-28.89	364	-	377	0	119	K.IDAFQDTLYAHSNR.Q
			1690.8292	1689.8219	1689.8686	-27.61	319	-	335	0	163	K.SATVAAVGDGFIAQDIR.F
			1938.8508	1937.8436	1937.9054	-31.90	362	-	377	1	143	R.CKIDAFQDTLYAHSNR.Q
		gi|124360330	1766.8783	1765.8710	1765.9223	-29.06	40	-	55	1	103	S.FQNTAGPEKHQAVALR.S					Blast
		FY466839 Mass: 30509 Score: 89 Expect: 0.17 Matches: 1 Frame: 2								peroxidase [Medicago sativa]					Score	Expect	Identities	Positives	Gaps
			FY466839.1 Trifolium repens mRNA, clone: WCC36i15, unspecified EST.							Sequence ID: gi|537317|gb|AAB41811.1|					405 bits(1042)	2e-138()	224/269(83%)	243/269(90%)	0/269(0%)
			Observed	Mr(expt)	Mr(calc)	ppm	Start		End	Miss	Ions	Peptide
			2413.1821	2412.1748	2412.2761	-41.99	178	-	201	0	89	K.SAFLAQGLNTTDLVALSGAHTIGR.G
306										Homolgous with
		gi|357452881 Mass: 34707 Score: 379 Expect: 1.9e-032 Matches: 14
			Peroxidase [Medicago truncatula]
			Observed	Mr(expt)	Mr(calc)	ppm	Start		End	Miss	Ions	Peptide
			2197.1355	2196.1282	2196.1651	-16.81	257	-	277	0	158	K.GLLHSDQALFNGVGSQVSLVR.T
			2748.2961	2747.2889	2747.3701	-29.57	179	-	203	0	195	K.GLTLNDLTVLSGAHTIGQAECQFFR.T
			2990.4120	2989.4047	2989.5080	-34.54	177	-	203	1	82	R.NKGLTLNDLTVLSGAHTIGQAECQFFR.T
		gi|224128768	1201.6619	1200.6546	1200.6285	21.8	33	-	42	0	67	S.TCPNLQTIVR.N
		gi|357452879	1736.9604	1735.9531	1735.9621	-5.18	130	-	146	0	92	R.DGIALLGGPSWIVPLGR.R + Oxidation (HW)
			1124.5797	1123.5724	1123.5451	24.3	24	-	32	0	45	A.QLFPNFYGR.T + Gln->pyro-Glu (N-term Q)
			1091	A.QLNPNFYGR.T + Gln->pyro-Glu (N-term Q)
			1064	A.QLSPNFYGR.T + Gln->pyro-Glu (N-term Q)
		gi|357117920 Mass: 35587 Score: 128 Expect: 2.3e-007 Matches: 9
			PREDICTED: peroxidase 4-like [Brachypodium distachyon]
			Observed	Mr(expt)	Mr(calc)	ppm	Start		End	Miss	Ions	Peptide
			1724.9626	1723.9554	1723.9257	17.2	131	-	147	0	117	R.DAVALLGGPTWAVPLGR.K + Dioxidation (W)
369										Homolgous with
		gi|357448997 Mass: 40425 Score: 386 Expect: 3.7e-033 Matches: 12
			Glucan endo-1,3-beta-glucosidase [Medicago truncatula]
			Observed	Mr(expt)	Mr(calc)	ppm	Start		End	Miss	Ions	Peptide
			1473.7610	1472.7537	1472.7623	-5.83	61	-	73	0	111	R.LYDPNQAALEALR.N
			1645.9406	1644.9333	1644.9351	-1.13	136	-	149	0	98	K.FVLPAIQNIYQAIR.A
			2319.0618	2318.0545	2318.0452	4.03	264	-	285	0	164	K.VVVSESGWPSDGGFATTYDNAR.V + Trp->Kynurenin (W)
		gi|217072784	1922.0419	1921.0346	1921.0309	1.92	217	-	233	0	117	K.DISLQYALFTSPNVVVR.D
			1908.8550	1907.8477	1907.8506	-1.51	29	-	45	0	66	A.QIGVCYGMEGTNLPSQR.E + Oxidation (M); Gln->pyro-Glu (N-term Q)
		gi|357474063 Mass: 36501 Score: 107 Expect: 3.5e-05 Matches: 1
			Glucan endo-1 3-beta-d-glucosidase [Medicago truncatula]
			Observed	Mr(expt)	Mr(calc)	ppm	Start		End	Miss	Ions	Peptide
			1563.8099	1562.8026	1562.8093	-4.25	54	-	66	0	107	R.LYFPDEQALQALR.G
			1759.8553	1758.8480	1758.8438	2.41	305	-	320	0	110	K.TGAATEQHFGLFNPNR.T
			2665.2150	2664.2077	2664.1940	5.16	249	-	274	0	53	K.IVVSESGWPSAGGDSASTDNAATYYR.N + Trp->Kynurenin (W)
			1312.6792	1311.6719	1311.6823	-7.90	205	-	215	0	96	K.QSISLDYALFR.Q
390										Homolgous with
		gi|357448997 Mass: 40425 Score: 340 Expect: 1.5e-028 Matches: 14
			Glucan endo-1,3-beta-glucosidase [Medicago truncatula]
			Observed	Mr(expt)	Mr(calc)	ppm	Start		End	Miss	Ions	Peptide
			1473.7603	1472.7530	1472.7623	-6.33	61	-	73	0	99	R.LYDPNQAALEALR.N
			1645.9445	1644.9372	1644.9351	1.25	136	-	149	0	99	K.FVLPAIQNIYQAIR.A
			2319.0637	2318.0564	2318.0452	4.87	264	-	285	0	125	K.VVVSESGWPSDGGFATTYDNAR.V + Trp->Kynurenin (W)
		gi|357474061 Mass: 36212 Score: 208 Expect: 2.3e-015 Matches: 10
			Glucan endo-1,3-beta-glucosidase [Medicago truncatula]
			Observed	Mr(expt)	Mr(calc)	ppm	Start		End	Miss	Ions	Peptide
			1237.6522	1236.6449	1236.6615	-13.37	97	-	106	0	52	K.YVRPYAQNVK.I
			2068.1733	2067.1661	2067.1575	4.13	67	-	85	1	141	R.GSNIELILDVAKETLPSLR.N
		HO847292	1222.6356	1221.6283	1221.6394	-9.03	17	-	26	0	85	H.DIPLDYALFR.E
		gi|356538499	1618.8314	1617.8241	1617.8297	-3.45	28	-	42	0	81	S.IGVCYGVLGNNLPSR.Q
		gi|357474063	1563.8125	1562.8052	1562.8093	-2.59	54	-	66	0	98	R.LYFPDEQALQALR.G
427										Homolgous with
		gi|1800141 Mass: 35927 Score: 703 Expect: 7.4e-065 Matches: 20
			class I chitinase [Medicago sativa]
			Observed	Mr(expt)	Mr(calc)	ppm	Start		End	Miss	Ions	Peptide
			1419.8041	1418.7968	1418.7082	62.5	97	-	109	0	111	K.GLYTYDAFISAAK.A
			1467.7692	1466.7619	1466.6790	56.5	110	-	123	0	91	K.AFPNFANNGDTATK.K
			1916.9176	1915.9103	1915.8635	24.4	184	-	199	0	97	R.GPIQISWNYNYGQCGR.A + Trp->Kynurenin (W)
			1928.9187	1927.9114	1927.8635	24.8	184	-	199	0	(69)	R.GPIQISWNYNYGQCGR.A + Oxidation (HW)
			1981.0201	1980.0129	1979.9735	19.9	257	-	275	0	166	R.LSGYGTVTNIINGGLECGR.G
			2273.9390	2272.9317	2272.9365	-2.12	159	-	178	0	98	R.EQNPSTYCQPSSEFPCASGK.Q
			2311.2424	2310.2352	2310.2471	-5.18	200	-	221	0	115	R.AIGVDLLNNPDLVATDPVISFK.T
			2683.1279	2682.1206	2682.1843	-23.74	291	-	314	0	152	R.YCDILGVGYGANLDCFSQRPFGSS.L
		BE997667	2727.1089	2726.1016	2726.1741	-26.60	99	-	122	0	95	R.YCDILGVGYGDNLDCFSQRPFGSS.L
464										Homolgous with
		gi|357511665 Mass: 22353 Score: 229 Expect: 1.9e-017 Matches: 9
			Rhicadhesin receptor [Medicago truncatula]
			Observed	Mr(expt)	Mr(calc)	ppm	Start		End	Miss	Ions	Peptide
			1365.7589	1364.7516	1364.7704	-13.75	133	-	144	1	91	K.TIVKGETFVFPK.G
			1743.8988	1742.8915	1742.8853	3.60	91	-	106	0	122	R.IDYAVGGLNPPHTHPR.A
			1775.8793	1774.8720	1774.8751	-1.75	91	-	106	0	(48)	R.IDYAVGGLNPPHTHPR.A + 2 Oxidation (HW)
		gi|357443755 Mass: 32345 Score: 162 Expect: 9.3e-011 Matches: 7
			Acidic endochitinase [Medicago truncatula]
			Observed	Mr(expt)	Mr(calc)	ppm	Start		End	Miss	Ions	Peptide
			2094.1140	2093.1067	2093.1004	3.01	99	-	119	0	152	K.VLLSIGGGIGSYSLSSIEDAR.N
		gi|388510212 Mass: 32887 Score: 107 Expect: 3.5e-05 Matches: 1
			unknown [Medicago truncatula]									NO ANNOTATED HOMOLOGOUS PROTEINS, PFAM04674
			Observed	Mr(expt)	Mr(calc)	ppm	Start		End	Miss	Ions	Peptide
			2324.1602	2323.1529	2323.1478	2.19	139	-	160	0	109	Q.TNAINVVLTSADVVVDGFCSSR.C
511										Homolgous with
		gi|1800141 Mass: 35927 Score: 725 Expect: 4.6e-067 Matches: 19
			class I chitinase [Medicago sativa]
			Observed	Mr(expt)	Mr(calc)	ppm	Start		End	Miss	Ions	Peptide
			1419.8007	1418.7934	1418.7082	60.1	97	-	109	0	120	K.GLYTYDAFISAAK.A
			1467.7673	1466.7601	1466.6790	55.3	110	-	123	0	94	K.AFPNFANNGDTATK.K
			1916.9170	1915.9097	1915.8635	24.1	184	-	199	0	94	R.GPIQISWNYNYGQCGR.A + Trp->Kynurenin (W)
			1928.9142	1927.9069	1927.8635	22.5	184	-	199	0	(61)	R.GPIQISWNYNYGQCGR.A + Oxidation (HW)
			1981.0159	1980.0086	1979.9735	17.7	257	-	275	0	163	R.LSGYGTVTNIINGGLECGR.G
			2273.9351	2272.9278	2272.9365	-3.83	159	-	178	0	115	R.EQNPSTYCQPSSEFPCASGK.Q
			2311.2402	2310.2330	2310.2471	-6.13	200	-	221	0	119	R.AIGVDLLNNPDLVATDPVISFK.T
			2683.1248	2682.1175	2682.1843	-24.89	291	-	314	0	160	R.YCDILGVGYGANLDCFSQRPFGSS.L
			2509.0881	2508.0808	2508.1202	-15.71	291	-	312	0	100	R.YCDILGVGYGANLDCFSQRPFG.S
591										Homolgous with
		gi|358348728 Mass: 26482 Score: 553 Expect: 7.4e-050 Matches: 15
			Alpha-amylase/subtilisin inhibitor [Medicago truncatula]
			Observed	Mr(expt)	Mr(calc)	ppm	Start		End	Miss	Ions	Peptide
			1189.5894	1188.5821	1188.6907	-91.37	82	-	92	0	64	K.GLPVIFTPFAK.E
			1284.5671	1283.5599	1283.6510	-71.00	132	-	143	0	92	R.VIIAGSDGSYFR.I
			1440.6445	1439.6373	1439.7521	-79.77	131	-	143	1	77	R.RVIIAGSDGSYFR.I
			1450.4512	1449.4439	1449.5476	-71.53	157	-	167	0	73	R.FCPTDTCSFCR.F
			1561.7371	1560.7298	1560.8552	-80.34	82	-	95	1	86	K.GLPVIFTPFAKEDK.V
			1754.7853	1753.7780	1753.8999	-69.48	43	-	58	1	130	R.GKEYYIKPAITDSGGR.F
			1126	FDCGFVGGLR								FNCGFVGGLR
			1139	AEFGGLYNIR								AEFEGVYNIR
			1710	LLLALDGSVLPVVFVR								ILLALDGGVLPVVFECYTK
			1781	LLLALDGSVLPVVFVRA								ILLALDGGVLPVVFECYTK
695										Homolgous with							Blast
		gi|388515239 Mass: 16574 Score: 211 Expect: 1.2e-015 Matches: 19								PREDICTED: pathogenesis-related protein PR-4A-like isoform X1 [Cicer arietinum]					Score	Expect	Identities	Positives	Gaps
			unknown [Medicago truncatula]							Sequence ID: gi|502117387|ref|XP_004495803.1|Length: 146Number of Matches: 1					253 bits(645)	2e-83	115/144(80%)	128/144(88%)	0/144(0%)
			Observed	Mr(expt)	Mr(calc)	ppm	Start		End	Miss	Ions	Peptide
			1500.6913	1499.6840	1499.6616	14.9	68	-	80	0	75	K.YGWTAFCGPQGPR.G + Trp->Kynurenin (W)
			1512.6896	1511.6823	1511.6616	13.7	68	-	80	0	(63)	K.YGWTAFCGPQGPR.G + Oxidation (HW)
			1528.6886	1527.6813	1527.6565	16.2	68	-	80	0	(72)	K.YGWTAFCGPQGPR.G + Dioxidation (W)
			2202.0068	2200.9996	2200.9926	3.16	32	-	48	0	121	R.STYHLYNPQNINWDYNR.A + Trp->Kynurenin (W)
			2214.0056	2212.9983	2212.9926	2.60	32	-	48	0	(94)	R.STYHLYNPQNINWDYNR.A + Oxidation (HW)
		gi|7381203	1317.7377	1316.7304	1316.7048	19.4	92	-	104	0	107	R.VTNTATGAQVTVR.I
		CO516584	2690.2896	2689.2823	2689.2766	2.12	110	-	133	0	230	R.IVDQCANGGLDLDVNVFNQIDTNR.Q
			1289.6812	1288.6739	1288.6735	0.30	97	-	109	0	115	R.VTNTATGAQATVR.I
95										Homolgous with
		gi|357443039 Mass: 47322 Score: 418 Expect: 2.3e-036 Matches: 12
			Xyloglucan-specific endoglucanase inhibitor protein [Medicago truncatula]
			Observed	Mr(expt)	Mr(calc)	ppm	Start		End	Miss	Ions	Peptide
			1531.7599	1530.7526	1530.7719	-12.57	177	-	190	0	123	K.VSLPSQFSSAFSFK.N
			1760.9074	1759.9001	1759.9145	-8.19	175	-	190	1	122	R.TKVSLPSQFSSAFSFK.N
			2184.0657	2183.0584	2183.0569	0.69	358	-	377	1	158	R.INDKDVICLGFVDAGSDFAK.T
			2446	NLIFTPLITNPVSTAPSSFLGEK								NLIYTPLITNPVSTSPSSFLGEK
		gi|357440775 Mass: 47203 Score: 125 Expect: 4.6e-007 Matches: 7
			Xyloglucan-specific endoglucanase inhibitor protein [Medicago truncatula]
			Observed	Mr(expt)	Mr(calc)	ppm	Start		End	Miss	Ions	Peptide
			1096.5971	1095.5898	1095.6077	-16.34	413	-	422	0	83	K.LGFSSLLFGR.Q
			1213.6080	1212.6008	1212.6251	-20.07	79	-	88	0	42	K.YISSTYRPAR.C
		FY468710	1622.8477	1621.8404	1621.8464	-3.68	179	-	193	0	140	K.IALPSQLASAFSFDR.K
			1750.9430	1749.9357	1749.9413	-3.21	179	-	194	1	50	K.IALPSQLASAFSFDRK.F
		gi|357455951 Mass: 53399 Score: 59 Expect: 2.2 Matches: 1
			Receptor-like protein kinase [Medicago truncatula]
			Observed	Mr(expt)	Mr(calc)	Delta	Start		End	Miss	Ions	Peptide
			1861.9103	1860.9030	1864.0094	-3.1064	236	-	252	0	59	K.FSGNIPLSISSLYPTLR.Y
			1070.5363	1069.5290	1069.5444	-14.36	392	-	399	0	48	K.TEYLIEFR.G
264										Homolgous with
		gi|357448423 Mass: 38854 Score: 168 Expect: 2.3e-011 Matches: 10
			Peroxidase [Medicago truncatula]
			Observed	Mr(expt)	Mr(calc)	ppm	Start		End	Miss	Ions	Peptide
			1098.6293	1097.6220	1097.6557	-30.68	103	-	111	1	61	R.RLDVINQIK.T
			2313.0769	2312.0696	2312.1212	-22.33	210	-	229	0	93	R.LYDFDNTGKPDPTLDPTYLK.Q
		FY466839	2413.1980	2412.1907	2412.2761	-35.40	178	-	201	0	73	K.SAFLAQGLNTTDLVALSGAHTIGR.G
		gi|357504799 Mass: 60877 Score: 89 Expect: 0.0018 Matches: 5
			Pectinesterase [Medicago truncatula]
			Observed	Mr(expt)	Mr(calc)	ppm	Start		End	Miss	Ions	Peptide
			1690.8375	1689.8302	1689.8686	-22.70	319	-	335	0	89	K.SATVAAVGDGFIAQDIR.F
		gi|388511301	1257.6345	1256.6272	1256.6805	-42.36	257	-	267	0	60	K.LALGLPYYGYK.W
		gi|40788063 Mass: 34063 Score: 69 Expect: 0.35 Matches: 1
			endopolygalacturonase PGb [Sclerotinia sclerotiorum]
			Observed	Mr(expt)	Mr(calc)	ppm	Start		End	Miss	Ions	Peptide
			1012.4843	1011.4770	1011.5178	-40.30	106	-	113	0	54	K.FFYAHSLK.G
			1874	IVNSPVQVFSINSATGLK								ILNSPVQVFSINSASGLT
307										Homolgous with							Blast
		gi|157975911 Mass: 37500 Score: 352 Expect: 1.3e-028 Matches: 18 Frame: 2								PREDICTED: thaumatin-like protein 1a-like [Glycine max]					Score	Expect	Identities	Positives	Gaps
			ALF-R-14_2007-07-24_1/ALF(R)-14_M18_034_1 Alfalfa (Medicago sativa) Trichome isolated from the stem Medicago sativa cDNA, mRNA sequence							Sequence ID: gi|356533314|ref|XP_003535210.1|Length: 242Number of Matches: 1					446 bits(1148)	4e-155()	207/242(86%)	216/242(89%)	0/242(0%)
			Observed	Mr(expt)	Mr(calc)	ppm	Start		End	Miss	Ions	Peptide
			1204.5758	1203.5685	1203.5884	-16.51	80	-	90	0	(64)	R.SVDLPSPWSGR.F + Trp->Kynurenin (W)
			1216.5745	1215.5672	1215.5884	-17.46	80	-	90	0	(49)	R.SVDLPSPWSGR.F + Oxidation (HW)
			1232.5772	1231.5699	1231.5833	-10.91	80	-	90	0	68	R.SVDLPSPWSGR.F + Dioxidation (W)
			3316.5054	3315.4981	3315.5831	-25.62	49	-	79	0	263	R.CGYTVWPGTLTGDQKPQLSTTGFELGQGASR.S + Trp->Kynurenin (W)
			2546.2080	2545.2007	2545.2773	-30.07	55	-	79	0	147	W.PGTLTGDQKPQLSTTGFELGQGASR.S
		gi|388492790	1765.6810	1764.6737	1764.7018	-15.92	178	-	191	0	91	K.SACLAFNTDQYCCR.G
371										Homolgous with
		gi|357474061 Mass: 36212 Score: 141 Expect: 1.2e-008 Matches: 5
			Glucan endo-1,3-beta-glucosidase [Medicago truncatula]
			Observed	Mr(expt)	Mr(calc)	ppm	Start		End	Miss	Ions	Peptide
			2068.1807	2067.1734	2067.1575	7.67	67	-	85	1	141	R.GSNIELILDVAKETLPSLR.N
		gi|357474063	1563.8156	1562.8083	1562.8093	-0.60	54	-	66	0	91	R.LYFPDEQALQALR.G
		HO847292	1222.6304	1221.6231	1221.6394	-13.29	17	-	26	0	83	H.DIPLDYALFR.E
			1579	LYFPDEQALQSLR								LYFPDEQALQALR
		gi|357448997 Mass: 40425 Score: 97 Expect: 0.00032 Matches: 4
			Glucan endo-1,3-beta-glucosidase [Medicago truncatula]
			Observed	Mr(expt)	Mr(calc)	ppm	Start		End	Miss	Ions	Peptide
			1645.9479	1644.9406	1644.9351	3.32	136	-	149	0	97	K.FVLPAIQNIYQAIR.A
			1473.7570	1472.7497	1472.7623	-8.54	61	-	73	0	61	R.LYDPNQAALEALR.N
391										Homolgous with							Blast
		gi|388502386 Mass: 30215 Score: 154 Expect: 5.9e-010 Matches: 7								glucan endo-1,3-beta-glucosidase-like precursor [Cicer arietinum]					Score	Expect	Identities	Positives	Gaps
			unknown [Medicago truncatula]							Sequence ID: gi|525313464|ref|NP_001266064.1|Length: 331Number of Matches: 1					461 bits(1186)	2e-160	235/273(86%)	248/273(90%)	2/273(0%)
			Observed	Mr(expt)	Mr(calc)	ppm	Start		End	Miss	Ions	Peptide
			2520.2129	2519.2056	2519.1890	6.61	221	-	242	0	154	K.NEVGYQNLFDAMLDSIYAALEK.V + Oxidation (M)
		gi|18476506	1116.5623	1115.5550	1115.5876	-29.25	61	-	69	0	60	R.HFGLFRPDK.S
			1500	LYNPDQGLLQALR								IYNPDEGILQALR
433										Homolgous with
		gi|1800141 Mass: 35927 Score: 692 Expect: 9.3e-064 Matches: 20
			class I chitinase [Medicago sativa]
			Observed	Mr(expt)	Mr(calc)	ppm	Start		End	Miss	Ions	Peptide
			1419.8042	1418.7969	1418.7082	62.6	97	-	109	0	111	K.GLYTYDAFISAAK.A
			1916.9242	1915.9169	1915.8635	27.9	184	-	199	0	133	R.GPIQISWNYNYGQCGR.A + Trp->Kynurenin (W)
			1928.9197	1927.9124	1927.8635	25.4	184	-	199	0	(88)	R.GPIQISWNYNYGQCGR.A + Oxidation (HW)
			1981.0206	1980.0134	1979.9735	20.1	257	-	275	0	170	R.LSGYGTVTNIINGGLECGR.G
			2273.9426	2272.9354	2272.9365	-0.50	159	-	178	0	122	R.EQNPSTYCQPSSEFPCASGK.Q
			2311.2463	2310.2391	2310.2471	-3.49	200	-	221	0	130	R.AIGVDLLNNPDLVATDPVISFK.T
			2683.1396	2682.1323	2682.1843	-19.38	291	-	314	0	163	R.YCDILGVGYGANLDCFSQRPFGSS.L
492										Homolgous with
		gi|228204925 Mass: 33619 Score: 450 Expect: 1.5e-039 Matches: 19
			chitinase class III-1 [Medicago sativa]
			Observed	Mr(expt)	Mr(calc)	ppm	Start		End	Miss	Ions	Peptide
			1092.5197	1091.5124	1091.5029	8.64	86	-	94	0	66	R.DSINICQSR.G
			1115.5175	1114.5102	1114.5230	-11.47	277	-	285	0	25	K.YGGVMLWNR.R + Oxidation (M); Trp->Kynurenin (W)
			1127.5212	1126.5140	1126.5230	-7.99	277	-	285	0	(24)	K.YGGVMLWNR.R + Oxidation (HW); Oxidation (M)
			1514.7639	1513.7566	1513.7525	2.74	287	-	299	1	102	R.FDVQSGYSSQIKR.S
			2504.2297	2503.2225	2503.2166	2.35	44	-	66	0	213	R.DTCNTGLFNIVNIAFLSTFGSGR.Q
			2213.0833	2212.0760	2212.0630	5.90	67	-	85	0	121	R.QPQLNLAGHCNPPNCQILR.D + Gln->pyro-Glu (N-term Q)
			1852.8893	1851.8820	1851.8752	3.71	27	-	43	0	142	A.GDLVIYWGQDNGDGALR.D + Trp->Kynurenin (W)
		gi|357511665 Mass: 22353 Score: 131 Expect: 1.2e-007 Matches: 3
			Rhicadhesin receptor [Medicago truncatula]
			Observed	Mr(expt)	Mr(calc)	ppm	Start		End	Miss	Ions	Peptide
			1743.8975	1742.8902	1742.8853	2.83	91	-	106	0	131	R.IDYAVGGLNPPHTHPR.A
538										Homolgous with
		gi|358348728 Mass: 26482 Score: 455 Expect: 4.6e-040 Matches: 14
			Alpha-amylase/subtilisin inhibitor [Medicago truncatula]
			Observed	Mr(expt)	Mr(calc)	ppm	Start		End	Miss	Ions	Peptide
			1284.6671	1283.6598	1283.6510	6.88	132	-	143	0	112	R.VIIAGSDGSYFR.I
			1440.7565	1439.7492	1439.7521	-2.02	131	-	143	1	93	R.RVIIAGSDGSYFR.I
			1450.5612	1449.5539	1449.5476	4.35	157	-	167	0	82	R.FCPTDTCSFCR.F
			1754.9144	1753.9072	1753.8999	4.15	43	-	58	1	130	R.GKEYYIKPAITDSGGR.F
			1139	AEFGGLYNLR								AEFEGVYNIR
			1211	AEFEGLYNLR								AEFEGVYNIR
			1931	QSENEPVLDTKGHPLER + PYRO-GLU								QSENEKILDTKGHPLER
			1782	ILLALDGSVLPVVFVAR								ILLALDGGVLPVVFEC
			1711	ILLALDGSVLPVVFVR								ILLALDGGVLPVVFEC
610										Homolgous with							Blast
		gi|388499218 Mass: 22539 Score: 395 Expect: 4.6e-034 Matches: 15								PREDICTED: hevein-like preproprotein-like [Cicer arietinum]					Score	Expect	Identities	Positives	Gaps
			unknown [Medicago truncatula]							Sequence ID: gi|502113611|ref|XP_004494704.1|Length: 208Number of Matches: 1					371 bits(953)	3e-128	166/184(90%)	174/184(94%)	2/184(1%)
			Observed	Mr(expt)	Mr(calc)	ppm	Start		End	Miss	Ions	Peptide
			1319.6586	1318.6513	1318.6477	2.71	131	-	143	0	131	R.VTNSGTGAQETVR.I
			1471.6835	1470.6762	1470.6714	3.23	108	-	120	0	82	K.YGWTAFCGPVGPR.G + Trp->Kynurenin (W)
			1483.6804	1482.6731	1482.6714	1.14	108	-	120	0	(75)	K.YGWTAFCGPVGPR.G + Oxidation (HW)
			1499.6813	1498.6740	1498.6664	5.10	108	-	120	0	(74)	K.YGWTAFCGPVGPR.G + Dioxidation (W)
			2078.0010	2076.9937	2076.9899	1.84	144	-	162	0	168	R.IVDQCSNGGLDLDVGVFNR.I
			2742.2568	2741.2495	2741.2504	-0.32	163	-	186	1	59	R.IDTDGRGYQQGHLIVSYQFVDCGN.E
665										Homolgous with							Blast
		gi|11958567 Mass: 13424 Score: 263 Expect: 1e-019 Matches: 12 Frame: 3								putative early nodulin-like 2 predicted GPI-anchored protein [Trifolium pratense]					Score	Expect	Identities	Positives	Gaps
			NF114E08ST1F1066 Developing stem Medicago truncatula cDNA clone NF114E08ST 5', mRNA sequence							Sequence ID: gi|84468408|dbj|BAE71287.1|Length: 313Number of Matches: 1					193 bits(491)	2e-58()	89/102(87%)	94/102(92%)	0/102(0%)
			Observed	Mr(expt)	Mr(calc)	ppm	Start		End	Miss	Ions	Peptide
			1086.4668	1085.4595	1085.5546	-87.57	97	-	106	0	68	R.AGPFYFISGK.D
			1467.6865	1466.6792	1466.7882	-74.26	46	-	57	1	64	R.NRFQISDTIVFK.Y
			2015.7520	2014.7447	2014.8769	-65.64	29	-	45	0	111	K.DGWTLNPSENYNQWAGR.N + 2 Trp->Kynurenin (W)
			2027.7501	2026.7428	2026.8769	-66.15	29	-	45	0	(74)	K.DGWTLNPSENYNQWAGR.N + Oxidation (HW); Trp->Kynurenin (W)
		gi|23049900	1444.5211	1443.5138	1443.6154	-70.36	115	-	126	0	101	K.FEDGDTEFTLDR.S
			1572.6067	1571.5994	1571.7104	-70.60	114	-	126	1	118	K.KFEDGDTEFTLDR.S
			2125.8987	2124.8914	2125.0328	-66.52	109	-	126	2	127	K.TNPIKKFEDGDTEFTLDR.S
			1011.5645	LTLVVITPR			103	-	111	0		LTLVVISPR		S =>T
			1860	QPFYFLSGQDQNCEK								SGPFYFISGKDQNCEK
699										Homolgous with							Blast
		gi|388515239 Mass: 16574 Score: 179 Expect: 1.9e-012 Matches: 16								pathogenesis-related protein 4A [Pisum sativum]					Score	Expect	Identities	Positives	Gaps
			unknown [Medicago truncatula]							Sequence ID: gb|AAF61434.1|AF137351_1Length: 145Number of Matches: 1					242 bits(617)	3e-79	118/146(81%)	125/146(85%)	3/146(2%)
			Observed	Mr(expt)	Mr(calc)	ppm	Start		End	Miss	Ions	Peptide
			1500.6870	1499.6797	1499.6616	12.1	68	-	80	0	74	K.YGWTAFCGPQGPR.G + Trp->Kynurenin (W)
			1512.6852	1511.6779	1511.6616	10.8	68	-	80	0	(63)	K.YGWTAFCGPQGPR.G + Oxidation (HW)
			1528.6805	1527.6733	1527.6565	11.0	68	-	80	0	(59)	K.YGWTAFCGPQGPR.G + Dioxidation (W)
			2202.0056	2200.9983	2200.9926	2.61	32	-	48	0	90	R.STYHLYNPQNINWDYNR.A + Trp->Kynurenin (W)
			2214.0090	2213.0018	2212.9926	4.14	32	-	48	0	(77)	R.STYHLYNPQNINWDYNR.A + Oxidation (HW)
		gi|7381203	1317.7272	1316.7199	1316.7048	11.4	92	-	104	0	129	R.VTNTATGAQVTVR.I
99										Homolgous with
		gi|357440775 Mass: 47203 Score: 379 Expect: 1.9e-032 Matches: 13
			Xyloglucan-specific endoglucanase inhibitor protein [Medicago truncatula]
			Observed	Mr(expt)	Mr(calc)	ppm	Start		End	Miss	Ions	Peptide
			1096.6128	1095.6055	1095.6077	-1.98	413	-	422	0	95	K.LGFSSLLFGR.Q
			1213.6249	1212.6176	1212.6251	-6.18	79	-	88	0	40	K.YISSTYRPAR.C
			1443.7589	1442.7516	1442.7632	-8.02	159	-	170	0	84	R.FLFSCAPTFLLK.G
			2273.2339	2272.2266	2272.2216	2.23	343	-	362	0	144	R.LGAAVPTIELFLQNENVVWR.I + Trp->Kynurenin (W)
			2301.2236	2300.2164	2300.2165	-0.05	343	-	362	0	(82)	R.LGAAVPTIELFLQNENVVWR.I + Dioxidation (W)
	EST	gi|428292867	1622.8571	1621.8498	1621.8464	2.12	179	-	193	0	145	K.IALPSQLASAFSFDR.K
			1750.9504	1749.9431	1749.9413	1.02	179	-	194	1	106	K.IALPSQLASAFSFDRK.F
		gi|357455951 Mass: 53399 Score: 138 Expect: 2.3e-008 Matches: 9
			Receptor-like protein kinase [Medicago truncatula]
			Observed	Mr(expt)	Mr(calc)	ppm	Start		End	Miss	Ions	Peptide
			1865.0178	1864.0105	1864.0094	0.60	236	-	252	0	127	K.FSGNIPLSISSLYPTLR.Y
216										Homolgous with
		gi|971560 Mass: 38738 Score: 296 Expect: 3.7e-024 Matches: 16
			peroxidase1B [Medicago sativa]
			Observed	Mr(expt)	Mr(calc)	ppm	Start		End	Miss	Ions	Peptide
			1076.5388	1075.5315	1075.5233	7.67	201	-	209	0	66	R.AHCSLFVSR.L
			1578.7504	1577.7431	1577.7322	6.92	85	-	98	0	99	K.TDTVVSEQDAFPNR.N
			1702.8895	1701.8823	1701.8832	-0.55	309	-	324	1	107	K.MGNIGVLTGNQGEIRK.Q + Oxidation (M)
		JK755487	2362.2185	2361.2112	2361.2441	-13.93	35	-	57	1	92	A.KFSAVGLNTTDLVALSGAHTFGR.A
		gi|388494222	1066.5178	1065.5105	1065.5131	-2.42	28	-	36	0	51	A.QLNPSFYSK.T + Gln->pyro-Glu (N-term Q)
		gi|357491375 Mass: 24381 Score: 86 Expect: 0.0047 Matches: 1
			Peroxidase [Medicago truncatula]
			Observed	Mr(expt)	Mr(calc)	ppm	Start		End	Miss	Ions	Peptide
			1358.7551	1357.7478	1357.7388	6.68	25	-	37	0	85	D.VVSCADILAIAAR.D
283										Homolgous with							Blast
		gi|388511301 Mass: 40254 Score: 140 Expect: 1.5e-008 Matches: 12								class V chitinase-related lectin [Medicago truncatula]					Score	Expect	Identities	Positives	Gaps
			unknown [Medicago truncatula]							Sequence ID: gb|AGX84979.1|					748 bits(1930)	0	363/365(99%)	364/365(99%)	0/365(0%)
			Observed	Mr(expt)	Mr(calc)	ppm	Start		End	Miss	Ions	Peptide
			1140.4835	1139.4762	1139.5029	-23.43	110	-	120	0	38	K.YANMASTPGGR.K + Oxidation (M)
			1257.6550	1256.6478	1256.6805	-26.04	257	-	267	0	68	K.LALGLPYYGYK.W
		EX522151	2354.9790	2353.9717	2354.0087	-15.71	142	-	161	0	61	R.NNNFHGLDLDWEYPSSDAEK.A + Trp->Kynurenin (W)
		gi|502153653 Mass: 35346 Score: 120 Expect: 1.5e-006 Matches: 3
			PREDICTED: endochitinase-like [Cicer arietinum]
			Observed	Mr(expt)	Mr(calc)	ppm	Start		End	Miss	Ions	Peptide
			2565.1025	2564.0953	2564.1536	-22.77	297	-	318	0	120	R.YCQLLGVNPGDNLDCNNQRPFA.-
		gi|388518933	1445.6190	1444.6117	1444.6219	-7.06	118	-	131	0	42	R.SFNGFGTTGDDATR.K
			1876.8090	1875.8017	1875.8363	-18.41	101	-	117	0	56	R.CAGHGFYTYDGFIAAAR.S					Blast
		gi|13606609 Mass: 26757 Score: 105 Expect: 0.00063 Matches: 9 Frame: 2								Peroxidase [Medicago truncatula]					Score	Expect	Identities	Positives	Gaps
	EST		EST490278 MHRP- Medicago truncatula cDNA clone pMHRP-53F9, mRNA sequence							Sequence ID: gi|357444471|ref|XP_003592513.1|Length: 216Number of Matches: 1					345 bits(885)	3e-117()	169/169(100%)	169/169(100%)	0/169(0%)
			Observed	Mr(expt)	Mr(calc)	ppm	Start		End	Miss	Ions	Peptide
			1756.9149	1755.9076	1755.9308	-13.20	22	-	38	0	81	R.EAVFLSGGPNFPVPLGR.K
308										Homolgous with
		gi|357444471 Mass: 23505 Score: 498 Expect: 2.3e-044 Matches: 10
			Peroxidase [Medicago truncatula]
			Observed	Mr(expt)	Mr(calc)	ppm	Start		End	Miss	Ions	Peptide
			1625.8967	1624.8895	1624.8897	-0.13	174	-	188	0	129	K.VSQLNVLVGNQGEIR.G
			1708.8110	1707.8038	1707.8064	-1.54	134	-	148	0	141	K.QGLFTSDQDLNIDSR.T
			2422.2197	2421.2125	2421.2077	1.94	52	-	74	0	206	K.VFAAQNFDVTDVVALSGAHTFGR.A
			1691.7886	1690.7813	1690.7799	0.87	134	-	148	0	125	K.QGLFTSDQDLNIDSR.T + Gln->pyro-Glu (N-term Q)
		gi|357444511 Mass: 19345 Score: 221 Expect: 1.2e-016 Matches: 9
			Peroxidase [Medicago truncatula]
			Observed	Mr(expt)	Mr(calc)	ppm	Start		End	Miss	Ions	Peptide
			1127.5725	1126.5652	1126.5731	-6.96	68	-	78	0	58	K.SDNGQAPGLLR.I
			1374.7393	1373.7320	1373.7337	-1.24	132	-	144	0	86	R.IVSCADITVLAGR.E
			1501.8120	1500.8047	1500.8049	-0.09	65	-	78	1	50	K.VFKSDNGQAPGLLR.I
		GW316777	2273.1072	2272.0999	2272.0947	2.32	87	-	105	0	158	K.GLSYNFFTQTCPNLENIVR.N
		DY615862	1756.9398	1755.9325	1755.9308	0.97	85	-	101	0	138	R.EAVFLSGGPNFPVPLGR.K
374										Homolgous with
		gi|357474069 Mass: 36057 Score: 314 Expect: 5.9e-026 Matches: 12
			Endo-beta-1 3-glucanase [Medicago truncatula]
			Observed	Mr(expt)	Mr(calc)	ppm	Start		End	Miss	Ions	Peptide
			1183.5985	1182.5912	1182.5921	-0.72	97	-	106	0	73	K.YVTPYAQDVK.I
			1732.8270	1731.8198	1731.8217	-1.10	305	-	320	0	116	K.TGAATEQHFGLFNPDK.S
			2146.0398	2145.0325	2145.0201	5.80	287	-	304	0	103	K.RPGAIETYLFAMFDENQK.T + Oxidation (M)
			1360.7577	1359.7504	1359.7438	4.85	174	-	184	0	63	K.QYLQPIIDFLK.N + Gln->pyro-Glu (N-term Q)
			2897.4009	2896.3936	2896.3515	14.5	216	-	241	0	186	K.QQGNNDVGYQNLFDAQLDSVYAALEK.V + Asp->Glu (D); Gln->pyro-Glu (N-term Q)
392										Homolgous with
		gi|357448997 Mass: 40425 Score: 672 Expect: 9.3e-062 Matches: 24
			Glucan endo-1,3-beta-glucosidase [Medicago truncatula]
			Observed	Mr(expt)	Mr(calc)	ppm	Start		End	Miss	Ions	Peptide
			1108.5267	1107.5195	1107.5502	-27.73	326	-	334	0	59	K.HFGVFYPNK.Q
			1180.6091	1179.6019	1179.6288	-22.84	105	-	114	0	54	K.NVLNFYPSVK.I
			1473.7572	1472.7499	1472.7623	-8.40	61	-	73	0	103	R.LYDPNQAALEALR.N
			1645.9406	1644.9333	1644.9351	-1.13	136	-	149	0	103	K.FVLPAIQNIYQAIR.A
			2319.0593	2318.0521	2318.0452	2.98	264	-	285	0	174	K.VVVSESGWPSDGGFATTYDNAR.V + Trp->Kynurenin (W)
			2331.0579	2330.0506	2330.0452	2.33	264	-	285	0	(169)	K.VVVSESGWPSDGGFATTYDNAR.V + Oxidation (HW)
			2371.2024	2370.1951	2370.1856	4.02	217	-	237	0	(132)	K.DISLQYALFTSPNVVVWDGSR.G + Trp->Kynurenin (W)
			2399.1956	2398.1883	2398.1805	3.25	217	-	237	0	149	K.DISLQYALFTSPNVVVWDGSR.G + Dioxidation (W)
			1949.8	QIGVCYGMMGNNLPPQR + Gln->pyro-Glu (N-term Q)								QIGVCYGMMGNNLPSQR
			1963	YIAVGNEVNPVGGNSQFAK								YIAVGNEVNPVGGSSQFAK
435										Homolgous with
		gi|5777611 Mass: 22875 Score: 338 Expect: 2.3e-028 Matches: 10
			cysteine protease [Medicago sativa]
			Observed	Mr(expt)	Mr(calc)	ppm	Start		End	Miss	Ions	Peptide
			1928.0452	1927.0379	1927.0316	3.27	145	-	163	0	176	R.LDHGVLLVGFGSGGYAPIR.L
			2528.1487	2527.1414	2527.1319	3.76	24	-	44	0	137	K.LVSLSEQQLVDCDHVCDPEER.N
		gi|357438145	2159.0835	2158.0762	2158.0695	3.14	127	-	144	1	92	K.APILPTNNLPEDFDWREK.G + Trp->Kynurenin (W)
493										Homolgous with
		gi|228204925 Mass: 33619 Score: 455 Expect: 4.6e-040 Matches: 24
			chitinase class III-1 [Medicago sativa]
			Observed	Mr(expt)	Mr(calc)	ppm	Start		End	Miss	Ions	Peptide
			1115.4790	1114.4717	1114.5230	-45.97	277	-	285	0	(26)	K.YGGVMLWNR.R + Oxidation (M); Trp->Kynurenin (W)
			1127.4823	1126.4750	1126.5230	-42.56	277	-	285	0	(27)	K.YGGVMLWNR.R + Oxidation (HW); Oxidation (M)
			1143.4813	1142.4740	1142.5179	-38.36	277	-	285	0	31	K.YGGVMLWNR.R + Dioxidation (W); Oxidation (M)
			1514.7092	1513.7020	1513.7525	-33.39	287	-	299	1	63	R.FDVQSGYSSQIKR.S
			2155.0371	2154.0298	2154.1183	-41.08	177	-	194	0	104	K.FYLTAAPLCIFQDNILQK.A
			2504.1309	2503.1236	2503.2166	-37.15	44	-	66	0	214	R.DTCNTGLFNIVNIAFLSTFGSGR.Q
			2212.9937	2211.9864	2212.0630	-34.61	67	-	85	0	127	R.QPQLNLAGHCNPPNCQILR.D + Gln->pyro-Glu (N-term Q)
			1852.8184	1851.8111	1851.8752	-34.58	27	-	43	0	132	A.GDLVIYWGQDNGDGALR.D + Trp->Kynurenin (W)
			1880.8119	1879.8046	1879.8701	-34.81	27	-	43	0	144	A.GDLVIYWGQDNGDGALR.D + Dioxidation (W)
539										Homolgous with
		gi|358348728 Mass: 26482 Score: 147 Expect: 2.9e-009 Matches: 9
			Alpha-amylase/subtilisin inhibitor [Medicago truncatula]
			Observed	Mr(expt)	Mr(calc)	ppm	Start		End	Miss	Ions	Peptide
			1284.6045	1283.5972	1283.6510	-41.90	132	-	143	0	72	R.VIIAGSDGSYFR.I
			1450.4913	1449.4841	1449.5476	-43.82	157	-	167	0	59	R.FCPTDTCSFCR.F
			1782	LALDGSVLPVVFVVK								LALDGGVLPVVFECYTK
			1710	LLLALDGSVLVPVFVR								ILLALDGGVLPVVFECYTK
			1139	AEFGGLYNLR								AEFEGVYNIR
			1211	AEFEGLYNLR								AEFEGVYNIR
			1126	FNCGFVGGLR								FDCGFVGGLR
			1931	QSENEPVLDTKGHPLER + PYRO-GLU								QSENEKILDTKGHPLER
618										Homolgous with							Blast
	EST	gi|23049900 Mass: 20537 Score: 307 Expect: 4e-024 Matches: 6 Frame: 1								putative early nodulin-like 2 predicted GPI-anchored protein [Trifolium pratense]					Score	Expect	Identities	Positives	Gaps
			EST0113 Trifolium purpureum cDNA Trifolium purpureum cDNA clone T 200 similar to Hydroxymethyl glutaryl-CoA synthase, mRNA sequence							Sequence ID: gi|84468408|dbj|BAE71287.1|Length: 313Number of Matches: 1					237 bits(604)	2e-74()	121/154(79%)	125/154(81%)	17/154(11%)
			Observed	Mr(expt)	Mr(calc)	ppm	Start		End	Miss	Ions	Peptide
			1444.6288	1443.6215	1443.6154	4.22	115	-	126	0	92	K.FEDGDTEFTLDR.S
			1572.7218	1571.7145	1571.7104	2.64	114	-	126	1	107	K.KFEDGDTEFTLDR.S
			2126.0449	2125.0376	2125.0328	2.30	109	-	126	2	99	K.TNPIKKFEDGDTEFTLDR.S
	EST	gi|11958567	1086.5548	1085.5475	1085.5546	-6.49	97	-	106	0	55	R.AGPFYFISGK.D
			2015.8908	2014.8835	2014.8769	3.25	29	-	45	0	107	K.DGWTLNPSENYNQWAGR.N + 2 Trp->Kynurenin (W)
			1011.652	LTLVVITPR			103	-	111	0		LTLVVISPR
			1860	QPFYFLSGQDQNCEK								SGPFYFISGKDQNCEK
666										Homolgous with							Blast
		gi|23049900 Mass: 20537 Score: 306 Expect: 5e-024 Matches: 7 Frame: 1								putative early nodulin-like 2 predicted GPI-anchored protein [Trifolium pratense]					Score	Expect	Identities	Positives	Gaps
			EST0113 Trifolium purpureum cDNA Trifolium purpureum cDNA clone T 200 similar to Hydroxymethyl glutaryl-CoA synthase, mRNA sequence							Sequence ID: gi|84468408|dbj|BAE71287.1|Length: 313Number of Matches: 1					237 bits(604)	2e-74()	121/154(79%)	125/154(81%)	17/154(11%)
			Observed	Mr(expt)	Mr(calc)	ppm	Start		End	Miss	Ions	Peptide
			1444.6245	1443.6172	1443.6154	1.26	115	-	126	0	93	K.FEDGDTEFTLDR.S
			1572.7199	1571.7126	1571.7104	1.40	114	-	126	1	102	K.KFEDGDTEFTLDR.S
			2126.0420	2125.0347	2125.0328	0.92	109	-	126	2	99	K.TNPIKKFEDGDTEFTLDR.S
	EST	gi|11958567	1086.5482	1085.5409	1085.5546	-12.56	97	-	106	0	68	R.AGPFYFISGK.D
			2015.8888	2014.8815	2014.8769	2.28	29	-	45	0	102	K.DGWTLNPSENYNQWAGR.N + 2 Trp->Kynurenin (W)
			1011.652	LTLVVITPR			103	-	111	0		LTLVVISPR
			1860	QPFYFLSGQDQNCEK								SGPFYFISGKDQNCEK
702										Homolgous with
		gi|7381205 Mass: 14784 Score: 244 Expect: 5.9e-019 Matches: 16
			pre-hevein-like protein [Pisum sativum]
			Observed	Mr(expt)	Mr(calc)	ppm	Start		End	Miss	Ions	Peptide
			1629.7240	1628.7167	1628.7406	-14.66	53	-	67	0	5	K.YGWTAFCGPVGPTGR.E + Trp->Kynurenin (W)
			2032.9353	2031.9280	2031.9109	8.44	34	-	50	0	115	R.ASVYCATWDANQPLSWR.S + 2 Trp->Kynurenin (W)
			2163.9690	2162.9617	2162.9406	9.78	17	-	33	0	(107)	R.ATYNNYNPQNINWDYNR.A + Trp->Kynurenin (W)
			2175.9646	2174.9573	2174.9406	7.71	17	-	33	0	108	R.ATYNNYNPQNINWDYNR.A + Oxidation (HW)
			2191.9619	2190.9546	2190.9355	8.75	17	-	33	0	(78)	R.ATYNNYNPQNINWDYNR.A + Dioxidation (W)
		gi|401555353	1816.8577	1815.8504	1815.7999	27.8	68	-	84	0	95	R.SQYGWTAFCGPAGPTGR.D + Trp->Kynurenin (W)
		BF633317	1601.7294	1600.7221	1600.7093	8.02	67	-	81	0	117	K.YGWTAFCGPAGPTGR.D + Trp->Kynurenin (W)
			1629.7240	1628.7167	1628.7042	7.69	67	-	81	0	79	K.YGWTAFCGPAGPTGR.D + Dioxidation (W)
119										Homolgous with
		gi|357443039 Mass: 47322 Score: 357 Expect: 2.9e-030 Matches: 11
			Xyloglucan-specific endoglucanase inhibitor protein [Medicago truncatula]
			Observed	Mr(expt)	Mr(calc)	ppm	Start		End	Miss	Ions	Peptide
			1531.7618	1530.7546	1530.7719	-11.29	177	-	190	0	110	K.VSLPSQFSSAFSFK.N
			1540.7315	1539.7242	1539.7417	-11.36	39	-	52	0	91	R.DTSASTPQYTTQIK.Q
			2184.0696	2183.0623	2183.0569	2.48	358	-	377	1	144	R.INDKDVICLGFVDAGSDFAK.T
		gi|357440775 Mass: 47203 Score: 134 Expect: 5.9e-008 Matches: 7
			Xyloglucan-specific endoglucanase inhibitor protein [Medicago truncatula]
			Observed	Mr(expt)	Mr(calc)	ppm	Start		End	Miss	Ions	Peptide
			1096.5927	1095.5854	1095.6077	-20.36	413	-	422	0	81	K.LGFSSLLFGR.Q
			1213.6041	1212.5969	1212.6251	-23.29	79	-	88	0	41	K.YISSTYRPAR.C
	EST	gi|428302756	1622.8489	1621.8416	1621.8464	-2.95	190	-	204	0	126	K.IALPSQLASAFSFDR.K					Blast
		gi|217075887 Mass: 18782 Score: 64 Expect: 0.53 Matches: 7								Receptor-like protein kinase [Medicago truncatula]					Score	Expect	Identities	Positives	Gaps
			unknown [Medicago truncatula]							Sequence ID: gi|357455951|ref|XP_003598256.1|Length: 479Number of Matches: 2					339 bits(869)	2e-112()	164/164(100%)	164/164(100%)	0/164(0%)
			Observed	Mr(expt)	Mr(calc)	ppm	Start		End	Miss	Ions	Peptide
			1070.5325	1069.5252	1069.5444	-17.95	77	-	84	0	45	K.TEYLIEFR.G
			2446	NLIFTPLITNPVSTAPSSFLGEK			FASTS			5.4e-15
229										Homolgous with
		gi|971560 Mass: 38738 Score: 305 Expect: 4.6e-025 Matches: 11
			peroxidase1B [Medicago sativa]
			Observed	Mr(expt)	Mr(calc)	ppm	Start		End	Miss	Ions	Peptide
			1076.5321	1075.5248	1075.5233	1.42	201	-	209	0	71	R.AHCSLFVSR.L
			1574.7898	1573.7825	1573.7882	-3.64	309	-	323	0	137	K.MGNIGVLTGNQGEIR.K + Oxidation (M)
			1702.8883	1701.8810	1701.8832	-1.27	309	-	324	1	83	K.MGNIGVLTGNQGEIRK.Q + Oxidation (M)
		gi|502155349	1174.6295	1173.6222	1173.6176	3.96	34	-	43	0	54	K.TCPSLQTIVR.N
			2362	AQGLSTTDLVALSGAHTFGR								AQGLDTTDLVALSGAHTFGR
		gi|357452885|ref|XP_003596719.1| TR:G7IM84_MEDTR G7IM84
			Peroxidase OS=Medicago truncatula
			2679.32	GLTASDLTVLSGAHTIGQAECQFFR			FASTS			5.7e-17		GLTASDLTVLSGAHTIGQAECQFFR
284										Homolgous with							Blast
		gi|157976088 Mass: 33719 Score: 330 Expect: 2e-026 Matches: 17 Frame: 1								PREDICTED: thaumatin-like protein 1a-like [Glycine max]					Score	Expect	Identities	Positives	Gaps
			ALF-R-15_2007-07-25_1/ALF(R)-15_I23_044_1 Alfalfa (Medicago sativa) Trichome isolated from the stem Medicago sativa cDNA, mRNA sequence							Sequence ID: gi|571481916|ref|XP_003535214.2|Length: 261Number of Matches: 1					407 bits(1045)	1e-139()	185/215(86%)	195/215(90%)	0/215(0%)
			Observed	Mr(expt)	Mr(calc)	ppm	Start		End	Miss	Ions	Peptide
			1204.5696	1203.5623	1203.5884	-21.69	40	-	50	0	67	R.SVDLPSPWSGR.F + Trp->Kynurenin (W)
			1216.5714	1215.5641	1215.5884	-19.97	40	-	50	0	(60)	R.SVDLPSPWSGR.F + Oxidation (HW)
			1232.5707	1231.5634	1231.5833	-16.17	40	-	50	0	(62)	R.SVDLPSPWSGR.F + Dioxidation (W)
			2088.9563	2087.9490	2087.9980	-23.43	128	-	146	0	121	K.TSSCPANINSVCPAELQLK.G
			3330.5332	3329.5259	3329.5987	-21.86	9	-	39	0	128	R.CGYTVWPGTLTGDQKPQLSTTGFELGQGATR.S + Trp->Kynurenin (W)
		gi|388492790	1765.6820	1764.6747	1764.7018	-15.35	178	-	191	0	100	K.SACLAFNTDQYCCR.G
310										Homolgous with
		gi|357444471 Mass: 23505 Score: 324 Expect: 5.9e-027 Matches: 7
			Peroxidase [Medicago truncatula]
			Observed	Mr(expt)	Mr(calc)	ppm	Start		End	Miss	Ions	Peptide
			1625.8854	1624.8781	1624.8897	-7.11	174	-	188	0	106	K.VSQLNVLVGNQGEIR.G
			2422.1833	2421.1761	2421.2077	-13.08	52	-	74	0	206	K.VFAAQNFDVTDVVALSGAHTFGR.A					Blast
		gi:283574906 Mass: 21987 Score: 153 Expect: 7.5e-08 Matches: 1 Frame: 6								Peroxidase [Medicago truncatula]					Score	Expect	Identities	Positives	Gaps
			GW316777.1 011010_EST043 SSH library for Medicago sativa under aluminum (Al) stress Medicago sativa cDNA clone 4-1-F1, mRNA sequence.							Sequence ID: gi|357444511|ref|XP_003592533.1|					232 bits(592)	5e-74()	111/119(93%)	112/119(94%)	0/119(0%)
			Observed	Mr(expt)	Mr(calc)	ppm	Start		End	Miss	Ions	Peptide
			2273.0791	2272.0718	2272.0947	-10.05	87	-	105	0	154	K.GLSYNFFTQTCPNLENIVR.N
		AL389628	1756.9266	1755.9193	1755.9308	-6.55	96	-	112	0	125	R.EAVFLSGGPNFPVPLGR.K
381										Homolgous with							Blast
		gi|388502386 Mass: 30215 Score: 376 Expect: 3.7e-032 Matches: 11								glucan endo-1,3-beta-glucosidase-like precursor [Cicer arietinum]					Score	Expect	Identities	Positives	Gaps
			unknown [Medicago truncatula]							Sequence ID: gi|525313464|ref|NP_001266064.1|Length: 331Number of Matches: 1					461 bits(1186)	2e-160()	235/273(86%)	248/273(90%)	2/273(0%)
			Observed	Mr(expt)	Mr(calc)	ppm	Start		End	Miss	Ions	Peptide
			1229.6232	1228.6159	1228.6775	-50.16	137	-	148	0	71	K.AISSANLQGQIK.A
			2520.1345	2519.1272	2519.1890	-24.50	221	-	242	0	140	K.NEVGYQNLFDAMLDSIYAALEK.V + Oxidation (M)
			2842.3435	2841.3362	2841.3967	-21.27	110	-	136	0	151	K.YIAVGNEVHPGSAESSSVLPAMQNIQK.A + Oxidation (M)
			1500.7732	1499.7659	1499.8096	-29.13	56	-	68	0	105	R.IYNPDEGILQALR.S + Glu->Gln (E)
396										Homolgous with
		gi|219815743 Mass: 31378 Score: 74 Expect: 0.061 Matches: 5
			class IV chitinase [Medicago sativa]
			Observed	Mr(expt)	Mr(calc)	ppm	Start		End	Miss	Ions	Peptide
			1686.7805	1685.7732	1685.8161	-25.45	110	-	124	0	65	R.AAFLDALNSYNQFGR.S					Blast
		gi|157973981 Mass: 35047 Score: 217 Expect: 4e-015 Matches: 16 Frame: 3								PREDICTED: thaumatin-like protein 1a-like [Glycine max]					Score	Expect	Identities	Positives	Gaps
			ALF(R)-20_2007-08-08_1/ALF(R)-20_P23_041_1 Alfalfa (Medicago sativa) Trichome isolated from the stem Medicago sativa cDNA, mRNA sequence							Sequence ID: gi|356533314|ref|XP_003535210.1|Length: 242Number of Matches: 1					436 bits(1122)	2e-151()	203/242(84%)	214/242(88%)	0/242(0%)
			Observed	Mr(expt)	Mr(calc)	ppm	Start		End	Miss	Ions	Peptide
			1204.5564	1203.5491	1203.5884	-32.64	79	-	89	0	71	R.SVDLPSPWSGR.F + Trp->Kynurenin (W)
			1216.5565	1215.5492	1215.5884	-32.22	79	-	89	0	(52)	R.SVDLPSPWSGR.F + Oxidation (HW)
			1232.5591	1231.5518	1231.5833	-25.58	79	-	89	0	(55)	R.SVDLPSPWSGR.F + Dioxidation (W)
			3330.4819	3329.4747	3329.5987	-37.26	48	-	78	0	129	R.CGYTVWPGTLTGDQKPQLSTTGFELGQGATR.S + Trp->Kynurenin (W)
		gi|388492790	1674.6581	1673.6508	1673.6926	-24.99	178	-	191	0	93	K.SACLAFNTDQYCCR.G + Cys->Dha (C)
437										Homolgous with
		gi|1800141 Mass: 35927 Score: 602 Expect: 9.3e-055 Matches: 20
			class I chitinase [Medicago sativa]
			Observed	Mr(expt)	Mr(calc)	ppm	Start		End	Miss	Ions	Peptide
			1419.8077	1418.8005	1418.7082	65.1	97	-	109	0	108	K.GLYTYDAFISAAK.A
			1916.9235	1915.9162	1915.8635	27.5	184	-	199	0	92	R.GPIQISWNYNYGQCGR.A + Trp->Kynurenin (W)
			1928.9190	1927.9117	1927.8635	25.0	184	-	199	0	(91)	R.GPIQISWNYNYGQCGR.A + Oxidation (HW)
			1981.0197	1980.0124	1979.9735	19.6	257	-	275	0	166	R.LSGYGTVTNIINGGLECGR.G
			2273.9458	2272.9385	2272.9365	0.89	159	-	178	0	105	R.EQNPSTYCQPSSEFPCASGK.Q
			2311.2505	2310.2432	2310.2471	-1.69	200	-	221	0	115	R.AIGVDLLNNPDLVATDPVISFK.T
			2683.1357	2682.1284	2682.1843	-20.83	291	-	314	0	163	R.YCDILGVGYGANLDCFSQRPFGSS.L
502										Homolgous with
		gi|357443753 Mass: 31760 Score: 287 Expect: 2.9e-023 Matches: 17
			Chitinase [Medicago truncatula]
			Observed	Mr(expt)	Mr(calc)	ppm	Start		End	Miss	Ions	Peptide
			1116.4302	1115.4229	1115.5070	-75.38	272	-	280	0	(36)	K.YGGVMIWDR.F + Oxidation (M); Trp->Kynurenin (W)
			1128.4315	1127.4242	1127.5070	-73.39	272	-	280	0	(32)	K.YGGVMIWDR.F + Oxidation (HW); Oxidation (M)
			1144.4332	1143.4260	1143.5019	-66.41	272	-	280	0	42	K.YGGVMIWDR.F + Dioxidation (W); Oxidation (M)
			1314.5155	1313.5082	1313.5922	-63.90	85	-	95	0	78	K.FSSEIQTCQSK.G
			1400.5548	1399.5475	1399.6368	-63.77	281	-	293	0	120	R.FNDGQSGYSNAIK.G
			2498.0291	2497.0218	2497.1332	-44.63	272	-	293	1	31	K.YGGVMIWDRFNDGQSGYSNAIK.G + Oxidation (M); Trp->Kynurenin (W)
		gi|388519547	2316.0217	2315.0145	2315.1256	-48.01	176	-	196	0	106	K.VYLSAAPQCPYPDAHLDSAIK.T
554										Homolgous with
		gi|357481689 Mass: 50657 Score: 233 Expect: 7.4e-018 Matches: 18
			Pathogenesis-related thaumatin-like protein [Medicago truncatula]
			Observed	Mr(expt)	Mr(calc)	ppm	Start		End	Miss	Ions	Peptide
			1070.3774	1069.3702	1069.4247	-51.02	283	-	292	0	82	R.TGCNFDGSGR.G
			1482.5555	1481.5483	1481.6392	-61.35	370	-	382	0	92	R.TQGGCNNPCTVFK.T
			1825.7741	1824.7668	1824.8577	-49.84	263	-	278	0	48	R.GQTWNLWVNPGTAMAR.I + Oxidation (M); 2 Trp->Kynurenin (W)
			1853.7725	1852.7652	1852.8526	-47.20	263	-	278	0	(33)	R.GQTWNLWVNPGTAMAR.I + Dioxidation (W); Oxidation (M); Trp->Kynurenin (W)
			2455.0405	2454.0332	2454.1386	-42.95	236	-	258	0	161	S.ANFEIVNNCPYTVWAAASPGGGR.R + Trp->Kynurenin (W)
			2483.0286	2482.0213	2482.1335	-45.21	236	-	258	0	144	S.ANFEIVNNCPYTVWAAASPGGGR.R + Dioxidation (W)
		gi|270271313	2358.8113	2357.8040	2357.9100	-44.94	175	-	194	0	142	K.TNEYCCTNGQGSCGPTYFSR.F
633										Homolgous with
		gi|77744869 Mass: 20892 Score: 110 Expect: 1.5e-005 Matches: 8
			temperature-induced lipocalin' [Gossypium arboreum]
			Observed	Mr(expt)	Mr(calc)	ppm	Start		End	Miss	Ions	Peptide
			1027.4857	1026.4784	1026.5321	-52.23	117	-	123	0	29	K.YLWILCR.Q + Trp->Kynurenin (W)
			1039.4812	1038.4739	1038.5321	-55.98	117	-	123	0	(27)	K.YLWILCR.Q + Oxidation (HW)
			1750.7455	1749.7382	1749.8403	-58.32	16	-	29	0	81	K.WYEIASFPSFFQPK.K + Trp->Kynurenin (W)
		gi|572168594	2537.1070	2536.0997	2536.2306	-51.62	44	-	66	1	94	R.ATYTLNSDGTVHVLNETWNGGKR.T + Trp->Kynurenin (W)
669										Homolgous with							Blast
		gi|23049900 Mass: 20537 Score: 356 Expect: 5e-029 Matches: 7 Frame: 1								putative early nodulin-like 2 predicted GPI-anchored protein [Trifolium pratense]					Score	Expect	Identities	Positives	Gaps
	EST		EST0113 Trifolium purpureum cDNA Trifolium purpureum cDNA clone T 200 similar to Hydroxymethyl glutaryl-CoA synthase, mRNA sequence							Sequence ID: gi|84468408|dbj|BAE71287.1|Length: 313Number of Matches: 1					237 bits(604)	2e-74()	121/154(79%)	125/154(81%)	17/154(11%)
			Observed	Mr(expt)	Mr(calc)	ppm	Start		End	Miss	Ions	Peptide
			1444.6251	1443.6178	1443.6154	1.68	115	-	126	0	94	K.FEDGDTEFTLDR.S
			1572.7189	1571.7116	1571.7104	0.78	114	-	126	1	114	K.KFEDGDTEFTLDR.S
			2126.0459	2125.0386	2125.0328	2.76	109	-	126	2	135	K.TNPIKKFEDGDTEFTLDR.S
	EST	gi|11958567	1086.5483	1085.5411	1085.5546	-12.45	97	-	106	0	68	R.AGPFYFISGK.D
			2015.8900	2014.8827	2014.8769	2.88	29	-	45	0	120	K.DGWTLNPSENYNQWAGR.N + 2 Trp->Kynurenin (W)
		gi|84468408	1011.6474	1010.6401	1010.6488	-8.60	103	-	111	0	71	K.LTLVVISPR.K + Ser->Thr (S)
710										Homolgous with
		gi|7381205 Mass: 14784 Score: 150 Expect: 1.5e-009 Matches: 8
			pre-hevein-like protein [Pisum sativum]
			Observed	Mr(expt)	Mr(calc)	ppm	Start		End	Miss	Ions	Peptide
			1629.7185	1628.7112	1628.7406	-18.03	53	-	67	0	25	K.YGWTAFCGPVGPTGR.E + Trp->Kynurenin (W)
			2163.9553	2162.9480	2162.9406	3.46	17	-	33	0	116	R.ATYNNYNPQNINWDYNR.A + Trp->Kynurenin (W)
		gi|401555353	1828.8479	1827.8406	1827.7999	22.3	68	-	84	0	96	R.SQYGWTAFCGPAGPTGR.D + Oxidation (HW)
	EST	gi|32544574	1601.7262	1600.7189	1600.7093	6.02	16	-	30	0	98	K.YGWTAFCGPAGPTGR.D + Trp->Kynurenin (W)
			1629.7185	1628.7112	1628.7042	4.32	16	-	30	0	102	K.YGWTAFCGPAGPTGR.D + Dioxidation (W)
157										Homolgous with
		gi|356553152 Mass: 35619 Score: 206 Expect: 3.7e-015 Matches: 8
			PREDICTED: peroxidase 4-like [Glycine max]
			Observed	Mr(expt)	Mr(calc)	ppm	Start		End	Miss	Ions	Peptide
			2101.0889	2100.0816	2100.0708	5.16	112	-	131	0	70	K.VEALCPGVVSCADIVTIAAR.D
			2316.2092	2315.2020	2315.1977	1.82	110	-	131	1	124	K.SKVEALCPGVVSCADIVTIAAR.D
	EST	gi|83666811	1399.6216	1398.6143	1398.6204	-4.37	235	-	245	0	75	R.TPTHFDNNYYK.N
			2101.0889	2100.0816	2100.0852	-1.70	252	-	271	0	114	R.GLLHSDQVLFNGGTTDSLVK.T
			2316.2092	2315.2020	2315.1977	1.82	100	-	121	1	147	K.SKVEAICPGVVSCADIVAITAR.D
			1399.6216	1398.6143	1398.6204	-4.36	249	-	259	0	82	Q.TPTHFDNNYYK.N
			1546.75	TSGSGDNNLANLDLR								TNGTGDNNLANLDFR
241										Homolgous with
		gi|502131776 Mass: 39316 Score: 314 Expect: 5.9e-026 Matches: 7
			PREDICTED: acidic mammalian chitinase-like [Cicer arietinum]
			Observed	Mr(expt)	Mr(calc)	ppm	Start		End	Miss	Ions	Peptide
			1236.6631	1235.6558	1235.6874	-25.53	120	-	130	1	76	K.SFIDSSIKLAR.D
			1364.7593	1363.7520	1363.7823	-22.23	119	-	130	2	108	R.KSFIDSSIKLAR.D
			1492.7199	1491.7126	1491.7206	-5.35	231	-	244	0	114	K.NPTGQFSVDEGITK.W
			1211	IALGVPFYGFK
285										Homolgous with
		gi|357517805 Mass: 69606 Score: 541 Expect: 1.2e-048 Matches: 16
			Endochitinase [Medicago truncatula]
			Observed	Mr(expt)	Mr(calc)	ppm	Start		End	Miss	Ions	Peptide
			1445.7202	1444.7129	1444.6219	63.0	118	-	131	0	105	R.SFNGFGTTGDDATR.K
			1760.9984	1759.9911	1759.8642	72.1	192	-	207	0	138	R.GPIQLTHNYNYGQAGK.A
			1876.9871	1875.9798	1875.8363	76.5	101	-	117	0	153	R.CAGHGFYTYDGFIAAAR.S
			2401.4526	2400.4454	2400.2173	95.0	208	-	229	0	144	K.AINEDLINNPDLVSTNPTVSFK.T
		gi|212726058	1961.1730	1960.1657	1960.0088	80.0	261	-	279	0	103	R.VPGYGVITNIINGGLECGK.G
		gi|502153653	2565.4148	2564.4075	2564.1536	99.0	297	-	318	0	163	R.YCQLLGVNPGDNLDCNNQRPFA.-
			2318	FGFCGSTDQYCGAGCQSQCK								FGFCGNTDQYCGDGCQSQCK
340										Homolgous with
		gi|357476371 Mass: 35911 Score: 725 Expect: 4.6e-067 Matches: 18
			Peroxidase [Medicago truncatula]
			Observed	Mr(expt)	Mr(calc)	ppm	Start		End	Miss	Ions	Peptide
			1289.6837	1288.6764	1288.6809	-3.46	123	-	134	0	124	K.VSCADILALATR.D
			1507.8232	1506.8160	1506.8195	-2.34	51	-	63	0	92	K.FQQTFVTVPATLR.L
			1635.9070	1634.8997	1634.9144	-9.02	50	-	63	1	111	K.KFQQTFVTVPATLR.L
			1760.9058	1759.8985	1759.9105	-6.81	135	-	151	0	160	R.DVINLAGGPSYTVELGR.F
			2672.2036	2671.1963	2671.2159	-7.34	64	-	87	0	188	R.LFFHDCFVQGCDASVLVASSGNNK.A
			2193.0715	2192.0642	2192.0797	-7.04	26	-	44	0	133	A.QLSPNHYANICPNVQSIVR.S + Gln->pyro-Glu (N-term Q)
			1613.8080	1612.8007	1612.8097	-5.57	264	-	277	0	121	K.GLFTSDQILFTDTR.S
			1100.5430	1099.5357	1099.5444	-7.91	111	-	120	0	52	K.AALDAVPQCR.N
384										Homolgous with
		gi|357448997 Mass: 40425 Score: 337 Expect: 2.9e-028 Matches: 16
			Glucan endo-1,3-beta-glucosidase [Medicago truncatula]
			Observed	Mr(expt)	Mr(calc)	ppm	Start		End	Miss	Ions	Peptide
			1473.7521	1472.7448	1472.7623	-11.88	61	-	73	0	92	R.LYDPNQAALEALR.N
			1645.9470	1644.9397	1644.9351	2.80	136	-	149	0	102	K.FVLPAIQNIYQAIR.A
			2319.0601	2318.0528	2318.0452	3.29	264	-	285	0	118	K.VVVSESGWPSDGGFATTYDNAR.V + Trp->Kynurenin (W)
			2347.0642	2346.0569	2346.0401	7.20	264	-	285	0	(98)	K.VVVSESGWPSDGGFATTYDNAR.V + Dioxidation (W)
		gi|217072784	1922.0436	1921.0363	1921.0309	2.81	217	-	233	0	122	K.DISLQYALFTSPNVVVR.D
		gi|118763538	1517.7463	1516.7391	1516.7885	-32.61	67	-	79	0	50	R.LYDPNQEVLSALR.G
406										Homolgous with
		gi|357437719 Mass: 51682 Score: 603 Expect: 7.4e-055 Matches: 17
			Cysteine proteinase [Medicago truncatula]
			Observed	Mr(expt)	Mr(calc)	ppm	Start		End	Miss	Ions	Peptide
			1508.8279	1507.8206	1507.8107	6.58	270	-	285	0	131	K.AVANQPIAVAVEGGGR.E
			1608.7813	1607.7740	1607.7620	7.44	286	-	298	0	111	R.EFQLYEYGVFTGR.C
			1632.7207	1631.7134	1631.6964	10.4	325	-	338	0	68	R.NSWGGSWGEQGYIR.L + Dioxidation (W); Trp->Kynurenin (W)
			2296.1309	2295.1236	2295.1158	3.39	250	-	269	0	146	K.VVTIDDYEDVPAYDELALQK.A
			3098.5727	3097.5655	3097.5621	1.08	270	-	298	1	133	K.AVANQPIAVAVEGGGREFQLYEYGVFTGR.C
446										Homolgous with
		gi|5777611 Mass: 22875 Score: 335 Expect: 4.6e-028 Matches: 12
			cysteine protease [Medicago sativa]
			Observed	Mr(expt)	Mr(calc)	ppm	Start		End	Miss	Ions	Peptide
			1927.9918	1926.9845	1927.0316	-24.42	145	-	163	0	184	R.LDHGVLLVGFGSGGYAPIR.L
			2528.0654	2527.0582	2527.1319	-29.19	24	-	44	0	123	K.LVSLSEQQLVDCDHVCDPEER.N
		gi|357438145	1901.8916	1900.8843	1900.9319	-25.04	127	-	142	0	82	K.APILPTNNLPEDFDWR.E + Trp->Kynurenin (W)
			2159.0181	2158.0108	2158.0695	-27.18	127	-	144	1	87	K.APILPTNNLPEDFDWREK.G + Trp->Kynurenin (W)
			2187.0147	2186.0074	2186.0644	-26.07	127	-	144	1	(84)	K.APILPTNNLPEDFDWREK.G + Dioxidation (W)
504										Homolgous with
		gi|228204925 Mass: 33619 Score: 452 Expect: 9.3e-040 Matches: 24
			chitinase class III-1 [Medicago sativa]
			Observed	Mr(expt)	Mr(calc)	ppm	Start		End	Miss	Ions	Peptide
			1092.4601	1091.4528	1091.5029	-45.94	86	-	94	0	67	R.DSINICQSR.G
			1111.4623	1110.4550	1110.5280	-65.77	277	-	285	0	30	K.YGGVMLWNR.R + Oxidation (M)
			1127.4587	1126.4515	1126.5230	-63.47	277	-	285	0	(28)	K.YGGVMLWNR.R + Oxidation (HW); Oxidation (M)
			1143.4578	1142.4505	1142.5179	-58.98	277	-	285	0	(22)	K.YGGVMLWNR.R + Dioxidation (W); Oxidation (M)
			1514.6924	1513.6851	1513.7525	-44.52	286	-	298	1	73	R.RFDVQSGYSSQIK.R
			2504.1392	2503.1319	2503.2166	-33.84	44	-	66	0	225	R.DTCNTGLFNIVNIAFLSTFGSGR.Q
			2212.9980	2211.9907	2212.0630	-32.66	67	-	85	0	124	R.QPQLNLAGHCNPPNCQILR.D + Gln->pyro-Glu (N-term Q)
			1852.8125	1851.8052	1851.8752	-37.76	27	-	43	0	125	A.GDLVIYWGQDNGDGALR.D + Trp->Kynurenin (W)
			1880.8032	1879.7959	1879.8701	-39.43	27	-	43	0	119	A.GDLVIYWGQDNGDGALR.D + Dioxidation (W)
			3683.93	VFVGLPATSNAAPSGGFVEAHDLLNQLLPIVKPSPK								VFVGLPATSNAAPSGGFVEAKDLTNQLLPIVKPSPK
567										Homolgous with							Blast
		gi|388505150 Mass: 25464 Score: 405 Expect: 4.6e-035 Matches: 23								PRp27-like protein [Olea europaea subsp. europaea]					Score	Expect	Identities	Positives	Gaps
			unknown [Medicago truncatula]							Sequence ID: gi|396318181|gb|AFN85535.1|Length: 229Number of Matches: 1					325 bits(832)	3e-109()	163/214(76%)	190/214(88%)	1/214(0%)
			Observed	Mr(expt)	Mr(calc)	ppm	Start		End	Miss	Ions	Peptide
			1143.5155	1142.5082	1142.5356	-23.99	99	-	108	0	53	R.YVNSYGGDLR.K
			1188.5085	1187.5013	1187.5683	-56.47	60	-	69	0	10	R.VFQQNNPADR.K
			1242.5046	1241.4974	1241.5313	-27.32	163	-	172	0	66	K.WDQGYDVTAR.F + Dioxidation (W)
			1271.6077	1270.6004	1270.6306	-23.76	99	-	109	1	81	R.YVNSYGGDLRK.E
			1316.6338	1315.6265	1315.6633	-27.95	60	-	70	1	36	R.VFQQNNPADRK.N
			1615.7527	1614.7454	1614.8042	-36.41	194	-	207	0	90	R.NGYSDQFFVQLLGK.T
			1749.8315	1748.8242	1748.8693	-25.80	20	-	36	0	114	A.VDYSVTNNALSTPGGVR.F
		gi|396318181	1188.5085	1187.5013	1187.5281	-22.60	180	-	188	0	78	R.FLDYCDSLR.S
			1242.5046	1241.4974	1241.5313	-27.32	170	-	179	0	66	R.WDQGYDVTAR.F + Dioxidation (W)
637										Homolgous with							Blast
		gi|157976913 Mass: 29512 Score: 413 Expect: 1e-034 Matches: 14 Frame: 3								thaumatin-like pathogenesis-related protein 4-like precursor [Cicer arietinum]					Score	Expect	Identities	Positives	Gaps
			ALF-R-3_2007-07-16_1/ALF(R)-3_E02_006_1 Alfalfa (Medicago sativa) Trichome isolated from the stem Medicago sativa cDNA, mRNA sequence							Sequence ID: gi|525314506|ref|NP_001266038.1|Length: 175Number of Matches: 1					295 bits(756)	9e-98()	130/159(82%)	143/159(89%)	0/159(0%)
			Observed	Mr(expt)	Mr(calc)	ppm	Start		End	Miss	Ions	Peptide
			1239.5054	1238.4981	1238.5714	-59.17	185	-	195	0	78	K.TVTCPAGTNYR.I
			1410.6003	1409.5931	1409.6762	-58.96	54	-	65	0	61	R.CSYTVWPAGIPR.G + Trp->Kynurenin (W)
			1438.5892	1437.5820	1437.6711	-61.99	54	-	65	0	(49)	R.CSYTVWPAGIPR.G + Dioxidation (W)
			1759.6368	1758.6296	1758.7268	-55.27	170	-	184	0	90	R.DSNCPDAYHQPNDVK.T
			2046.9160	2045.9087	2046.0130	-50.97	70	-	89	0	170	R.QLNSGQTWALDVPAGTSAAR.I + Trp->Kynurenin (W)
			2074.9111	2073.9039	2074.0079	-50.18	70	-	89	0	(126)	R.QLNSGQTWALDVPAGTSAAR.I + Dioxidation (W)
687										Homolgous with							Blast
		gi|388515239 Mass: 16574 Score: 234 Expect: 5.9e-018 Matches: 18								pathogenesis-related protein 4A [Pisum sativum]					Score	Expect	Identities	Positives	Gaps
			unknown [Medicago truncatula]							Sequence ID: gb|AAF61434.1|AF137351_1Length: 145Number of Matches: 1					242 bits(617)	3e-79	118/146(81%)	125/146(85%)	3/146(2%)
			Observed	Mr(expt)	Mr(calc)	ppm	Start		End	Miss	Ions	Peptide
			1500.7181	1499.7109	1499.6616	32.8	68	-	80	0	79	K.YGWTAFCGPQGPR.G + Trp->Kynurenin (W)
			1512.7164	1511.7092	1511.6616	31.5	68	-	80	0	(65)	K.YGWTAFCGPQGPR.G + Oxidation (HW)
			1528.7128	1527.7055	1527.6565	32.1	68	-	80	0	(71)	K.YGWTAFCGPQGPR.G + Dioxidation (W)
			2202.0120	2201.0047	2200.9926	5.49	32	-	48	0	140	R.STYHLYNPQNINWDYNR.A + Trp->Kynurenin (W)
			2214.0068	2212.9996	2212.9926	3.15	32	-	48	0	(93)	R.STYHLYNPQNINWDYNR.A + Oxidation (HW)
		gi|7381203	1317.7680	1316.7607	1316.7048	42.4	92	-	104	0	107	R.VTNTATGAQVTVR.I
714										Homolgous with							Blast
		gi|388510242 Mass: 24994 Score: 325 Expect: 4.6e-027 Matches: 15								PREDICTED: oxygen-evolving enhancer protein 3, chloroplastic-like [Cicer arietinum]					Score	Expect	Identities	Positives	Gaps
			unknown [Medicago truncatula]							Sequence ID: ref|XP_004515373.1|Length: 236Number of Matches: 1					399 bits(1024)	4e-138	205/238(86%)	217/238(91%)	8/238(3%)
			Observed	Mr(expt)	Mr(calc)	ppm	Start		End	Miss	Ions	Peptide
			1279.6260	1278.6187	1278.6357	-13.27	153	-	162	0	68	K.AWPYLQNDLR.L + Trp->Kynurenin (W)
			1525.7283	1524.7210	1524.7460	-16.40	194	-	206	0	90	K.LFQDIDNLDYAAK.V
			1577.8195	1576.8122	1576.8249	-8.08	121	-	134	0	90	R.FYLQPLTPTEAAAR.A
			1923.0664	1922.0591	1922.0625	-1.75	165	-	181	1	52	R.AGYLRYDLNTIISAKPK.D
			1430.7490	1429.7417	1429.7565	-10.33	122	-	134	0	77	F.YLQPLTPTEAAAR.A
174										Homolgous with
		gi|971562 Mass: 38765 Score: 297 Expect: 2.9e-024 Matches: 10
			peroxidase1C [Medicago sativa]
			Observed	Mr(expt)	Mr(calc)	ppm	Start		End	Miss	Ions	Peptide
			1075.5753	1074.5680	1074.5029	60.6	200	-	208	0	69	R.AHCAQFVSR.L
			1567.7430	1566.7358	1566.6991	23.4	290	-	302	0	107	K.FSTDQNAFFESFK.A
			1984.0627	1983.0555	1983.0425	6.53	158	-	175	0	105	R.TLANQNLPAPFNSLDQLK.A
			1053.5809	1052.5736	1052.5179	53.0	27	-	35	0	49	A.QLSPTFYSK.T + Gln->pyro-Glu (N-term Q)
			2423.2240	2422.2167	2422.2227	-2.49	267	-	289	0	141	K.GLLQSDQELFSTSGADTISIVNK.F
248										Homolgous with
		gi|357504799 Mass: 60877 Score: 282 Expect: 9.3e-023 Matches: 21
			Pectinesterase [Medicago truncatula]
			Observed	Mr(expt)	Mr(calc)	ppm	Start		End	Miss	Ions	Peptide
			1585.8315	1584.8243	1584.8220	1.44	254	-	269	1	56	K.TVAQAVASAPDNGKTR.Y
			1650.7891	1649.7818	1649.7798	1.22	364	-	377	0	51	K.IDAFQDTLYAHSNR.Q
			1690.8788	1689.8715	1689.8686	1.71	319	-	335	0	93	K.SATVAAVGDGFIAQDIR.F
			1938.9012	1937.8940	1937.9054	-5.89	362	-	377	1	41	R.CKIDAFQDTLYAHSNR.Q
	EST	gi|428295015	1766.9353	1765.9280	1765.9223	3.21	71	-	86	1	94	R.FQNTAGPEKHQAVALR.V
		gi|357448423 Mass: 38854 Score: 74 Expect: 0.059 Matches: 7
			Peroxidase [Medicago truncatula]
			Observed	Mr(expt)	Mr(calc)	ppm	Start		End	Miss	Ions	Peptide
			1098.6598	1097.6525	1097.6557	-2.88	103	-	111	1	59	R.RLDVINQIK.T
296										Homolgous with
		gi|357517805 Mass: 69606 Score: 422 Expect: 9.3e-037 Matches: 7
			Endochitinase [Medicago truncatula]
			Observed	Mr(expt)	Mr(calc)	ppm	Start		End	Miss	Ions	Peptide
			1445.6659	1444.6586	1444.6219	25.4	118	-	131	0	111	R.SFNGFGTTGDDATR.K
			1760.9664	1759.9592	1759.8642	54.0	192	-	207	0	158	R.GPIQLTHNYNYGQAGK.A
			1876.9653	1875.9581	1875.8363	64.9	101	-	117	0	154	R.CAGHGFYTYDGFIAAAR.S
			2401.4717	2400.4644	2400.2173	103	208	-	229	0	154	K.AINEDLINNPDLVSTNPTVSFK.T
			2318.0967	2317.0894	2316.8658	96.5	363	-	382	0	169	K.FGWCGTTDQYCGAGCQSQCR.S + Thr->Ser (T); Trp->Phe (W); Arg->Lys (R)
		gi|212726058	1961.1527	1960.1454	1960.0088	69.7	261	-	279	0	124	R.VPGYGVITNIINGGLECGK.G
		gi|502153653	2565.4402	2564.4329	2564.1536	109	297	-	318	0	158	R.YCQLLGVNPGDNLDCNNQRPFA.-
349										Homolgous with
		gi|13992528 Mass: 35900 Score: 104 Expect: 5.9e-005 Matches: 4
			peroxidase2 [Medicago sativa]
			Observed	Mr(expt)	Mr(calc)	ppm	Start		End	Miss	Ions	Peptide
			1507.8396	1506.8323	1506.8195	8.52	51	-	63	0	104	K.FQQTFVTVPATLR.L
			1613.8270	1612.8197	1612.8097	6.21	264	-	277	0	90	K.GLFTSDQILFTDTR.S
		gi|156058340 Mass: 41738 Score: 163 Expect: 1.3e-10 Matches: 1
			aspartate protease [Sclerotinia sclerotiorum 1980]
			Observed	Mr(expt)	Mr(calc)	ppm	Start		End	Miss	Ions	Peptide
			2582.2290	2581.2217	2581.2159	2.25	313	-	337	0	167	K.GASYSNSYGGYVFPCSATLPTLSFK.I + Tyr->Ala (Y)
			2722.2650	2721.2577	2721.2447	4.80	251	-	275	0	78	K.YTGSLTYTSVSSGNGFWEFPSTSYK.V + Gly->Ala (G); Trp->Kynurenin (W); Tyr->Ser (Y); Ser->Thr (S)
385										Homolgous with
		gi|357474069 Mass: 36057 Score: 558 Expect: 2.3e-050 Matches: 15
			Endo-beta-1 3-glucanase [Medicago truncatula]
			Observed	Mr(expt)	Mr(calc)	ppm	Start		End	Miss	Ions	Peptide
			1183.5857	1182.5784	1182.5921	-11.56	97	-	106	0	83	K.YVTPYAQDVK.I
			1284.6722	1283.6650	1283.6761	-8.70	205	-	215	0	65	K.QSISLDYALFK.Q
			1732.8243	1731.8171	1731.8217	-2.65	305	-	320	0	133	K.TGAATEQHFGLFNPDK.S
			2034.9867	2033.9794	2033.9807	-0.62	305	-	323	1	153	K.TGAATEQHFGLFNPDKSSK.Y
			2146.0286	2145.0213	2145.0201	0.57	287	-	304	0	93	K.RPGAIETYLFAMFDENQK.T + Oxidation (M)
			1360.7390	1359.7317	1359.7438	-8.91	174	-	184	0	61	K.QYLQPIIDFLK.N + Gln->pyro-Glu (N-term Q)
418										Homolgous with
		gi|1800141 Mass: 35927 Score: 770 Expect: 1.5e-071 Matches: 19
			class I chitinase [Medicago sativa]
			Observed	Mr(expt)	Mr(calc)	ppm	Start		End	Miss	Ions	Peptide
			1419.8055	1418.7983	1418.7082	63.5	97	-	109	0	114	K.GLYTYDAFISAAK.A
			1467.7711	1466.7638	1466.6790	57.8	110	-	123	0	114	K.AFPNFANNGDTATK.K
			1916.9155	1915.9083	1915.8635	23.3	184	-	199	0	112	R.GPIQISWNYNYGQCGR.A + Trp->Kynurenin (W)
			1981.0164	1980.0091	1979.9735	18.0	257	-	275	0	165	R.LSGYGTVTNIINGGLECGR.G
			2273.9419	2272.9346	2272.9365	-0.83	159	-	178	0	123	R.EQNPSTYCQPSSEFPCASGK.Q
			2311.2471	2310.2398	2310.2471	-3.17	200	-	221	0	121	R.AIGVDLLNNPDLVATDPVISFK.T
			2683.1199	2682.1126	2682.1843	-26.72	291	-	314	0	156	R.YCDILGVGYGANLDCFSQRPFGSS.L
447										Homolgous with
		gi|5777611 Mass: 22875 Score: 327 Expect: 2.9e-027 Matches: 9
			cysteine protease [Medicago sativa]
			Observed	Mr(expt)	Mr(calc)	ppm	Start		End	Miss	Ions	Peptide
			1928.0440	1927.0367	1927.0316	2.63	145	-	163	0	176	R.LDHGVLLVGFGSGGYAPIR.L
			2528.1472	2527.1399	2527.1319	3.18	24	-	44	0	132	K.LVSLSEQQLVDCDHVCDPEER.N
		gi|357438145	2159.0820	2158.0748	2158.0695	2.45	127	-	144	1	81	K.APILPTNNLPEDFDWREK.G + Trp->Kynurenin (W)
506										Homolgous with
		gi|357443753 Mass: 31760 Score: 213 Expect: 7.4e-016 Matches: 17
			Chitinase [Medicago truncatula]
			Observed	Mr(expt)	Mr(calc)	ppm	Start		End	Miss	Ions	Peptide
			1116.4531	1115.4459	1115.5070	-54.80	272	-	280	0	(36)	K.YGGVMIWDR.F + Oxidation (M); Trp->Kynurenin (W)
			1128.4548	1127.4476	1127.5070	-52.71	272	-	280	0	(32)	K.YGGVMIWDR.F + Oxidation (HW); Oxidation (M)
			1144.4553	1143.4480	1143.5019	-47.09	272	-	280	0	36	K.YGGVMIWDR.F + Dioxidation (W); Oxidation (M)
			1400.5836	1399.5763	1399.6368	-43.19	281	-	293	0	116	R.FNDGQSGYSNAIK.G
			2498.0764	2497.0691	2497.1332	-25.66	272	-	293	1	45	K.YGGVMIWDRFNDGQSGYSNAIK.G + Oxidation (M); Trp->Kynurenin (W)
	EST	gi|50316609	3292.7332	3291.7259	3291.7503	-7.43	42	-	74	0	206	K.QVFLGVPANDAAAPSGGFIPSDVLNSQVLPAIK.G
	EST	gi|260524800	2316.0640	2315.0567	2315.1256	-29.77	56	-	76	0	108	K.VYLSAAPQCPYPDAHLDSAIK.T
574										Homolgous with
		gi|358348728 Mass: 26482 Score: 437 Expect: 2.9e-038 Matches: 13
			Alpha-amylase/subtilisin inhibitor [Medicago truncatula]
			Observed	Mr(expt)	Mr(calc)	ppm	Start		End	Miss	Ions	Peptide
			1284.6082	1283.6009	1283.6510	-39.05	132	-	143	0	112	R.VIIAGSDGSYFR.I
			1440.6995	1439.6922	1439.7521	-41.62	131	-	143	1	93	R.RVIIAGSDGSYFR.I
			1450.5002	1449.4930	1449.5476	-37.68	157	-	167	0	68	R.FCPTDTCSFCR.F
			1754.8457	1753.8384	1753.8999	-35.04	43	-	58	1	133	R.GKEYYIKPAITDSGGR.F
			1554.6937	1553.6864	1554.7249	-1.0385	168	-	181	1	52	R.FDCGFVGGLRENGK.I
			1126	FDCGFVGGLR								FNCGFVGGLR
			1139	AEFGGLYNIR								AEFEGVYNIR
			1710	LLLALDGSVLPVVFVR								ILLALDGGVLPVVFECYTK
			1781	LLLALDGSVLPVVFVRA								ILLALDGGVLPVVFECYTK
641										Homolgous with
		gi|548589 Mass: 18028 Score: 151 Expect: 1.2e-009 Matches: 14
			RecName: Full=Pathogenesis-related protein PRB1-3; AltName: Full=HV-8; AltName: Full=PR-1B; Flags: Precursor
			Observed	Mr(expt)	Mr(calc)	ppm	Start		End	Miss	Ions	Peptide
			1408.6975	1407.6902	1407.6718	13.1	118	-	128	0	94	K.VCGHYTQVVWR.A + Trp->Kynurenin (W)
			1420.6954	1419.6882	1419.6718	11.5	118	-	128	0	(69)	K.VCGHYTQVVWR.A + Oxidation (HW)
			1436.6932	1435.6860	1435.6667	13.4	118	-	128	0	(68)	K.VCGHYTQVVWR.A + Dioxidation (W)
			2653.3210	2652.3138	2652.3408	-10.21	40	-	64	1	40	R.AAVGVGAVSWSTKLQAFAQNYANQR.I + Oxidation (HW)
		gi|11425148	GeneID; 11425148 Full=Pathogenesis-related protein 1a;
			1686/1842	QDSQADYVNAHNDARR						FASTS
			1292	YDENN						2.4e-07
689										Homolgous with
		gi|357437719 Mass: 51682 Score: 98 Expect: 0.00025 Matches: 12
			Cysteine proteinase [Medicago truncatula]
			Observed	Mr(expt)	Mr(calc)	ppm	Start		End	Miss	Ions	Peptide
			1608.7769	1607.7696	1607.7620	4.71	286	-	298	0	80	R.EFQLYEYGVFTGR.C
		Sequence ID: gi|156064511|ref|XP_001598177.1|	predicted protein [Sclerotinia sclerotiorum 1980]
			predicted protein [Sclerotinia sclerotiorum 1980]
			1480	AEEQCYTDA,								AEEQCYTDY
			1864	TSTQLYYLVNCFNNK			FASTS			1.8e-13		SSTQIYYLVNCFNNK
715										Homolgous with
		gi|357518823 Mass: 19518 Score: 290 Expect: 1.5e-023 Matches: 10
			hypothetical protein MTR_8g085580 [Medicago truncatula]
			Observed	Mr(expt)	Mr(calc)	ppm	Start		End	Miss	Ions	Peptide
			1441.7330	1440.7258	1440.7402	-10.00	101	-	111	0	78	R.VFIWFNVDEIR.V + Trp->Kynurenin (W)
			1453.7356	1452.7283	1452.7402	-8.15	101	-	111	0	(63)	R.VFIWFNVDEIR.V + Oxidation (HW)
			1469.7304	1468.7231	1468.7351	-8.16	101	-	111	0	(66)	R.VFIWFNVDEIR.V + Dioxidation (W)
			2310.1306	2309.1233	2309.1176	2.50	37	-	58	0	206	K.FGLPSGLLPNSVTDYSLSDDGR.F
	EST	gi|50320562	1096.5768	1095.5695	1095.5812	-10.64	104	-	113	0	70	K.LSYGSISELK.G
91										Homolgous with
		gi|3913031 Mass: 56446 Score: 94 Expect: 0.00057 Matches: 12
			RecName: Full=Beta-amylase; AltName: Full=1,4-alpha-D-glucan maltohydrolase
			Observed	Mr(expt)	Mr(calc)	ppm	Start		End	Miss	Ions	Peptide
			1018.5009	1017.4936	1017.4953	-1.67	414	-	421	0	6	R.MYGVTYLR.L + Oxidation (M)
			1349.6119	1348.6047	1348.6220	-12.88	150	-	160	0	27	R.TAIEIYSDYMK.S + Oxidation (M)
			2087.0784	2086.0711	2086.0596	5.52	132	-	149	0	29	R.NQEYLSIGVDNKPIFHGR.T
			2249.1753	2248.1680	2248.1600	3.57	387	-	406	0	21	R.YDATAYNQIILNARPQGVNK.D
			1990.9380	1989.9307	1989.9180	6.38	306	-	323	0	30	K.APNHAAELTAGYYNLDDR.D
126										Homolgous with
		gi|357455947 Mass: 56520 Score: 113 Expect: 7.4e-006 Matches: 9
			Glucan 1,3-beta-glucosidase [Medicago truncatula]
			Observed	Mr(expt)	Mr(calc)	ppm	Start		End	Miss	Ions	Peptide
			1405.7119	1404.7046	1404.7037	0.65	350	-	360	2	14	K.KYYKEAYDAVR.K
			1518.7833	1517.7761	1517.7586	11.5	74	-	89	0	64	K.YLAADNGGGAGIVANR.D
			2003.0681	2002.0608	2002.0483	6.25	128	-	145	0	34	K.IVAVSNSPSNQETFQIIR.N
			2205.0852	2204.0779	2204.0570	9.48	280	-	300	0	17	K.VIVDLHAVEGSQNGNDHSGTR.D
		gi|502127349	1313.6605	1312.6532	1312.6411	9.22	457	-	467	0	30	R.YAQAQLDVYSR.A
164										Homolgous with
		gi|255559665 Mass: 40065 Score: 54 Expect: 6.4 Matches: 1
			alpha-galactosidase/alpha-n-acetylgalactosaminidase, putative [Ricinus communis]
			Observed	Mr(expt)	Mr(calc)	ppm	Start		End	Miss	Ions	Peptide
			1584.8329	1583.8256	1583.8267	-0.70	251	-	265	0	42	K.EVIAVNQDSLGVQGR.K
			1113.6038	1112.5965	1112.6012	-4.25	228	-	237	0	22	K.APLLIGCDVR.N
	EST	gi|157976851	1322.6781	1321.6708	1321.6626	6.20	34	-	46	0	59	K.VLNGDAVSSFSAR.V
238										Homolgous with
		gi|537313 Mass: 40902 Score: 230 Expect: 1.5e-017 Matches: 12								pfam04862
			unknown protein [Medicago sativa]
			Observed	Mr(expt)	Mr(calc)	ppm	Start		End	Miss	Ions	Peptide
			1132.6876	1131.6803	1131.6764	3.47	329	-	339	1	7	R.AALKFVAVGTR.T
			1470.6461	1469.6388	1469.6683	-20.05	111	-	122	0	3	K.GMYYSITFMVAR.T + 2 Oxidation (M)
			1563.7538	1562.7465	1562.7478	-0.81	249	-	262	0	81	K.YLDSGHFSVPQGTR.A
			1711.9699	1710.9626	1710.9628	-0.13	263	-	279	1	108	R.AVELVAGKESAIAQVAR.T
			1733.8782	1732.8709	1732.8818	-6.30	80	-	95	0	23	K.QGDMLLVVPEGAYAVR.L + Oxidation (M)
373										Homolgous with
		gi|357474069 Mass: 36057 Score: 248 Expect: 2.3e-019 Matches: 10
			Endo-beta-1 3-glucanase [Medicago truncatula]
			Observed	Mr(expt)	Mr(calc)	ppm	Start		End	Miss	Ions	Peptide
			1183.5919	1182.5846	1182.5921	-6.29	97	-	106	0	52	K.YVTPYAQDVK.I
			1284.6730	1283.6657	1283.6761	-8.13	205	-	215	0	52	K.QSISLDYALFK.Q
			1732.8280	1731.8207	1731.8217	-0.54	305	-	320	0	63	K.TGAATEQHFGLFNPDK.S
			2034.9823	2033.9750	2033.9807	-2.77	305	-	323	1	51	K.TGAATEQHFGLFNPDKSSK.Y
			2146.0281	2145.0208	2145.0201	0.34	287	-	304	0	24	K.RPGAIETYLFAMFDENQK.T + Oxidation (M)
			1475.77	IYSPDEQALQALK								IYFPDEQALQALK
133										Homolgous with
		gi|358348728 Mass: 26482 Score: 457 Expect: 2.9e-040 Matches: 14
			Alpha-amylase/subtilisin inhibitor [Medicago truncatula]
			Observed	Mr(expt)	Mr(calc)	ppm	Start		End	Miss	Ions	Peptide
			1189.6691	1188.6618	1188.6907	-24.31	82	-	92	0	71	K.GLPVIFTPFAK.E
			1284.6653	1283.6580	1283.6510	5.46	132	-	143	0	109	R.VIIAGSDGSYFR.I
			1440.7532	1439.7459	1439.7521	-4.31	131	-	143	1	66	R.RVIIAGSDGSYFR.I
			1450.5588	1449.5516	1449.5476	2.75	157	-	167	0	72	R.FCPTDTCSFCR.F
			1754.9158	1753.9085	1753.8999	4.92	43	-	58	1	112	R.GKEYYIKPAITDSGGR.F
			1555.7567	1554.7494	1554.7249	15.8	168	-	181	1	32	R.FDCGFVGGLRENGK.I
			1139	AEFGGLYNLR								AEFEGVYNIR
			1211	AEFEGLYNLR								AEFEGVYNIR
			1126	FNCGFVGGLR								FDCGFVGGLR
			1931	QSENEPVLDTKGHPLER + PYRO-GLU								QSENEKILDTKGHPLER
252										Homolgous with
	1045	gi|572168594 Mass: 19197 Score: 82 Expect: 0.011 Matches: 1
			temperature induced lipocalin [Medicago falcata]
			Observed	Mr(expt)	Mr(calc)	ppm	Start		End	Miss	Ions	Peptide
			1779.8868	1778.8795	1778.8839	-2.46	132	-	146	0	82	R.QPHLDEAIYNQLVEK.A + Gln->pyro-Glu (N-term Q)
			1514	KDKEVVKGVDLER								GKDKEVVKGVDLER
295										Homolgous with
		gi|357518499 Mass: 5886 Score: 94 Expect: 0.00075 Matches: 1
			Ubiquitin [Medicago truncatula]
			Observed	Mr(expt)	Mr(calc)	ppm	Start		End	Miss	Ions	Peptide
			1523.7798	1522.7725	1522.7740	-0.94	38	-	50	1	90	K.IQDKEGIPPDQQR.L
			1722.9142	1721.9069	1721.9060	0.52	36	-	50	2	87	K.AKIQDKEGIPPDQQR.L
		gi|71534954	2114.1620	2113.1547	2113.1531	0.76	18	-	35	1	78	R.TLADYNIQKESTLHLVLR.L
165										Homolgous with							Blast
		gi|157976851 Mass: 25663 Score: 149 Expect: 2.5e-008 Matches: 7 Frame: 1								PREDICTED: alpha-galactosidase-like isoform X1 [Cicer arietinum]					Score	Expect	Identities	Positives	Gaps
			ALF-R-18_2007-07-25_1/ALF(R)-18_P18_033_1 Alfalfa (Medicago sativa) Trichome isolated from the stem Medicago sativa cDNA, mRNA sequence							Sequence ID: gi|502136811|ref|XP_004502844.1|					521 bits(1223)	2e-160	166/183(91%)	170/183(92%)	0/183(0%)
			Observed	Mr(expt)	Mr(calc)	ppm	Start		End	Miss	Ions	Peptide
			1113.5988	1112.5915	1112.6012	-8.75	57	-	66	0	16	K.APLLIGCDVR.N
			1322.6741	1321.6668	1321.6626	3.15	156	-	168	0	69	K.VINGDAVSSFSAR.V
			1584.8362	1583.8289	1583.8267	1.37	80	-	94	0	54	K.EVIAVNQDSLGVQGR.K
215										Homolgous with
		gi|502089282 Mass: 48288 Score: 27 Expect: 3.4e+03 Matches: 1
			PREDICTED: aspartic proteinase CDR1-like [Cicer arietinum]
			Observed	Mr(expt)	Mr(calc)	ppm	Start		End	Miss	Ions	Peptide
			1144.6350	1143.6277	1143.6288	-0.94	95	-	104	0	30	K.IYIGTPPVER.F
252										Homolgous with
		gi|502131776 Mass: 39316 Score: 175 Expect: 4.6e-012 Matches: 6
			PREDICTED: acidic mammalian chitinase-like [Cicer arietinum]
			Observed	Mr(expt)	Mr(calc)	ppm	Start		End	Miss	Ions	Peptide
			1236.6560	1235.6487	1235.6874	-31.26	120	-	130	1	43	K.SFIDSSIKLAR.D
			1364.7483	1363.7410	1363.7823	-30.29	119	-	130	2	75	R.KSFIDSSIKLAR.D
			1492.7111	1491.7038	1491.7206	-11.24	231	-	244	0	54	K.NPTGQFSVDEGITK.
			1211	LALGVPFYGFK								LALGLPFYGYK
34										Homolgous with
		gi|357470893 Mass: 68880 Score: 227 Expect: 2.9e-017 Matches: 18
			Nucleotide pyrophosphatase/phosphodiesterase [Medicago truncatula]
			Observed	Mr(expt)	Mr(calc)	ppm	Start		End	Miss	Ions	Peptide
			1017.4638	1016.4565	1016.4637	-7.08	306	-	314	0	32	K.FISFGDMGK.T + Oxidation (M)
			1239.6862	1238.6789	1238.6845	-4.57	109	-	118	0	27	K.LPLLCHYPVK.A
			1979.9796	1978.9723	1978.9782	-2.97	192	-	209	0	9	K.KPLYGHISSIDSTATSMR.L + Oxidation (M)
			1990.0957	1989.0884	1989.0783	5.10	58	-	75	0	79	K.LLDEEFVTVTVTGVSKPR.D
			2168.1221	2167.1148	2167.1161	-0.59	315	-	334	0	53	K.TPLDASEEHYIQPGALSVIK.A
	EST	gi|90646388	1523.7408	1522.7336	1522.7263	4.74	39	-	51	0	84	K.NDLNLEFVTSDTR.E
42										Homolgous with							Blast
		gi|86101085 Mass: 21250 Score: 75 Expect: 5.1 Matches: 1 Frame: 5								Polygalacturonase-like protein [Medicago truncatula]					Score	Expect	Identities	Positives	Gaps
	EST		BB912294 Trifolium pratense three week-old plant Trifolium pratense cDNA clone RCE11537, mRNA sequence							Sequence ID: gi|357442057|ref|XP_003591306.1|Length: 601Number of Matches: 1					254 bits(648)	1e-77()	123/155(79%)	135/155(87%)	6/155(3%)
			Observed	Mr(expt)	Mr(calc)	ppm	Start		End	Miss	Ions	Peptide
			1484.8497	1483.8424	1483.8722	-20.07	53	-	65	2	59	R.ITVKDVIGENIKR.A
		gi|357437609 Mass: 80823 Score: 32 Expect: 1.1e+03 Matches: 1
			Beta-galactosidase [Medicago truncatula]
			Observed	Mr(expt)	Mr(calc)	ppm	Start		End	Miss	Ions	Peptide
			1914.9990	1913.9917	1913.9861	2.96	402	-	418	1	22	K.TVVFNTATVNGHSFHKR.M
		gi|527193998	1255.7210	1254.7137	1254.7084	4.22	24	-	34	0	51	R.ILISGSIHYPR.S
76										Homolgous with
		gi|357443039 Mass: 47322 Score: 479 Expect: 1.9e-042 Matches: 10
			Xyloglucan-specific endoglucanase inhibitor protein [Medicago truncatula]
			Observed	Mr(expt)	Mr(calc)	ppm	Start		End	Miss	Ions	Peptide
			1531.7673	1530.7601	1530.7719	-7.71	177	-	190	0	111	K.VSLPSQFSSAFSFK.N
			1540.7363	1539.7291	1539.7417	-8.19	39	-	52	0	100	R.DTSASTPQYTTQIK.Q
			1760.9108	1759.9035	1759.9145	-6.25	175	-	190	1	135	R.TKVSLPSQFSSAFSFK.N
			2184.0630	2183.0557	2183.0569	-0.54	358	-	377	1	128	R.INDKDVICLGFVDAGSDFAK.T
		gi|357455951 Mass: 53399 Score: 222 Expect: 9.3e-017 Matches: 14
			Receptor-like protein kinase [Medicago truncatula]
			Observed	Mr(expt)	Mr(calc)	ppm	Start		End	Miss	Ions	Peptide
			1070.5555	1069.5483	1069.5444	3.62	392	-	399	0	47	K.TEYLIEFR.G
			1267.6567	1266.6495	1266.6649	-12.16	116	-	126	0	73	K.ISGPFPDFLFK.L
			1317.6544	1316.6471	1316.6724	-19.23	253	-	264	0	83	R.YLELGHNSLSGK.I
			18610	ISTVNPYTIFESSIYK						FASTS
			2446	NLIFTPLITNPVSTAPSSFLGEK						4.4e-29
			1057	SDEYFIGVK
100										Homolgous with
		gi|156060641 Mass: 50732 Score: 48 Expect: 5.4e+02 Matches: 1
			alpha-N-arabinofuranosidase precursor [Sclerotinia sclerotiorum 1980]
			Observed	Mr(expt)	Mr(calc)	ppm	Start		End	Miss	Ions	Peptide
			2380.0698	2379.0625	2379.0437	7.89	382	-	403	0	38	R.TGLGNSACFSFESNDTPGSYIR.H
			1387.7046	1386.6973	1386.6932	2.97	123	-	135	0	76	K.AYGVFISPGTGYR.N
		gi|189201882	1576.7806	1575.7733	1575.7933	-12.66	43	-	56	0	96	R.ALYNAYSGSLYQVK.R
140										Homolgous with
		gi|357497419 Mass: 41124 Score: 178 Expect: 2.3e-012 Matches: 6
			GDSL esterase/lipase [Medicago truncatula]
			Observed	Mr(expt)	Mr(calc)	ppm	Start		End	Miss	Ions	Peptide
			1265.6503	1264.6430	1264.6703	-21.61	84	-	94	0	40	R.VIPDFIAEYAK.L
			2378.9685	2377.9612	2377.9474	5.81	291	-	312	1	57	K.EGAVACCGSGPYNGNYSCGDKR.L
			2922.2769	2921.2696	2921.2450	8.41	316	-	340	0	81	K.GYDLCENPSEYLFFDSTHPTETGSR.I
169										Homolgous with
		gi|255559665 Mass: 40065 Score: 115 Expect: 4.6e-006 Matches: 8
			alpha-galactosidase/alpha-n-acetylgalactosaminidase, putative [Ricinus communis]
			Observed	Mr(expt)	Mr(calc)	ppm	Start		End	Miss	Ions	Peptide
			1113.6167	1112.6094	1112.6012	7.38	228	-	237	0	30	K.APLLIGCDVR.N
			1584.8428	1583.8355	1583.8267	5.53	251	-	265	0	82	K.EVIAVNQDSLGVQGR.K
		gi|475581574	1453.6649	1452.6576	1452.6707	-9.01	169	-	180	0	43	K.YDNCYNLGIPPK.E
	EST	gi|157976851	1322.6753	1321.6680	1321.6626	4.08	156	-	168	0	74	K.VINGDAVSSFSAR.V
			1897.8496	1896.8423	1896.8564	-7.41	169	-	185	0	35	R.VDSHACELYIFTPSTAS.Y
	EST	gi|6708818	1254.7200	1253.7127	1253.7092	2.81	61	-	71	2	34	R.NLKGDLVPDRK.T
191										Homolgous with
		gi|357468459 Mass: 21426 Score: 135 Expect: 4.6e-008 Matches: 9
			Disease resistance response protein [Medicago truncatula]
			Observed	Mr(expt)	Mr(calc)	ppm	Start		End	Miss	Ions	Peptide
			1278.6438	1277.6365	1277.6438	-5.71	148	-	159	0	73	R.EMPVIGGSGLFR.F + Oxidation (M)
			1533.8077	1532.8005	1532.8133	-8.40	146	-	159	1	20	K.VREMPVIGGSGLFR.F + Oxidation (M)
			1955.0919	1954.0846	1954.0847	-0.05	83	-	101	1	26	K.VIDNALTSGPQLSSKLVGR.A
			1375.6271	1374.6198	1374.6304	-7.66	25	-	37	0	92	A.QDETGFVGSIDPK.L + Gln->pyro-Glu (N-term Q)
221										Homolgous with
		gi|357517805 Mass: 69606 Score: 81 Expect: 0.013 Matches: 6
			Endochitinase [Medicago truncatula]
			Observed	Mr(expt)	Mr(calc)	ppm	Start		End	Miss	Ions	Peptide
			1445.6388	1444.6315	1444.6219	6.64	118	-	131	0	42	R.SFNGFGTTGDDATR.K
			1760.8678	1759.8605	1759.8642	-2.07	192	-	207	0	39	R.GPIQLTHNYNYGQAGK.A
																	Blast
		gi|11607727 Mass: 26128 Score: 222 Expect: 1.3e-015 Matches: 15 Frame: 3								aspartic proteinase nepenthesin-1 [Phaseolus vulgaris]					Score	Expect	Identities	Positives	Gaps
			EST456504 DSIL Medicago truncatula cDNA clone pDSIL-19F5, mRNA sequence							Sequence ID: gi|558695562|gb|AHA84134.1|					477 bits(1119)	2e-141	171/245(70%)	179/245(73%)	0/245(0%)
			Observed	Mr(expt)	Mr(calc)	ppm	Start		End	Miss	Ions	Peptide
			1399.7222	1398.7149	1398.7256	-7.63	69	-	80	0	110	R.HPISFVQQTSQK.Y
			1565.8309	1564.8237	1564.8249	-0.81	161	-	174	1	5	R.LPPTAYASLRDSFK.K
			2278.2271	2277.2198	2277.2216	-0.82	138	-	160	0	5	K.LPISSSIFSSGGAIIDSGTVITR.L
			2533.1877	2532.1805	2532.1591	8.42	84	-	107	0	31	K.TFSYCLPSTSSGVGHLTFGASDNK.Y
			2604.1907	2603.1834	2603.1751	3.18	9	-	31	0	41	K.VSNACVYGIQYGDQSFSVGYFSR.E
	EST	gi|268545081	1057.5378	1056.5306	1056.5240	6.20	168	-	176	0	50	K.YTPFSTVSR.S
257										Homolgous with
		gi|357452877 Mass: 35055 Score: 326 Expect: 3.7e-027 Matches: 14
			Peroxidase [Medicago truncatula]
			Observed	Mr(expt)	Mr(calc)	ppm	Start		End	Miss	Ions	Peptide
			1257.7140	1256.7067	1256.6725	27.3	301	-	312	0	64	K.ISPLTGTNGEIR.K
			1385.8060	1384.7988	1384.7674	22.6	301	-	313	1	68	K.ISPLTGTNGEIRK.N
			1461.8002	1460.7929	1460.7657	18.6	117	-	130	0	113	K.ATVSCADILALATR.D
			2197.1746	2196.1673	2196.1651	0.98	258	-	278	0	58	K.GLLHSDQVLFNGGGSQISLVR.K
		gi|357452879	1124.5900	1123.5827	1123.5451	33.5	24	-	32	0	50	A.QLFPNFYGR.T + Gln->pyro-Glu (N-term Q)
			1091	QLNPNFYGR.T + Gln->pyro-Glu (N-term Q)
		FY902401	1524.8424	1523.8351	1523.8056	19.4	40	-	54	0	57	R.DLVALSGSHTIGQAR.C
		gi|13992528 Mass: 35900 Score: 82 Expect: 0.012 Matches: 1
			peroxidase2 [Medicago sativa]
			Observed	Mr(expt)	Mr(calc)	ppm	Start		End	Miss	Ions	Peptide
			1507.8538	1506.8465	1506.8195	17.9	51	-	63	0	83	K.FQQTFVTVPATLR.L
299										Homolgous with
		gi|357465383 Mass: 42748 Score: 62 Expect: 0.85 Matches: 8
			Serpin-like protein [Medicago truncatula]
			Observed	Mr(expt)	Mr(calc)	ppm	Start		End	Miss	Ions	Peptide
			1199.6655	1198.6583	1198.6750	-13.97	164	-	173	0	33	R.LIFANALYFK.G
			1502.8336	1501.8263	1501.8253	0.72	219	-	231	2	21	K.VLGLPYKQGEDKR.Q
			1383.7640	1382.7567	1382.7518	3.59	151	-	163	0	58	K.ELLPLGSVNNATR.L
383										Homolgous with
		gi|357448997 Mass: 40425 Score: 349 Expect: 1.9e-029 Matches: 20
			Glucan endo-1,3-beta-glucosidase [Medicago truncatula]
			Observed	Mr(expt)	Mr(calc)	ppm	Start		End	Miss	Ions	Peptide
			1108.5496	1107.5423	1107.5502	-7.12	326	-	334	0	54	K.HFGVFYPNK.Q
			1180.6312	1179.6240	1179.6288	-4.11	105	-	114	0	75	K.NVLNFYPSVK.I
			1473.7686	1472.7613	1472.7623	-0.70	61	-	73	0	95	R.LYDPNQAALEALR.N
			1645.9468	1644.9395	1644.9351	2.66	136	-	149	0	91	K.FVLPAIQNIYQAIR.
			2331.0728	2330.0655	2330.0452	8.74	264	-	285	0	97	K.VVVSESGWPSDGGFATTYDNAR.V + Oxidation (HW)
																	Blast
		gi|388518933 Mass: 35232 Score: 207 Expect: 2.9e-015 Matches: 7								Endochitinase [Medicago truncatula]					Score	Expect	Identities	Positives	Gaps
			unknown [Medicago truncatula]							Sequence ID: gi|357517805|ref|XP_003629191.1|Length: 629Number of Matches: 2					603 bits(1556)	0	319/319(100%)	319/319(100%)	0/319(0%)
			Observed	Mr(expt)	Mr(calc)	ppm	Start		End	Miss	Ions	Peptide
			1445.6384	1444.6312	1444.6219	6.39	118	-	131	0	113	R.SFNGFGTTGDDATR.K
			1760.8762	1759.8689	1759.8642	2.71	192	-	207	0	87	R.GPIQLTHNYNYGQAGK.A
12										Homolgous with
		gi|356504313 Mass: 64257 Score: 77 Expect: 0.03 Matches: 3
			PREDICTED: laccase-7-like [Glycine max]
			Observed	Mr(expt)	Mr(calc)	ppm	Start		End	Miss	Ions	Peptide
			1544.8071	1543.7999	1543.8147	-9.60	223	-	235	0	77	R.IINAALNEQHFFK.I
	EST	gi|28611959	1223.6194	1222.6121	1222.6194	-5.96	144	-	155	0	45	R.GVVVYDGASQTK.A
			1998.8877	1997.8804	1997.9193	-19.47	116	-	131	0	14	K.TNQVVDSYYMVFTPYR.S + Oxidation (M)
		gi|357469087	1918.9681	1917.9608	1917.9585	1.22	24	-	39	0	120	A.AIVEHTFNVEDFTIQR.L
			1168	FNFVNPQMR
35										Homolgous with
		gi|357437609 Mass: 80823 Score: 61 Expect: 1.1 Matches: 14
			Beta-galactosidase [Medicago truncatula]
			Observed	Mr(expt)	Mr(calc)	ppm	Start		End	Miss	Ions	Peptide
			1027.5942	1026.5870	1026.5934	-6.28	31	-	39	1	7	K.ALVIDGQRR.I
			1395.6505	1394.6432	1394.6500	-4.85	134	-	145	1	0	R.TDNEPFKAAMQK.F + Oxidation (M)
			1758.8798	1757.8725	1757.8849	-7.09	402	-	417	0	40	K.TVVFNTATVNGHSFHK.R
			1985.8546	1984.8473	1984.8526	-2.68	277	-	293	0	18	R.GSFVNYYMYHGGTNFGR.T + Oxidation (M)
			1255.72	1254.71	1254.71	2	40	-	50	0	54	R.ILISGSIHYPR.S
		gi|571476573	1368.7790	1367.7717	1367.7673	3.20	101	-	112	0	44	K.LAQQAGLYVHLR.I
46										Homolgous with
		gi|357444469 Mass: 86242 Score: 361 Expect: 1.2e-030 Matches: 23
			Xylosidase [Medicago truncatula]
			Observed	Mr(expt)	Mr(calc)	ppm	Start		End	Miss	Ions	Peptide
			1120.5790	1119.5717	1119.5924	-18.49	439	-	448	0	55	R.YSSPLQGLQK.Y
			1191.5760	1190.5688	1190.5833	-12.17	219	-	228	1	45	K.GVDRFHFDAK.V
			1370.7371	1369.7298	1369.7314	-1.16	62	-	74	0	60	K.AQQLVNPSTGISR.L
			1483.7277	1482.7204	1482.7314	-7.46	164	-	177	0	62	R.GQETPGEDPLVVSR.Y
			1808.8937	1807.8864	1807.8992	-7.09	229	-	243	1	50	K.VTKQDLEDTYQPPFK.S
			1938.0139	1937.0066	1937.0041	1.33	261	-	278	0	41	R.VNGIPTCADPDLLQGVIR.G
			2000.8563	1999.8490	1999.8550	-2.99	244	-	260	0	15	K.SCVLEGHVSSVMCSYNR.V + Oxidation (M)
			1686	YISSVTYAHGCSDVK								YISSVTYARGCSDVK
			1830	GLQEVGDEASAKDDRLK								GLQEVGDEASAKGDRLK
78										Homolgous with
		gi|357443039 Mass: 47322 Score: 183 Expect: 7.4e-013 Matches: 11
			Xyloglucan-specific endoglucanase inhibitor protein [Medicago truncatula]
			Observed	Mr(expt)	Mr(calc)	ppm	Start		End	Miss	Ions	Peptide
			1531.7782	1530.7709	1530.7719	-0.61	177	-	190	0	67	K.VSLPSQFSSAFSFK.N
			1540.7344	1539.7271	1539.7417	-9.46	39	-	52	0	40	R.DTSASTPQYTTQIK.Q
			1760.9094	1759.9021	1759.9145	-7.02	175	-	190	1	67	R.TKVSLPSQFSSAFSFK.N
103										Homolgous with							Blast
		gi|156048578 Mass: 48386 Score: 111 Expect: 2e-05 Matches: 1								cellobiohydrolase precursor [Thermoascus aurantiacus var. levisporus]					Score	Expect	Identities	Positives	Gaps
			hypothetical protein SS1G_09020 [Sclerotinia sclerotiorum 1980]							Sequence ID: gi|56718412|gb|AAW27920.1|					716 bits(1847)	0.0()	335/454(74%)	379/454(83%)	5/454(1%)
			Observed	Mr(expt)	Mr(calc)	ppm	Start		End	Miss	Ions	Peptide
			1907.7389	1906.7316	1906.7251	3.44	266	-	281	0	99	R.YAGTCDPDGCDFNPYR.Q
			1463.5663	1462.5590	1462.5606	-1.05	181	-	192	0	59	Q.YGTGYCDSQCPR.D
			2832.3569	2831.3496	2831.3284	7.51	414	-	441	0	54	R.GTCSTSSGVPASVEASSPNAYVVYSNIK.V
			1240.5087	1239.5014	1239.4979	2.86	272	-	281	0	57	D.PDGCDFNPYR.Q
			2637	VIPNSASTISGVSGNSITTPFCTAQK								VIPNSESTISGVTGNSITTPFCTAQK
			1309	VYLLADSTHYK								VYLLADNTHYK
141										Homolgous with
		gi|357479279 Mass: 67299 Score: 123 Expect: 7.4e-007 Matches: 18
			Glucan endo-1 3-beta-glucosidase [Medicago truncatula]
			Observed	Mr(expt)	Mr(calc)	ppm	Start		End	Miss	Ions	Peptide
			1137.6056	1136.5983	1136.6230	-21.72	133	-	142	0	47	R.FVQSTFPAIK.N
			1150.5549	1149.5477	1149.5740	-22.90	59	-	68	0	22	K.LFEADPMALK.A + Oxidation (M)
			1989.1500	1988.1427	1988.1459	-1.57	133	-	150	1	22	R.FVQSTFPAIKNIQAALIK.A
			2164.1001	2163.0928	2163.0922	0.31	304	-	321	0	5	K.RPTPPEIYMFALLDEDLK.S + Oxidation (M)
173										Homolgous with
		gi|357453873 Mass: 92442 Score: 204 Expect: 5.9e-015 Matches: 18
			Beta-galactosidase [Medicago truncatula]
			Observed	Mr(expt)	Mr(calc)	ppm	Start		End	Miss	Ions	Peptide
			1241.7054	1240.6982	1240.6928	4.33	37	-	47	0	67	R.VLISGSIHYPR.S
			1298.7300	1297.7227	1297.7142	6.52	98	-	109	0	55	K.AVAEAGLYVHLR.I
			2143.8940	2142.8868	2142.8854	0.63	279	-	296	0	12	R.GGTFQNYYMYHGGTNFDR.S + Oxidation (M)
			2621.2583	2620.2510	2620.2333	6.76	297	-	320	0	53	R.STGGPFIATSYDYDAPIDEYGIIR.Q
																	Blast
		gi|157976851 Mass: 25663 Score: 104 Expect: 0.00079 Matches: 9 Frame: 1								PREDICTED: alpha-galactosidase-like isoform X1 [Cicer arietinum]					Score	Expect	Identities	Positives	Gaps
			ALF-R-18_2007-07-25_1/ALF(R)-18_P18_033_1 Alfalfa (Medicago sativa) Trichome isolated from the stem Medicago sativa cDNA, mRNA sequence							Sequence ID: gi|502136811|ref|XP_004502844.1|Length: 433Number of Matches: 1					347 bits(890)	6e-115()	166/183(91%)	176/183(96%)	0/183(0%)
			Observed	Mr(expt)	Mr(calc)	ppm	Start		End	Miss	Ions	Peptide
			1113.5918	1112.5845	1112.6012	-15.00	57	-	66	0	21	K.APLLIGCDVR.N
			1322.6626	1321.6553	1321.6626	-5.53	156	-	168	0	37	K.VINGDAVSSFSAR.V
			1584.8424	1583.8351	1583.8267	5.30	80	-	94	0	29	K.EVIAVNQDSLGVQGR.K
199										Homolgous with
		gi|255559665 Mass: 40065 Score: 132 Expect: 9.3e-008 Matches: 4
			alpha-galactosidase/alpha-n-acetylgalactosaminidase, putative [Ricinus communis]
			Observed	Mr(expt)	Mr(calc)	ppm	Start		End	Miss	Ions	Peptide
			1113.5947	1112.5875	1112.6012	-12.37	228	-	237	0	25	K.APLLIGCDVR.N
			1584.8351	1583.8278	1583.8267	0.67	251	-	265	0	107	K.EVIAVNQDSLGVQGR.K
		gi|255640756	1453.6515	1452.6442	1452.6707	-18.25	186	-	197	0	19	K.YDNCYNLGIPPK.E
		gi|13370196	1126.6146	1125.6073	1125.6142	-6.10	1	-	10	1	6	-.NLKGDLVPDR.K
			1254.7122	1253.7049	1253.7092	-3.42	1	-	11	2	31	-.NLKGDLVPDRK.T
			1453.6515	1452.6442	1452.6707	-18.25	69	-	80	0	19	K.YDNCYNLGIPPK.K
223										Homolgous with
		gi|119721188 Mass: 35796 Score: 56 Expect: 3.3 Matches: 7
			chitinase-related agglutinin [Robinia pseudoacacia]
			Observed	Mr(expt)	Mr(calc)	ppm	Start		End	Miss	Ions	Peptide
			1236.6499	1235.6426	1235.6510	-6.77	93	-	103	0	5	K.SFIDSSIQLAR.R
			1364.7539	1363.7466	1363.7459	0.51	92	-	103	1	46	R.KSFIDSSIQLAR.R
		gi|502089275 Mass: 48308 Score: 50 Expect: 14 Matches: 2
			PREDICTED: aspartic proteinase CDR1-like [Cicer arietinum]
			Observed	Mr(expt)	Mr(calc)	ppm	Start		End	Miss	Ions	Peptide
			1144.6345	1143.6272	1143.6288	-1.36	95	-	104	0	50	R.IYIGTPPVER.
270										Homolgous with							Blast
		gi|388511301 Mass: 40254 Score: 184 Expect: 5.9e-013 Matches: 18								PREDICTED: acidic mammalian chitinase-like [Cicer arietinum]					Score	Expect	Identities	Positives	Gaps
			unknown [Medicago truncatula]							Sequence ID: gi|502131776|ref|XP_004501097.1|Length: 363Number of Matches: 1					573 bits(1478)	0	288/365(79%)	317/365(86%)	2/365(0%)
			Observed	Mr(expt)	Mr(calc)	ppm	Start		End	Miss	Ions	Peptide
			1140.4973	1139.4900	1139.5029	-11.33	110	-	120	0	30	K.YANMASTPGGR.K + Oxidation (M)
			1257.6491	1256.6418	1256.6805	-30.80	257	-	267	0	34	K.LALGLPYYGYK.W
			1268.5884	1267.5811	1267.5979	-13.25	110	-	121	1	18	K.YANMASTPGGRK.S + Oxidation (M)
			1469.8223	1468.8150	1468.8250	-6.78	94	-	109	0	53	K.TLLSIGGGGGPTLAQK.Y
		gi|357517805 Mass: 69606 Score: 57 Expect: 2.9 Matches: 9
			Endochitinase [Medicago truncatula]
			Observed	Mr(expt)	Mr(calc)	ppm	Start		End	Miss	Ions	Peptide
			1445.6327	1444.6254	1444.6219	2.42	118	-	131	0	49	R.SFNGFGTTGDDATR.K
			1760.8690	1759.8617	1759.8642	-1.39	192	-	207	0	61	R.GPIQLTHNYNYGQAGK.A
305										Homolgous with
		gi|357517805 Mass: 69606 Score: 417 Expect: 2.9e-036 Matches: 9
			Endochitinase [Medicago truncatula]
			Observed	Mr(expt)	Mr(calc)	ppm	Start		End	Miss	Ions	Peptide
			1445.6986	1444.6913	1444.6219	48.1	118	-	131	0	107	R.SFNGFGTTGDDATR.K
			1760.9869	1759.9797	1759.8642	65.6	192	-	207	0	144	R.GPIQLTHNYNYGQAGK.A
			1876.9839	1875.9766	1875.8363	74.8	101	-	117	0	166	R.CAGHGFYTYDGFIAAAR.S
			2401.4751	2400.4678	2400.2173	104	208	-	229	0	114	K.AINEDLINNPDLVSTNPTVSFK.T
		gi|502153653	2565.4568	2564.4495	2564.1536	115	297	-	318	0	133	R.YCQLLGVNPGDNLDCNNQRPFA.-
			1517	SFNEFGTTGDDATR								SFNGFGTTGDDATR
397										Homolgous with
		gi|1800141 Mass: 35927 Score: 620 Expect: 1.5e-056 Matches: 20
			class I chitinase [Medicago sativa]
			Observed	Mr(expt)	Mr(calc)	ppm	Start		End	Miss	Ions	Peptide
			1159.4952	1158.4880	1158.4836	3.74	87	-	96	1	19	K.HRDDSGCQGK.G
			1419.7014	1418.6941	1418.7082	-9.88	97	-	109	0	114	K.GLYTYDAFISAAK.A
			1467.6740	1466.6667	1466.6790	-8.40	110	-	123	0	105	K.AFPNFANNGDTATK.K
			1928.8864	1927.8791	1927.8635	8.07	184	-	199	0	41	R.GPIQISWNYNYGQCGR.A + Oxidation (HW)
			1980.9904	1979.9831	1979.9735	4.85	257	-	275	0	136	R.LSGYGTVTNIINGGLECGR.G
			2273.9497	2272.9424	2272.9365	2.61	159	-	178	0	86	R.EQNPSTYCQPSSEFPCASGK.Q
			2311.2542	2310.2469	2310.2471	-0.10	200	-	221	0	84	R.AIGVDLLNNPDLVATDPVISFK.T
			1141.5472	1140.5399	1140.5346	4.66	235	-	244	0	55	K.PSCHDVITGR.W
			2683.2085	2682.2012	2682.1843	6.31	291	-	314	0	75	R.YCDILGVGYGANLDCFSQRPFGSS.L
16										Homolgous with
		gi|357437609 Mass: 80823 Score: 88 Expect: 0.0025 Matches: 13
			Beta-galactosidase [Medicago truncatula]
			Observed	Mr(expt)	Mr(calc)	ppm	Start		End	Miss	Ions	Peptide
			1027.6023	1026.5950	1026.5934	1.56	31	-	39	1	10	K.ALVIDGQRR.I
			1395.6389	1394.6316	1394.6500	-13.16	134	-	145	1	17	R.TDNEPFKAAMQK.F + Oxidation (M)
			1411.8082	1410.8010	1410.8095	-6.09	39	-	50	1	13	R.RILISGSIHYPR.S
			1758.8815	1757.8742	1757.8849	-6.12	402	-	417	0	26	K.TVVFNTATVNGHSFHK.R
			1985.8575	1984.8503	1984.8526	-1.20	277	-	293	0	16	R.GSFVNYYMYHGGTNFGR.T + Oxidation (M)
			1255.7200	1254.7127	1254.7084	3.42	40	-	50	0	48	R.ILISGSIHYPR.S
81										Homolgous with
		gi|357443039 Mass: 47322 Score: 469 Expect: 1.9e-041 Matches: 11
			Xyloglucan-specific endoglucanase inhibitor protein [Medicago truncatula]
			Observed	Mr(expt)	Mr(calc)	ppm	Start		End	Miss	Ions	Peptide
			1531.7736	1530.7663	1530.7719	-3.64	177	-	190	0	125	K.VSLPSQFSSAFSFK.N
			1540.7372	1539.7299	1539.7417	-7.64	39	-	52	0	88	R.DTSASTPQYTTQIK.Q
			1760.9198	1759.9125	1759.9145	-1.12	175	-	190	1	115	R.TKVSLPSQFSSAFSFK.N
			2184.0669	2183.0596	2183.0569	1.25	358	-	377	1	134	R.INDKDVICLGFVDAGSDFAK.T
		gi|357440775 Mass: 47203 Score: 142 Expect: 9.3e-009 Matches: 9
			Xyloglucan-specific endoglucanase inhibitor protein [Medicago truncatula]
			Observed	Mr(expt)	Mr(calc)	ppm	Start		End	Miss	Ions	Peptide
			1096.6240	1095.6167	1095.6077	8.27	413	-	422	0	85	K.LGFSSLLFGR.Q
			1213.6304	1212.6231	1212.6251	-1.65	79	-	88	0	44	K.YISSTYRPAR.C
		FY467934	1622.8668	1621.8595	1621.8464	8.10	155	-	169	0	136	K.IALPSQLASAFSFDR.K
		gi|357455951 Mass: 53399 Score: 70 Expect: 0.18 Matches: 1
			Receptor-like protein kinase [Medicago truncatula]
			Observed	Mr(expt)	Mr(calc)	Delta	Start		End	Miss	Ions	Peptide
			1865.0269	1864.0196	1864.0094	0.0102	236	-	252	0	70	K.FSGNIPLSISSLYPTLR.Y
			1317.6730	1316.6657	1316.6724	-5.10	253	-	264	0	43	R.YLELGHNSLSGK.I
			1418.7830	1417.7757	1417.7817	-4.20	164	-	177	0	60	K.FTGPIPSSISALTK.L
105										Homolgous with
		gi|156060641 Mass: 50732 Score: 113 Expect: 1.3e-05 Matches: 1
			alpha-N-arabinofuranosidase precursor [Sclerotinia sclerotiorum 1980]
			Observed	Mr(expt)	Mr(calc)	ppm	Start		End	Miss	Ions	Peptide
			1387.7085	1386.7012	1386.6932	5.78	123	-	135	0	101	K.AYGVFISPGTGYR.N
			2380.0710	2379.0637	2379.0437	8.40	382	-	403	0	92	R.TGLGNSACFSFESNDTPGSYIR.H
			2840.3003	2839.2930	2839.2719	7.45	247	-	274	0	19	R.GANSASGSLSTYYSGVRPDASGYNPMSK.E + Oxidation (M)
			2397.0945	2396.0872	2396.0815	2.38	419	-	440	0	143	K.QFSEDATFCPQAGLNGQGNSIR.A
		gi|189201882	1576.7924	1575.7851	1575.7933	-5.17	43	-	56	0	109	R.ALYNAYSGSLYQVK.R
		gi|154314102	2086.1094	2085.1021	2085.0954	3.24	341	-	361	0	186	K.YATTSLTSGTALTVGSSISLR.A
			1073.5941	1072.5868	1072.5414	42.4	251	-	259	0	56	K.GQPNQWAIR.G + Trp->Kynurenin (W)
		gi|564813627	2193.9753	2192.9680	2192.9579	4.60	21	-	41	0	144	A.GPCDIYSSGGTPCVAAHSTTR.A
179										Homolgous with
		gi|502089275 Mass: 48308 Score: 52 Expect: 8.3 Matches: 2
			PREDICTED: aspartic proteinase CDR1-like [Cicer arietinum]
			Observed	Mr(expt)	Mr(calc)	ppm	Start		End	Miss	Ions	Peptide
			1144.6395	1143.6323	1143.6288	3.02	95	-	104	0	52	R.IYIGTPPVER.F
		gi|565376345	1414.7296	1413.7223	1413.6962	18.5	412	-	423	0	57	I.AQMNFLVGYDLK.N + Oxidation (M)
203										Homolgous with
		gi|502089285 Mass: 57482 Score: 42 Expect: 1.2e+02 Matches: 1
			PREDICTED: aspartic proteinase CDR1-like [Cicer arietinum]
			Observed	Mr(expt)	Mr(calc)	ppm	Start		End	Miss	Ions	Peptide
			1144.6520	1143.6447	1143.6288	13.9	95	-	104	0	29	R.IYIGTPPVER.F
		gi|565376345	1414.7325	1413.7252	1413.6962	20.5	412	-	423	0	54	I.AQMNFLVGYDLK.N + Oxidation (M)
276										Homolgous with
		gi|357517805 Mass: 69606 Score: 162 Expect: 9.3e-011 Matches: 9
			Endochitinase [Medicago truncatula]
			Observed	Mr(expt)	Mr(calc)	ppm	Start		End	Miss	Ions	Peptide
			1445.6428	1444.6355	1444.6219	9.43	118	-	131	0	76	R.SFNGFGTTGDDATR.K
			1760.8683	1759.8610	1759.8642	-1.79	192	-	207	0	86	R.GPIQLTHNYNYGQAGK.A
		gi|217075883	1257.6575	1256.6502	1256.6805	-24.08	257	-	267	0	28	K.LALGLPYYGYK.W
		gi|40788063 Mass: 34063 Score: 48 Expect: 38 Matches: 1
			endopolygalacturonase PGb [Sclerotinia sclerotiorum]
			Observed	Mr(expt)	Mr(calc)	ppm	Start		End	Miss	Ions	Peptide
			1012.5234	1011.5161	1011.5178	-1.65	106	-	113	0	48	K.FFYAHSLK.G
			1874	NSPVQVFSINSAS
403										Homolgous with
		gi|357517805 Mass: 69606 Score: 196 Expect: 3.7e-014 Matches: 7
			Endochitinase [Medicago truncatula]
			Observed	Mr(expt)	Mr(calc)	ppm	Start		End	Miss	Ions	Peptide
			1445.6322	1444.6249	1444.6219	2.08	118	-	131	0	70	R.SFNGFGTTGDDATR.K
			1760.8606	1759.8533	1759.8642	-6.16	192	-	207	0	92	R.GPIQLTHNYNYGQAGK.A
			1876.8340	1875.8267	1875.8363	-5.09	101	-	117	0	33	R.CAGHGFYTYDGFIAAAR.S
66										Homolgous with
		gi|357497391 Mass: 41141 Score: 38 Expect: 2.1e+002 Matches: 2
			GDSL esterase/lipase [Medicago truncatula]
			Observed	Mr(expt)	Mr(calc)	ppm	Start		End	Miss	Ions	Peptide
			1265.6542	1264.6469	1264.6703	-18.52	84	-	94	0	38	R.VIPDFIAEYAK.L
85										Homolgous with							Blast
		gi|156048578 Mass: 48386 Score: 72 Expect: 0.17 Matches: 1									cellobiohydrolase precursor [Thermoascus aurantiacus var. levisporus]				Score	Expect	Identities	Positives	Gaps
			hypothetical protein SS1G_09020 [Sclerotinia sclerotiorum 1980]								Sequence ID: gi|56718412|gb|AAW27920.1|				716 bits(1847)	0.0()	335/454(74%)	379/454(83%)	5/454(1%)
			Observed	Mr(expt)	Mr(calc)	ppm	Start		End	Miss	Ions	Peptide
			1907.7443	1906.7370	1906.7251	6.27	266	-	281	0	60	R.YAGTCDPDGCDFNPYR.Q
			1240.5111	1239.5038	1239.4979	4.80	272	-	281	0	35	D.PDGCDFNPYR.Q
		gi|530331939	1463.5751	1462.5678	1462.5606	4.97	29	-	40	0	65	K.YGTGYCDSQCPR.D
			1309	VYLLADSTHYK								VYLLADNTHYK
113										Homolgous with
		gi|357443039 Mass: 47322 Score: 317 Expect: 2.9e-026 Matches: 10
			Xyloglucan-specific endoglucanase inhibitor protein [Medicago truncatula]
			Observed	Mr(expt)	Mr(calc)	ppm	Start		End	Miss	Ions	Peptide
			1531.7679	1530.7607	1530.7719	-7.31	177	-	190	0	117	K.VSLPSQFSSAFSFK.N
			1540.7327	1539.7254	1539.7417	-10.57	39	-	52	0	50	R.DTSASTPQYTTQIK.Q
			1760.9053	1759.8980	1759.9145	-9.37	175	-	190	1	63	R.TKVSLPSQFSSAFSFK.N
			2184.0706	2183.0633	2183.0569	2.93	358	-	377	1	80	R.INDKDVICLGFVDAGSDFAK.T
		gi|357440775 Mass: 47203 Score: 108 Expect: 2.3e-005 Matches: 6
			Xyloglucan-specific endoglucanase inhibitor protein [Medicago truncatula]
			Observed	Mr(expt)	Mr(calc)	ppm	Start		End	Miss	Ions	Peptide
			1096.6036	1095.5964	1095.6077	-10.33	413	-	422	0	70	K.LGFSSLLFGR.Q
			1213.6177	1212.6104	1212.6251	-12.11	79	-	88	0	31	K.YISSTYRPAR.C
		FY468280	1622.8469	1621.8396	1621.8464	-4.17	190	-	204	0	99	K.IALPSQLASAFSFDR.K
150										Homolgous with
		gi|502112620 Mass: 61270 Score: 119 Expect: 1.9e-006 Matches: 14
			PREDICTED: probable pectinesterase/pectinesterase inhibitor 40-like [Cicer arietinum]
			Observed	Mr(expt)	Mr(calc)	ppm	Start		End	Miss	Ions	Peptide
			1010.5577	1009.5505	1009.5345	15.8	450	-	457	0	11	K.SYLGRPWK.Q + Trp->Kynurenin (W)
			1207.5916	1206.5843	1206.5881	-3.14	329	-	340	0	39	K.GITFENSAGPSK.H
			1969.0425	1968.0352	1968.0177	8.89	329	-	347	1	57	K.GITFENSAGPSKHQAVAVR.S
	EST	gi|14881448	1339.6805	1338.6733	1338.6819	-6.49	27	-	38	0	80	K.AGAYFENVEVIK.K
			1544.8607	1543.8534	1543.8610	-4.88	190	-	204	0	85	K.IAAAADLIPVQSTFK.S
			1969.0425	1968.0352	1968.0177	8.89	84	-	102	1	57	K.GITFENSAGPSKHQAVAVR.N
180										Homolgous with
		gi|971560 Mass: 38738 Score: 384 Expect: 5.9e-033 Matches: 21
			peroxidase1B [Medicago sativa]
			Observed	Mr(expt)	Mr(calc)	ppm	Start		End	Miss	Ions	Peptide
			1076.5360	1075.5287	1075.5233	5.05	201	-	209	0	73	R.AHCSLFVSR.L
			1578.7463	1577.7391	1577.7322	4.36	85	-	98	0	89	K.TDTVVSEQDAFPNR.N
			1702.8814	1701.8741	1701.8832	-5.36	309	-	324	1	70	K.MGNIGVLTGNQGEIRK.Q + Oxidation (M)
			2390.2300	2389.2227	2389.2026	8.40	177	-	200	0	89	K.AAFAAQGLDTTDLVALSGAHTFGR.A
		gi|33105268	1257.6663	1256.6590	1256.6724	-10.71	140	-	151	0	72	R.DGLTANQLLANK.N
			1096.5349	1095.5276	1095.5349	-6.64	27	-	35	0	31	N.AQLDPSFYR.N
347										Homolgous with
		gi|357474069 Mass: 36057 Score: 163 Expect: 7.4e-011 Matches: 11
			Endo-beta-1 3-glucanase [Medicago truncatula]
			Observed	Mr(expt)	Mr(calc)	ppm	Start		End	Miss	Ions	Peptide
			1183.5826	1182.5754	1182.5921	-14.14	97	-	106	0	60	K.YVTPYAQDVK.I
			1284.6699	1283.6626	1283.6761	-10.51	205	-	215	0	62	K.QSISLDYALFK.Q
			1732.8264	1731.8191	1731.8217	-1.45	305	-	320	0	18	K.TGAATEQHFGLFNPDK.S
			2146.0286	2145.0213	2145.0201	0.57	287	-	304	0	9	K.RPGAIETYLFAMFDENQK.T + Oxidation (M)
411										Homolgous with							Blast
		gi|388493080 Mass: 30691 Score: 169 Expect: 1.9e-011 Matches: 16								PREDICTED: putative lactoylglutathione lyase-like isoform X2 [Cicer arietinum]					Score	Expect	Identities	Positives	Gaps
			unknown [Medicago truncatula]							Sequence ID: gi|502079142|ref|XP_004486167.1|Length: 287Number of Matches: 1					505 bits(1301)	1e-178()	245/272(90%)	257/272(94%)	0/272(0%)
			Observed	Mr(expt)	Mr(calc)	ppm	Start		End	Miss	Ions	Peptide
			1006.4788	1005.4715	1005.5243	-52.50	167	-	174	0	13	R.TVDRPQYK.Y
			1451.6228	1450.6155	1450.7166	-69.69	22	-	33	1	8	R.TIKFYTEAFGMK.L + Oxidation (M)
			1563.7142	1562.7070	1562.7940	-55.71	221	-	235	0	70	K.SAELVNLATQEFGGK.I
			1670.7211	1669.7138	1669.7948	-48.49	205	-	220	0	31	K.GNAYAQVAVGTDDVYK.S
			2934.3809	2933.3736	2933.4811	-36.65	105	-	132	0	10	R.EPGPVSGGTSVIAFVADPDGYLFEILQR.A
		gi|5777611 Mass: 22875 Score: 76 Expect: 0.033 Matches: 3
			cysteine protease [Medicago sativa]
			Observed	Mr(expt)	Mr(calc)	ppm	Start		End	Miss	Ions	Peptide
			1927.9622	1926.9549	1927.0316	-39.81	145	-	163	0	74	R.LDHGVLLVGFGSGGYAPIR.L
20										Homolgous with
		gi|357437609 Mass: 80823 Score: 66 Expect: 0.41 Matches: 14
			Beta-galactosidase [Medicago truncatula]
			Observed	Mr(expt)	Mr(calc)	ppm	Start		End	Miss	Ions	Peptide
			1027.5908	1026.5835	1026.5934	-9.61	31	-	39	1	10	K.ALVIDGQRR.I
			1395.6416	1394.6343	1394.6500	-11.24	134	-	145	1	22	R.TDNEPFKAAMQK.F + Oxidation (M)
			1758.8973	1757.8901	1757.8849	2.91	402	-	417	0	13	K.TVVFNTATVNGHSFHK.R
			1985.8565	1984.8492	1984.8526	-1.75	277	-	293	0	14	R.GSFVNYYMYHGGTNFGR.T + Oxidation (M)
		gi|527193998	1255.7160	1254.7087	1254.7084	0.23	24	-	34	0	57	R.ILISGSIHYPR.S
87										Homolgous with							Blast
		gi|388490868 Mass: 56551 Score: 53 Expect: 7 Matches: 17								RecName: Full=Beta-amylase; AltName: Full=1,4-alpha-D-glucan maltohydrolase					Score	Expect	Identities	Positives	Gaps
			unknown [Medicago truncatula]							Sequence ID: gi|3913031|sp|O22585.1|AMYB_MEDSA					1010 bits(2612)	0	485/496(98%)	490/496(98%)	0/496(0%)
			Observed	Mr(expt)	Mr(calc)	ppm	Start		End	Miss	Ions	Peptide
			1018.4948	1017.4875	1017.4953	-7.74	414	-	421	0	8	R.MYGVTYLR.L + Oxidation (M)
			1194.6685	1193.6612	1193.6669	-4.79	455	-	464	1	5	K.YNHGIPPLKR.S
			1349.6160	1348.6087	1348.6220	-9.90	150	-	160	0	12	R.TAIEIYSDYMK.S + Oxidation (M)
																	Blast
		gi|217073312 Mass: 24087 Score: 47 Expect: 2.4e+02 Matches: 1								Early nodulin-like protein [Medicago truncatula]					Score	Expect	Identities	Positives	Gaps
			unknown [Medicago truncatula]							Sequence ID: gi|357474785|ref|XP_003607678.1|					332 bits(852)	1e-111()	218/219(99%)	218/219(99%)	0/219(0%)
			Observed	Mr(expt)	Mr(calc)	ppm	Start		End	Miss	Ions	Peptide
			1026.5162	1025.5089	1025.5182	-9.05	30	-	38	0	46	A.YDFIVGGQK.G
118										Homolgous with
		gi|357455947 Mass: 56520 Score: 90 Expect: 0.0013 Matches: 9
			Glucan 1,3-beta-glucosidase [Medicago truncatula]
			Observed	Mr(expt)	Mr(calc)	ppm	Start		End	Miss	Ions	Peptide
			1518.7687	1517.7614	1517.7586	1.82	74	-	89	0	48	K.YLAADNGGGAGIVANR.D
			2003.0625	2002.0552	2002.0483	3.44	128	-	145	0	30	K.IVAVSNSPSNQETFQIIR.N
			2205.0794	2204.0721	2204.0570	6.82	280	-	300	0	8	K.VIVDLHAVEGSQNGNDHSGTR.D
151										Homolgous with
		gi|356501892 Mass: 62748 Score: 220 Expect: 1.5e-016 Matches: 12
			PREDICTED: probable pectinesterase/pectinesterase inhibitor 40-like [Glycine max]
			Observed	Mr(expt)	Mr(calc)	ppm	Start		End	Miss	Ions	Peptide
			1010.5538	1009.5465	1009.5345	11.9	463	-	470	0	13	K.SYLGRPWK.M + Trp->Kynurenin (W)
			1702.7970	1701.7897	1701.7992	-5.56	433	-	447	0	133	R.EDPNQNTGISILNCK.I
			2590.2761	2589.2688	2589.2605	3.21	425	-	447	1	63	K.NLFTAQGREDPNQNTGISILNCK.I
	EST	gi|13782262	1339.6847	1338.6774	1338.6819	-3.39	68	-	79	0	107	K.AGAYFENVEVIK.K
			1467.7789	1466.7717	1466.7769	-3.58	68	-	80	1	89	K.AGAYFENVEVIKK.K
			1969.0358	1968.0285	1968.0177	5.48	125	-	143	1	111	K.GITFENSAGPSKHQAVAVR.N
			2590.2761	2589.2688	2589.2605	3.21	208	-	230	1	63	K.NLFTAQGREDPNQNTGISILNCK.I
		AW696177	1544.8640	1543.8567	1543.8610	-2.75	94	-	108	0	110	K.IAAAADLIPVQSTFK.S
			2737	EITNATEASQFTVR		glycosylation on Asn						HexNac(Fuc)HexNacMan(Xyl)Man(2)
				further addition of HexNac giving the peaks at 2940 and 3143
183										Homolgous with
208										Homolgous with
		gi|388496388 Mass: 40608 Score: 118 Expect: 2.3e-006 Matches: 9
			unknown [Medicago truncatula]
			Observed	Mr(expt)	Mr(calc)	ppm	Start		End	Miss	Ions	Peptide
			1535.7129	1534.7056	1534.7052	0.26	322	-	334	0	68	K.LQEFDPSSFSHNK.G
			1857.9446	1856.9373	1856.9414	-2.23	200	-	217	0	24	K.AGSQVTLSNNMLSGPIPR.S + Oxidation (M)
			2534.2568	2533.2496	2533.2489	0.26	177	-	199	0	22	K.LQGLDLYDNHLTGPIPDSFGSFK.A
21										Homolgous with
		gi|357437609 Mass: 80823 Score: 296 Expect: 3.7e-024 Matches: 23
			Beta-galactosidase [Medicago truncatula]
			Observed	Mr(expt)	Mr(calc)	ppm	Start		End	Miss	Ions	Peptide
			1027.5969	1026.5896	1026.5934	-3.67	31	-	39	1	33	K.ALVIDGQRR.I
			1034.4415	1033.4343	1033.4499	-15.10	675	-	683	0	26	R.TNCGEPTQK.W
			1395.6459	1394.6386	1394.6500	-8.17	134	-	145	1	70	R.TDNEPFKAAMQK.F + Oxidation (M)
			1758.8837	1757.8764	1757.8849	-4.87	402	-	417	0	94	K.TVVFNTATVNGHSFHK.R
			1985.8571	1984.8498	1984.8526	-1.44	277	-	293	0	38	R.GSFVNYYMYHGGTNFGR.T + Oxidation (M)
		gi|212274513	1368.7790	1367.7717	1367.8037	-23.40	104	-	115	1	77	K.LAKQAGLYVHLR.I
		gi|527207418	1255.7170	1254.7097	1254.7084	1.03	18	-	28	0	74	K.ILISGSIHYPR.S
68										Homolgous with
		gi|357497419 Mass: 41124 Score: 59 Expect: 2.2 Matches: 1
			GDSL esterase/lipase [Medicago truncatula]
			Observed	Mr(expt)	Mr(calc)	ppm	Start		End	Miss	Ions	Peptide
			2922.2747	2921.2674	2921.2450	7.67	316	-	340	0	48	K.GYDLCENPSEYLFFDSTHPTETGSR.I
			1265.6587	1264.6514	1264.6703	-14.94	84	-	94	0	45	R.VIPDFIAEYAK.L
123										Homolgous with
		gi|357440775 Mass: 47203 Score: 160 Expect: 1.5e-010 Matches: 11
			Xyloglucan-specific endoglucanase inhibitor protein [Medicago truncatula]
			Observed	Mr(expt)	Mr(calc)	ppm	Start		End	Miss	Ions	Peptide
			1012.5088	1011.5015	1011.5059	-4.34	203	-	211	0	36	K.FAICLSSSK.G
			1096.6090	1095.6017	1095.6077	-5.43	413	-	422	0	64	K.LGFSSLLFGR.Q
			1213.6217	1212.6144	1212.6251	-8.80	79	-	88	0	42	K.YISSTYRPAR.C
		AW685089	1220.6014	1219.5941	1219.5979	-3.11	178	-	191	0	50	K.GLASGASGMAGLGR.N + Oxidation (M)
		FY468710	1622.8455	1621.8382	1621.8464	-5.04	179	-	193	0	96	K.IALPSQLASAFSFDR.K
		gi|357443039 Mass: 47322 Score: 92 Expect: 0.00093 Matches: 7
			Xyloglucan-specific endoglucanase inhibitor protein [Medicago truncatula]
			Observed	Mr(expt)	Mr(calc)	ppm	Start		End	Miss	Ions	Peptide
			1540.7393	1539.7320	1539.7417	-6.29	39	-	52	0	85	R.DTSASTPQYTTQIK.Q
163										Homolgous with
		gi|255559665 Mass: 40065 Score: 112 Expect: 9.3e-006 Matches: 6
			alpha-galactosidase/alpha-n-acetylgalactosaminidase, putative [Ricinus communis]
			Observed	Mr(expt)	Mr(calc)	ppm	Start		End	Miss	Ions	Peptide
			1113.6069	1112.5997	1112.6012	-1.40	228	-	237	0	20	K.APLLIGCDVR.N
			1584.8359	1583.8287	1583.8267	1.22	251	-	265	0	86	K.EVIAVNQDSLGVQGR.K
	EST	gi|157976851	1322.6694	1321.6622	1321.6626	-0.36	156	-	168	0	33	K.VINGDAVSSFSAR.V
		gi|558695697	1453.6621	1452.6548	1452.6707	-10.95	188	-	199	0	22	K.YDNCYNLGIPPK.K
		gi|502089275 Mass: 48308 Score: 55 Expect: 4.8 Matches: 2
			PREDICTED: aspartic proteinase CDR1-like [Cicer arietinum]
			Observed	Mr(expt)	Mr(calc)	ppm	Start		End	Miss	Ions	Peptide
			1144.6405	1143.6332	1143.6288	3.87	95	-	104	0	55	R.IYIGTPPVER.F
		gi|565376345	1414.7246	1413.7173	1413.6962	14.9	412	-	423	0	73	I.AQMNFLVGYDLK.N + Oxidation (M)
185										Homolgous with
		gi|502089275 Mass: 48308 Score: 53 Expect: 7.7 Matches: 2
			PREDICTED: aspartic proteinase CDR1-like [Cicer arietinum]
			Observed	Mr(expt)	Mr(calc)	ppm	Start		End	Miss	Ions	Peptide
			1144.6354	1143.6281	1143.6288	-0.61	95	-	104	0	53	R.IYIGTPPVER.F
		gi|565376345	1414.7280	1413.7207	1413.6962	17.3	412	-	423	0	52	I.AQMNFLVGYDLK.N + Oxidation (M)
210										Homolgous with
		gi|502089282 Mass: 48288 Score: 52 Expect: 10 Matches: 1
			PREDICTED: aspartic proteinase CDR1-like [Cicer arietinum]
			Observed	Mr(expt)	Mr(calc)	ppm	Start		End	Miss	Ions	Peptide
			1144.6420	1143.6347	1143.6288	5.18	95	-	104	0	39	K.IYIGTPPVER.F
		gi|565376345	1414.7350	1413.7277	1413.6962	22.3	412	-	423	0	42	I.AQMNFLVGYDLK.N + Oxidation (M)
281										Homolgous with
		gi|357452881 Mass: 34707 Score: 185 Expect: 4.6e-013 Matches: 11
			Peroxidase [Medicago truncatula]
			Observed	Mr(expt)	Mr(calc)	ppm	Start		End	Miss	Ions	Peptide
			1257.6711	1256.6639	1256.6725	-6.84	300	-	311	0	52	R.ISPLTGTNGEIR.K
			1385.7599	1384.7526	1384.7674	-10.68	300	-	312	1	56	R.ISPLTGTNGEIRK.N
			2197.1555	2196.1482	2196.1651	-7.69	257	-	277	0	64	K.GLLHSDQALFNGVGSQVSLVR.T
		gi|62909955	1021.5445	1020.5372	1020.5492	-11.71	99	-	107	0	41	R.GFEVIDTIK.T
		gi|356543098	1201.6250	1200.6177	1200.6285	-8.97	35	-	44	0	58	K.TCPNLQTIVR.S
		gi|357452879	1124.5408	1123.5335	1123.5451	-10.29	24	-	32	0	37	A.QLFPNFYGR.T + Gln->pyro-Glu (N-term Q)
			1091	A.QLNPNFYGR.T + Gln->pyro-Glu (N-term Q)
367										Homolgous with
		gi|357448997 Mass: 40425 Score: 237 Expect: 2.9e-018 Matches: 12
			Glucan endo-1,3-beta-glucosidase [Medicago truncatula]
			Observed	Mr(expt)	Mr(calc)	ppm	Start		End	Miss	Ions	Peptide
			1180.6243	1179.6170	1179.6288	-10.01	105	-	114	0	48	K.NVLNFYPSVK.I
			1473.7642	1472.7569	1472.7623	-3.68	61	-	73	0	96	R.LYDPNQAALEALR.N
			1645.9431	1644.9358	1644.9351	0.43	136	-	149	0	67	K.FVLPAIQNIYQAIR.A
			2331.0740	2330.0667	2330.0452	9.26	264	-	285	0	100	K.VVVSESGWPSDGGFATTYDNAR.V + Oxidation (HW)
		gi|357474063 Mass: 36501 Score: 72 Expect: 2.5 Matches: 1
			Glucan endo-1 3-beta-d-glucosidase [Medicago truncatula]
			Observed	Mr(expt)	Mr(calc)	ppm	Start		End	Miss	Ions	Peptide
			1563.8187	1562.8114	1562.8093	1.38	54	-	66	0	72	R.LYFPDEQALQALR.G
			2677.2330	2676.2257	2674.2147	2.0110	249	-	274	0	92	K.IVVSESGWPSAAGDSASTDNAATYYR.N
		HO847292	1222.6420	1221.6347	1221.6394	-3.79	17	-	26	0	94	H.DIPLDYALFR.E
		gi|1800141 Mass: 35927 Score: 192 Expect: 9.3e-014 Matches: 10
			class I chitinase [Medicago sativa]
			Observed	Mr(expt)	Mr(calc)	ppm	Start		End	Miss	Ions	Peptide
			1419.7017	1418.6944	1418.7082	-9.71	97	-	109	0	94	K.GLYTYDAFISAAK.A
			1980.9865	1979.9792	1979.9735	2.88	257	-	275	0	79	R.LSGYGTVTNIINGGLECGR.G
421										Homolgous with
		gi|46849842 Mass: 12925 Score: 316 Expect: 3.7e-026 Matches: 9
			pectin methylesterase 5 [Medicago truncatula]
			Observed	Mr(expt)	Mr(calc)	ppm	Start		End	Miss	Ions	Peptide
			1102.5367	1101.5295	1101.5342	-4.34	9	-	18	0	49	R.SGSDLSVFYK.C
			1679.8483	1678.8410	1678.8387	1.38	80	-	94	0	114	R.TDPNQNTGIIIHNSR.V
			1990.8593	1989.8520	1989.8527	-0.36	19	-	34	0	123	K.CSFEGYQDTLYVHSER.Q
		AW257370	1249.6226	1248.6153	1248.6350	-15.75	99	-	109	0	86	K.AGVYNEQVEIK.A
																	Blast
		CO512802 Mass: 6374 Score: 86 Expect: 0.39 Matches: 1 Frame: 1								Early nodulin-like protein [Medicago truncatula]					Score	Expect	Identities	Positives	Gaps
			CO512802.1 s13dSG88H0700060_121530 Glandular trichomes Medicago sativa cDNA, mRNA sequence.							Sequence ID: gi|357479245|ref|XP_003609908.1|					72.0 bits(175)	5e-17()	33/53(62%)	39/53(73%)	0/53(0%)
			Observed	Mr(expt)	Mr(calc)	ppm	Start		End	Miss	Ions	Peptide
			1477.5885	1476.5812	1476.5794	1.25	35	-	46	0	82	K.FDDGDSEFQFDR.S
552										Homolgous with
		gi|358348728 Mass: 26482 Score: 457 Expect: 2.9e-040 Matches: 14
			Alpha-amylase/subtilisin inhibitor [Medicago truncatula]
			Observed	Mr(expt)	Mr(calc)	ppm	Start		End	Miss	Ions	Peptide
			1189.6691	1188.6618	1188.6907	-24.31	82	-	92	0	71	K.GLPVIFTPFAK.E
			1284.6653	1283.6580	1283.6510	5.46	132	-	143	0	109	R.VIIAGSDGSYFR.I
			1440.7532	1439.7459	1439.7521	-4.31	131	-	143	1	66	R.RVIIAGSDGSYFR.I
			1450.5588	1449.5516	1449.5476	2.75	157	-	167	0	72	R.FCPTDTCSFCR.F
			1754.9158	1753.9085	1753.8999	4.92	43	-	58	1	112	R.GKEYYIKPAITDSGGR.F
			1126	FNCLPVGGLR								FDCGFVGGLR
			1931	QSENEPVLDTKGHPLER + Gln->pyro-Glu (N-term Q)								QSENEKILDTKGHPLER
643										Homolgous with
		gi|572168594 Mass: 19197 Score: 98 Expect: 0.00028 Matches: 1
			temperature induced lipocalin [Medicago falcata]
			Observed	Mr(expt)	Mr(calc)	ppm	Start		End	Miss	Ions	Peptide
			1779.8868	1778.8795	1778.8839	-2.46	132	-	146	0	82	R.QPHLDEAIYNQLVEK.A + Gln->pyro-Glu (N-term Q)
			1514.8600	1513.8527	1513.8464	4.18	7	-	19	3	33	G.KDKEVVKGVDLER.Y
675										Homolgous with
		gi|111140007 Mass: 15795 Score: 380 Expect: 1.5e-032 Matches: 13
			ubiquitin [Sorbus aucuparia]
			Observed	Mr(expt)	Mr(calc)	ppm	Start		End	Miss	Ions	Peptide
			1039.5129	1038.5057	1038.5094	-3.61	52	-	60	0	46	K.EGIPPDQQR.L
			1067.6186	1066.6114	1066.6135	-1.97	6	-	14	0	31	K.ESTLHLVLR.L
			1523.7798	1522.7725	1522.7740	-0.95	48	-	60	1	93	K.IQDKEGIPPDQQR.L
			1722.9142	1721.9069	1721.9060	0.51	46	-	60	2	43	K.AKIQDKEGIPPDQQR.L
			1763.8857	1762.8785	1762.8836	-2.93	30	-	45	0	86	K.TITLEVESSDTIDNVK.A
			2114.1624	2113.1551	2113.1531	0.92	73	-	90	1	84	R.TLADYNIQKESTLHLVLR.L
434										Homolgous with
		gi|5777611 Mass: 22875 Score: 30 Expect: 1.4e+003 Matches: 3
			cysteine protease [Medicago sativa]
			Observed	Mr(expt)	Mr(calc)	ppm	Start		End	Miss	Ions	Peptide
			1927.9159	1926.9086	1927.0316	-63.82	145	-	163	0	28	R.LDHGVLLVGFGSGGYAPIR.L
466										Homolgous with
		gi|388510212 Mass: 32887 Score: 53 Expect: 7.4 Matches: 2
			unknown [Medicago truncatula]
			Observed	Mr(expt)	Mr(calc)	ppm	Start		End	Miss	Ions	Peptide
			2755.3174	2754.3101	2754.2998	3.76	258	-	285	0	53	K.GAYPGYAGNLLVDPTSGASYNANGVNGR.K
			1466.6812	1465.6739	1465.6837	-6.70	110	-	122	0	90	T.GSHILDENYSFGK.S
		GW342463	2183.1355	2182.1282	2182.1171	5.11	42	-	59	1	42	K.LTDKYYHLANSQNLVFTR.G
		CO517186	1623.7241	1622.7168	1622.7246	-4.81	34	-	49	0	110	K.EAPLEAGSACTGEFGK.G
481										Homolgous with
		gi|2951684 Mass: 30532 Score: 83 Expect: 0.0067 Matches: 3
			lectin [Medicago sativa]
			Observed	Mr(expt)	Mr(calc)	ppm	Start		End	Miss	Ions	Peptide
			1458.6700	1457.6628	1457.6787	-10.92	123	-	136	0	85	K.SNSQGGYLGVFDSK.T
507										Homolgous with
		gi|298364452 Mass: 34429 Score: 45 Expect: 51 Matches: 5
			chitinase [Medicago sativa]
			Observed	Mr(expt)	Mr(calc)	ppm	Start		End	Miss	Ions	Peptide
			1476.6968	1475.6895	1475.7157	-17.76	181	-	192	0	38	R.GPIQLTHDYNYR.Q
597										Homolgous with
		gi|358348728 Mass: 26482 Score: 65 Expect: 0.58 Matches: 1
			Alpha-amylase/subtilisin inhibitor [Medicago truncatula]
			Observed	Mr(expt)	Mr(calc)	ppm	Start		End	Miss	Ions	Peptide
			1754.9120	1753.9047	1753.8999	2.77	43	-	58	1	50	R.GKEYYIKPAITDSGGR.F
			1284.6790	1283.6717	1283.6510	16.1	132	-	143	0	33	R.VIIAGSDGSYFR.I
			1931	QSENEPVLDTKGHPLER + Gln->pyro-Glu (N-term Q)								QSENEKILDTKGHPLER
614										Homolgous with
		gi|358348728 Mass: 26482 Score: 214 Expect: 5.9e-016 Matches: 12
			Alpha-amylase/subtilisin inhibitor [Medicago truncatula]
			Observed	Mr(expt)	Mr(calc)	ppm	Start		End	Miss	Ions	Peptide
			1189.6753	1188.6680	1188.6907	-19.08	82	-	92	0	46	K.GLPVIFTPFAK.E
			1284.6624	1283.6551	1283.6510	3.17	132	-	143	0	55	R.VIIAGSDGSYFR.I
			1450.5519	1449.5446	1449.5476	-2.05	157	-	167	0	20	R.FCPTDTCSFCR.F
			1754.9144	1753.9072	1753.8999	4.15	43	-	58	1	70	R.GKEYYIKPAITDSGGR.F
			1931	QSENEPVLDTKGHPLER + Gln->pyro-Glu (N-term Q)								QSENEKILDTKGHPLER
644										Homolgous with							Blast
		gi|157977532 Mass: 25995 Score: 72 Expect: 8.6 Matches: 1 Frame: 2								thaumatin-like pathogenesis-related protein 4-like precursor [Cicer arietinum]					Score	Expect	Identities	Positives	Gaps
	EST		ALF-R-6_2007-07-18_1/ALF(R)-6_D11_023_1 Alfalfa (Medicago sativa) Trichome isolated from the stem Medicago sativa cDNA, mRNA sequence							Sequence ID: gi|525314506|ref|NP_001266038.1|Length: 175Number of Matches: 1					293 bits(751)	2e-97	136/176(77%)	148/176(84%)	1/176(0%)
			Observed	Mr(expt)	Mr(calc)	ppm	Start		End	Miss	Ions	Peptide
			2303.0360	2302.0287	2301.9743	23.6	160	-	179	0	59	K.VLNCGDSNCPDAYHQPNDVK.T
			2098.9560	2097.9487	2098.9920	-1.0433	61	-	80	0	60	R.QLDQGQTWALDIPAGTSSGR.I + Oxidation (HW); Gln->pyro-Glu (N-term Q)
706										Homolgous with							Blast
		gi|23049900 Mass: 20537 Score: 101 Expect: 0.0016 Matches: 4 Frame: 1								putative early nodulin-like 2 predicted GPI-anchored protein [Trifolium pratense]					Score	Expect	Identities	Positives	Gaps
	EST		EST0113 Trifolium purpureum cDNA Trifolium purpureum cDNA clone T 200 similar to Hydroxymethyl glutaryl-CoA synthase, mRNA sequence							Sequence ID: gi|84468408|dbj|BAE71287.1|Length: 313Number of Matches: 1					237 bits(604)	2e-74	121/154(79%)	125/154(81%)	17/154(11%)
			Observed	Mr(expt)	Mr(calc)	ppm	Start		End	Miss	Ions	Peptide
			1444.6193	1443.6120	1443.6154	-2.38	115	-	126	0	70	K.FEDGDTEFTLDR.S
			1572.7113	1571.7040	1571.7104	-4.04	114	-	126	1	37	K.KFEDGDTEFTLDR.S
			1011	LTLVVITPR								LTLVVISPR
441										Homolgous with
		gi|5777611 Mass: 22875 Score: 358 Expect: 2.3e-030 Matches: 11
			cysteine protease [Medicago sativa]
			Observed	Mr(expt)	Mr(calc)	ppm	Start		End	Miss	Ions	Peptide
			1928.0524	1927.0451	1927.0316	7.00	145	-	163	0	150	R.LDHGVLLVGFGSGGYAPIR.L
			2155.1807	2154.1734	2154.1698	1.66	143	-	163	1	85	K.ARLDHGVLLVGFGSGGYAPIR.L
			2528.1548	2527.1475	2527.1319	6.17	24	-	44	0	101	K.LVSLSEQQLVDCDHVCDPEER.N
		gi|357438145	2187.0810	2186.0738	2186.0644	4.31	127	-	144	1	46	K.APILPTNNLPEDFDWREK.G + Dioxidation (W)
471										Homolgous with
		gi|357454031 Mass: 33861 Score: 235 Expect: 4.6e-018 Matches: 12
			Chitinase [Medicago truncatula]
			Observed	Mr(expt)	Mr(calc)	ppm	Start		End	Miss	Ions	Peptide
			1549.7395	1548.7322	1548.7460	-8.91	221	-	233	0	73	K.STTVAQFIDYYNK.Q
			1974.9669	1973.9596	1973.9483	5.75	274	-	291	1	85	K.LNGIFVYSADDSKADGFR.Y
			2395.1658	2394.1585	2394.1492	3.89	274	-	294	2	53	K.LNGIFVYSADDSKADGFRYEK.E
			1757.9048	1756.8975	1756.8896	4.49	27	-	41	1	73	A.ANSNLFREYIGAQFK.G
		gi|449470395	1842.8507	1841.8434	1841.8472	-2.04	149	-	163	0	72	K.TYNLDGIDIDYEHFK.S
		gi|357443753 Mass: 31760 Score: 62 Expect: 0.98 Matches: 1
			Chitinase [Medicago truncatula]
			Observed	Mr(expt)	Mr(calc)	ppm	Start		End	Miss	Ions	Peptide
			1400.6315	1399.6242	1399.6368	-8.98	281	-	293	0	62	R.FNDGQSGYSNAIK.G
482										Homolgous with
		gi|2951684 Mass: 30532 Score: 366 Expect: 3.7e-031 Matches: 14
			lectin [Medicago sativa]
			Observed	Mr(expt)	Mr(calc)	ppm	Start		End	Miss	Ions	Peptide
			1094.6309	1093.6236	1093.6244	-0.72	170	-	179	0	42	R.HIGINVNSIK.S
			1458.6730	1457.6657	1457.6787	-8.91	123	-	136	0	119	K.SNSQGGYLGVFDSK.T
			1504.7776	1503.7703	1503.7722	-1.22	71	-	83	0	28	R.ALYSAPIHIWDSK.T + Trp->Kynurenin (W)
			1581.7633	1580.7560	1580.7682	-7.71	43	-	57	0	84	K.NLIFQGDAETTSTGK.L
			1822.9514	1821.9441	1821.9472	-1.70	43	-	59	1	70	K.NLIFQGDAETTSTGKLK.L
			2546.3760	2545.3687	2545.3540	5.76	194	-	217	0	8	K.ANVVIGFNGATNVLSVDVEYPLVR.H
			1516.7820	1515.7747	1515.7722	1.69	71	-	83	0	58	R.ALYSAPIHIWDSK.T + Oxidation (HW)
514										Homolgous with
		gi|642530 Mass: 30182 Score: 332 Expect: 9.3e-028 Matches: 24
			lectin [Medicago sativa]
			Observed	Mr(expt)	Mr(calc)	ppm	Start		End	Miss	Ions	Peptide
			1094.6381	1093.6308	1093.6244	5.86	163	-	172	0	94	R.HIGINVNSIK.S
			1463.7490	1462.7417	1462.7416	0.09	173	-	185	0	51	K.SISTTPWVLENGR.E + Trp->Kynurenin (W)
			1491.7445	1490.7372	1490.7365	0.48	173	-	185	0	(37)	K.SISTTPWVLENGR.E + Dioxidation (W)
			1504.7698	1503.7625	1503.7722	-6.42	71	-	83	0	57	R.ALYSAPIHIWDSK.T + Trp->Kynurenin (W)
			1532.7726	1531.7653	1531.7671	-1.15	71	-	83	0	(31)	R.ALYSAPIHIWDSK.T + Dioxidation (W)
			1564.8180	1563.8107	1563.8257	-9.56	43	-	57	0	81	K.NLIFQGNAITTSTGK.L
			1475.7578	1474.7505	1474.7416	0.0089	173	-	185	0	36	K.SISTTPWVLENGR.E + Oxidation (HW)
			1516.7865	1515.7792	1515.7722	4.66	71	-	83	0	46	R.ALYSAPIHIWDSK.T + Oxidation (HW)
			1140.6115	1139.6042	1139.6074	-2.79	27	-	36	0	68	S.TELTSFTITK.F
			1791.8720	1790.8647	1790.8587	3.34	231	-	247	0	138	R.IGFSAATGAEFAEHDIR.Y
528										Homolgous with
		gi|358348728 Mass: 26482 Score: 358 Expect: 2.3e-030 Matches: 15
			Alpha-amylase/subtilisin inhibitor [Medicago truncatula]
			Observed	Mr(expt)	Mr(calc)	ppm	Start		End	Miss	Ions	Peptide
			1189.6820	1188.6747	1188.6907	-13.42	82	-	92	0	61	K.GLPVIFTPFAK.E
			1284.6687	1283.6614	1283.6510	8.12	132	-	143	0	91	R.VIIAGSDGSYFR.I
			1450.5617	1449.5544	1449.5476	4.69	157	-	167	0	62	R.FCPTDTCSFCR.F
			1754.9180	1753.9107	1753.8999	6.17	43	-	58	1	109	R.GKEYYIKPAITDSGGR.F
			QSENEPVLDTKGHPLER + Gln->pyro-Glu (N-term Q)									QSENEKILDTKGHPLER
			IVKAEFGGLYNIR									IVKAEFEGVYNIR
558										Homolgous with							Blast
		gi|388505150 Mass: 25464 Score: 143 Expect: 7.4e-009 Matches: 13								PRp27-like protein [Olea europaea subsp. europaea]					Score	Expect	Identities	Positives	Gaps
			unknown [Medicago truncatula]							Sequence ID: gi|396318181|gb|AFN85535.1|Length: 229Number of Matches: 1					325 bits(832)	3e-109	163/214(76%)	190/214(88%)	1/214(0%)
			Observed	Mr(expt)	Mr(calc)	ppm	Start		End	Miss	Ions	Peptide
			1188.5421	1187.5348	1187.5683	-28.20	60	-	69	0	5	R.VFQQNNPADR.K
			1271.6329	1270.6257	1270.6306	-3.88	99	-	109	1	56	R.YVNSYGGDLRK.E
			1316.6686	1315.6613	1315.6633	-1.50	60	-	70	1	46	R.VFQQNNPADRK.N
			1749.8777	1748.8704	1748.8693	0.62	20	-	36	0	134	A.VDYSVTNNALSTPGGVR.F
		gi|396318181	1188.5421	1187.5348	1187.5281	5.66	180	-	188	0	46	R.FLDYCDSLR.S
		gi|2062387 Mass: 20024 Score: 100 Expect: 0.00016 Matches: 4
			pathogenesis-related thaumatin-like protein [Oryza sativa]
			Observed	Mr(expt)	Mr(calc)	ppm	Start		End	Miss	Ions	Peptide
			1214.4889	1213.4816	1213.4782	2.79	24	-	35	0	93	R.TGCSFDGSGNGR.C
			1676.8634	1675.8561	1676.8482	-0.9921	55	-	70	1	83	R.GEKWTINVAAGTTSAR.I + Oxidation (HW)
600										Homolgous with
		gi|156037300|ref|XP_001586377.1| hypothetical protein SS1G_12361 [Sclerotinia sclerotiorum 1980]
			hypothetical protein SS1G_12361 [Sclerotinia sclerotiorum 1980]
			1210	STSGSFGLVSIR						FASTS		SASDAFGLISIR
			1942	NYAVSYTESFSANTFGGK						1.7e-09		SYAVSYTVPHSADTRGGK
			2916	SLNTEVP								FLNTEVP
628										Homolgous with
		gi|357466125 Mass: 104957 Score: 147 Expect: 2.9e-009 Matches: 7
			Protease inhibitor [Medicago truncatula]
			Observed	Mr(expt)	Mr(calc)	ppm	Start		End	Miss	Ions	Peptide
			1527.7361	1526.7288	1526.7405	-7.67	143	-	155	0	87	R.LAGEHAYEIYSFK.F
			1713.8042	1712.7969	1712.8080	-6.45	179	-	193	0	60	K.VMAVGDGIEEPYYVR.F + Oxidation (M)
645										Homolgous with
		GI:156065677 hypothetical protein SS1G_00849 [Sclerotinia sclerotiorum 1980 UF-70]
			1425	KYTGPTAFDL								KYTGPTAFDL
681										Homolgous with
		gi|61889379 Mass: 17202 Score: 434 Expect: 5.9e-038 Matches: 15
			polyubiquitin [Capsicum chinense]
			Observed	Mr(expt)	Mr(calc)	ppm	Start		End	Miss	Ions	Peptide
			1039.5164	1038.5091	1038.5094	-0.32	34	-	42	0	44	K.EGIPPDQQR.L
			1067.6270	1066.6197	1066.6135	5.81	64	-	72	0	16	K.ESTLHLVLR.F
			1523.7827	1522.7754	1522.7740	0.97	30	-	42	1	91	K.IQDKEGIPPDQQR.L
			1722.9143	1721.9070	1721.9060	0.59	28	-	42	2	63	K.AKIQDKEGIPPDQQR.L
			1763.8872	1762.8799	1762.8836	-2.10	12	-	27	0	68	K.TITLEVESSDTIDNVK.A
			2114.1653	2113.1580	2113.1531	2.31	55	-	72	1	61	R.TLADYNIQKESTLHLVLR.F
		EL186172	1460.7886	1459.7813	1459.8147	-22.85	23	-	35	2	64	R.LIFAGKNKLEDGR.T
708										Homolgous with
		gi|401555353 Mass: 16205 Score: 45 Expect: 49 Matches: 3
			PR4 [Lens culinaris]
			Observed	Mr(expt)	Mr(calc)	ppm	Start		End	Miss	Ions	Peptide
			1828.8550	1827.8477	1827.7999	26.2	68	-	84	0	45	R.SQYGWTAFCGPAGPTGR.D + Oxidation (HW)
	EST	gi|50321366	1629.7131	1628.7059	1628.7042	1.02	75	-	89	0	45	K.YGWTAFCGPAGPTGR.D + Dioxidation (W)
			1677.8547	1676.8474	1676.8516	-2.49	95	-	110	0	141	K.CLSVTNTATGAQVTVR.I
444										Homolgous with
		gi|5777611 Mass: 22875 Score: 233 Expect: 7.4e-018 Matches: 9
			cysteine protease [Medicago sativa]
			Observed	Mr(expt)	Mr(calc)	ppm	Start		End	Miss	Ions	Peptide
			1928.0437	1927.0364	1927.0316	2.50	145	-	163	0	110	R.LDHGVLLVGFGSGGYAPIR.L
			2155.1748	2154.1675	2154.1698	-1.06	143	-	163	1	57	K.ARLDHGVLLVGFGSGGYAPIR.L
			2528.1543	2527.1470	2527.1319	5.98	24	-	44	0	51	K.LVSLSEQQLVDCDHVCDPEER.N
483										Homolgous with							Blast
		gi|357476329 Mass: 32102 Score: 347 Expect: 2.9e-029 Matches: 14								phi-1-like phosphate-induced protein [Phaseolus vulgaris]					Score	Expect	Identities	Positives	Gaps
			hypothetical protein MTR_4g094240 [Medicago truncatula]							Sequence ID: gi|543176879|gb|AGV54462.1|Length: 302Number of Matches: 1					478 bits(1231)	2e-167	239/302(79%)	261/302(86%)	2/302(0%)
			Observed	Mr(expt)	Mr(calc)	ppm	Start		End	Miss	Ions	Peptide
			1274.6730	1273.6657	1273.6819	-12.72	104	-	114	0	63	K.QFLHPAYTLGK.N
			1329.5443	1328.5370	1328.5489	-8.96	142	-	152	0	42	K.DVNVEGFCMSR.C + Oxidation (M)
			1831.8665	1830.8592	1830.8609	-0.93	263	-	281	0	130	R.VLVDGASGSSYNAHGANGR.K
			1959.9639	1958.9566	1958.9558	0.38	263	-	282	1	84	R.VLVDGASGSSYNAHGANGRK.Y
			1257.6505	1256.6432	1256.6554	-9.66	104	-	114	0	57	K.QFLHPAYTLGK.N + Gln->pyro-Glu (N-term Q)
			1295.7429	1294.7356	1294.7496	-10.82	26	-	36	0	70	G.ELVQEQPLVLK.Y					Blast
		gi|23049900 Mass: 20537 Score: 129 Expect: 2.5e-006 Matches: 6 Frame: 1								PREDICTED: early nodulin-like protein 2-like [Cicer arietinum]					Score	Expect	Identities	Positives	Gaps
			EST0113 Trifolium purpureum cDNA Trifolium purpureum cDNA clone T 200 similar to Hydroxymethyl glutaryl-CoA synthase, mRNA sequence							Sequence ID: gi|502155324|ref|XP_004510033.1|Length: 341Number of Matches: 1					194 bits(494)	2e-57	97/134(72%)	105/134(78%)	8/134(5%)
			Observed	Mr(expt)	Mr(calc)	ppm	Start		End	Miss	Ions	Peptide
			1444.6217	1443.6144	1443.6154	-0.69	115	-	126	0	70	K.FEDGDTEFTLDR.S
			1572.7172	1571.7099	1571.7104	-0.31	114	-	126	1	47	K.KFEDGDTEFTLDR.S
		BG452959	1467.7900	1466.7827	1466.7882	-3.71	49	-	60	1	28	R.NRFQISDTIVFK.Y
			1011	LTLVVITPR								LTLVVISPR
515										Homolgous with
		gi|357503045 Mass: 24160 Score: 157 Expect: 2.9e-010 Matches: 8
			Polygalacturonase inhibitor protein [Medicago truncatula]
			Observed	Mr(expt)	Mr(calc)	ppm	Start		End	Miss	Ions	Peptide
			1146.6036	1145.5964	1145.6081	-10.23	119	-	129	0	84	K.VTGPIPNSFSK.L
			1225.6127	1224.6054	1224.6112	-4.75	46	-	56	1	55	K.IRDHFGGPNGR.L
			1901	DDEFFCNADDKATLLK								SDDFFCNADDKAALLK
			1887	DDDFFCNADDKATLLK								SDDFFCNADDKAALLK
559										Homolgous with							Blast
		gi|388505150 Mass: 25464 Score: 137 Expect: 2.9e-008 Matches: 11								PRp27-like protein [Olea europaea subsp. europaea]					Score	Expect	Identities	Positives	Gaps
			unknown [Medicago truncatula]							Sequence ID: gi|396318181|gb|AFN85535.1|Length: 229Number of Matches: 1					325 bits(832)	3e-109	163/214(76%)	190/214(88%)	1/214(0%)
			Observed	Mr(expt)	Mr(calc)	ppm	Start		End	Miss	Ions	Peptide
			1188.5415	1187.5342	1187.5683	-28.72	60	-	69	0	16	R.VFQQNNPADR.K
			1271.6439	1270.6366	1270.6306	4.77	99	-	109	1	61	R.YVNSYGGDLRK.E
			1316.6733	1315.6661	1315.6633	2.11	60	-	70	1	32	R.VFQQNNPADRK.N
			1749.8813	1748.8740	1748.8693	2.68	20	-	36	0	122	A.VDYSVTNNALSTPGGVR.F
		gi|2062387 Mass: 20024 Score: 110 Expect: 1.5e-005 Matches: 3
			pathogenesis-related thaumatin-like protein [Oryza sativa]
			Observed	Mr(expt)	Mr(calc)	ppm	Start		End	Miss	Ions	Peptide
			1214.4874	1213.4802	1213.4782	1.59	24	-	35	0	103	R.TGCSFDGSGNGR.C
	EST	gi|50319354	2481.1165	2480.1092	2480.0988	4.19	174	-	194	2	65	K.NKCPDAYSYPKDDATSIFTCK.G
			2549.9883	2548.9810	2548.9682	5.02	153	-	173	0	48	K.TDNYCCNSGNCGPTNYSQYFK.N
		1359/1374	K.WTINVAAGTTSAR.I
629										Homolgous with
		gi|357498545 Mass: 22441 Score: 79 Expect: 0.017 Matches: 10
			Kunitz-type trypsin inhibitor-like 2 protein [Medicago truncatula]
			Observed	Mr(expt)	Mr(calc)	ppm	Start		End	Miss	Ions	Peptide
			1187.6043	1186.5970	1186.5982	-1.06	180	-	189	0	60	R.LVPTENDPFR.V
	EST	gi|57498833	2135.0747	2134.0674	2134.0583	4.29	187	-	205	1	47	R.LVPTENDPFRVVFVDATES.-
	EST	gi|284022846	1101.5393	1100.5320	1100.5576	-23.22	10	-	18	0	45	K.YYIAPLMSK.G + Oxidation (M)
			1334.6148	1333.6075	1333.6085	-0.76	129	-	141	0	98	R.FSAPPGACSDIGR.Y
			2164.0442	2163.0369	2163.0267	4.74	29	-	47	0	159	K.TGNSECPVTVLQDFNEVVR.G
			1668	ETVEDINGNPVLPGSK								ETVEDINGNPVFPGGK
682										Homolgous with							Blast
		gi|284022846 Mass: 19665 Score: 88 Expect: 0.034 Matches: 3 Frame: 5								Kunitz-type trypsin inhibitor-like 2 protein [Medicago truncatula]					Score	Expect	Identities	Positives	Gaps
			011610_EST205 SSH library for Medicago sativa under aluminum (Al) stress Medicago sativa cDNA clone 11-1-A1, mRNA sequence							Sequence ID: gi|357498529|ref|XP_003619553.1|Length: 202Number of Matches: 1					284 bits(727)	2e-94	149/167(89%)	160/167(95%)	0/167(0%)
			Observed	Mr(expt)	Mr(calc)	ppm	Start		End	Miss	Ions	Peptide
			1334.6106	1333.6033	1333.6085	-3.87	129	-	141	0	84	R.FSAPPGACSDIGR.Y
	EST	gi|57498833	1187.6016	1186.5943	1186.5982	-3.33	187	-	196	0	42	R.LVPTENDPFR.V
			2135.0676	2134.0604	2134.0583	0.98	187	-	205	1	31	R.LVPTENDPFRVVFVDATES.-
		GW342519	1891.9219	1890.9146	1890.9146	0.02	32	-	47	0	95	N.SECPVTVLQDFNEVVR.G
716										Homolgous with							Blast
		gi|217071164 Mass: 12885 Score: 181 Expect: 1.2e-012 Matches: 9								PREDICTED: non-specific lipid-transfer protein-like [Cicer arietinum]					Score	Expect	Identities	Positives	Gaps
			unknown [Medicago truncatula]							Sequence ID: gi|502129604|ref|XP_004500363.1|Length: 114Number of Matches: 1					217 bits(553)	2e-70	97/114(85%)	111/114(97%)	0/114(0%)
			Observed	Mr(expt)	Mr(calc)	ppm	Start		End	Miss	Ions	Peptide
			1373.6240	1372.6167	1372.6228	-4.38	69	-	80	0	80	R.VACHCIQDTAAK.I
			1615.7180	1614.7107	1614.7171	-3.91	100	-	112	1	27	K.CPFKVYPSTDCNK.V
			2345.1809	2344.1736	2344.1668	2.93	69	-	88	1	51	R.VACHCIQDTAAKIPLIDYTR.I
		gi|502129604	1204.5978	1203.5905	1203.5918	-1.05	89	-	99	0	15	R.VNQIGELCGSK.C
473										Homolgous with
		gi|2951684 Mass: 30532 Score: 263 Expect: 7.4e-021 Matches: 11
			lectin [Medicago sativa]
			Observed	Mr(expt)	Mr(calc)	ppm	Start		End	Miss	Ions	Peptide
			1094.6339	1093.6266	1093.6244	2.07	170	-	179	0	49	R.HIGINVNSIK.S
			1458.6757	1457.6684	1457.6787	-7.06	123	-	136	0	117	K.SNSQGGYLGVFDSK.T
			1581.7618	1580.7546	1580.7682	-8.64	43	-	57	0	36	K.NLIFQGDAETTSTGK.L
			2546.3645	2545.3572	2545.3540	1.25	194	-	217	0	51	K.ANVVIGFNGATNVLSVDVEYPLVR.H
484										Homolgous with
		gi|357517805 Mass: 69606 Score: 202 Expect: 9.3e-015 Matches: 8
			Endochitinase [Medicago truncatula]
			Observed	Mr(expt)	Mr(calc)	ppm	Start		End	Miss	Ions	Peptide
			1445.6388	1444.6315	1444.6219	6.64	118	-	131	0	78	R.SFNGFGTTGDDATR.K
			1760.8663	1759.8591	1759.8642	-2.90	192	-	207	0	95	R.GPIQLTHNYNYGQAGK.A
			2401.2214	2400.2142	2400.2173	-1.29	208	-	229	0	29	K.AINEDLINNPDLVSTNPTVSFK.T
			1876.8184	1875.8111	1875.8363	-13.40	101	-	117	0	58	R.CAGHGFYTYDGFIAAAR.S
		gi|357503039 Mass: 24337 Score: 28 Expect: 2.4e+003 Matches: 3
			Polygalacturonase inhibitor protein [Medicago truncatula]
			Observed	Mr(expt)	Mr(calc)	ppm	Start		End	Miss	Ions	Peptide
			1225.6234	1224.6161	1224.6112	4.02	46	-	56	1	22	K.IRDHFGGPNGR.L
564										Homolgous with
		gi|2062387 Mass: 20024 Score: 107 Expect: 2.9e-005 Matches: 3
			pathogenesis-related thaumatin-like protein [Oryza sativa]
			Observed	Mr(expt)	Mr(calc)	ppm	Start		End	Miss	Ions	Peptide
			1214.4883	1213.4810	1213.4782	2.29	24	-	35	0	100	R.TGCSFDGSGNGR.C
[truncated: 214 more rows]

## Sheet: LiCl
Supplementary table 2d. Protein identification results and associated mass spectrometry peak lists (MALDI-TOF/TOF data)
	Mascot results		NCBI-identifier corresponding to the highest scoring protein, Mass of the corresponding protein, Mascot score of the protein and expected E-value, Number of matches
	Proteins/EST identified		Name of the highest scoring protein or EST sequence
	Observed		Observed m/z of the protonated precursor
	Mr(expt)		Calculated mass in Da of the unprotonated precursor
	Mr(calc)		Mass (unprotonated) calculated based on the matched peptide/theoretical mass of the matched peptide
	ppm		Mass difference between the ExpM and CalcM
	Start		Start amino acid of the matched peptide in the sequence
	End		Last amino acid of the matched peptide in the sequence
	Miss		Number of missed cleavages
	ions		MASCOT-based score for the individual peptide, a threshold of p<0.05 was reached with a score of 50 (NCBI Viridiplantae query) of 57 (EST_eudicots query)
	Peptide		Sequence of the matched peptide
Blast	Homologous with		Name of the functionally annotated protein with the highest homology in case the highest scoring protein had a trivial name (predicted, unknown, …) or name of the protein with the highest homology after BLAST sequence alignment of the EST on which the identification is based
	Score		Score of the protein with the highest homology after BLAST sequence alignment
	Expect		Expected E-value
	Identities		Sequence identities between the identified protein and the functionally annotated protein with the highest homology after BLAST sequence alignment
	Positives		Corrected sequence identities based on similarities between amino-acids
	Gaps		Number of gaps between the sequences between the identified protein and the functionally annotated protein with the highest homology after BLAST sequence alignment
	peptide scores in red are from matches of peptides from the same spot but to different protein sequences, the homology between the two proteins was subsequently checked.
		when the spot is in blue the identification is considered as being significant
		when the spot is in green the identification is not considered as being significant or two proteins have been identified in the same spot, excluding the latter from biological interpretation
Spot number	EST	Mascot results	Proteins/EST identified
101										Homolgous with
		gi|537317 Mass: 38746 Score: 758 Expect: 2.3e-070 Matches: 17
			peroxidase [Medicago sativa]
			Observed	Mr(expt)	Mr(calc)	ppm	Start		End	Miss	Ions	Peptide
			1059.5980	1058.5907	1058.5720	17.7	315	-	324	0	58	K.VLTGSQGEIR.K
			1187.6934	1186.6861	1186.6670	16.1	315	-	325	1	55	K.VLTGSQGEIRK.Q
			1297.6501	1296.6429	1296.6245	14.2	37	-	47	0	89	R.DTCPNVHSIVR.E
			1925.0165	1924.0092	1924.0014	4.05	183	-	201	0	170	R.QGLDTTDLVALSGAHTIGR.G
			2457.2490	2456.2417	2456.2408	0.38	179	-	201	1	142	K.NFDRQGLDTTDLVALSGAHTIGR.G
			3446.5488	3445.5416	3445.5620	-5.94	234	-	265	0	214	R.TICPNGGPGSTLTDLDPTTPDTFDSAYYSNLR.I
			1907.9923	1906.9850	1906.9749	5.32	183	-	201	0	173	R.QGLDTTDLVALSGAHTIGR.G + Gln->pyro-Glu (N-term Q)
			1847.8546	1846.8473	1846.8374	5.40	250	-	265	0	137	D.PTTPDTFDSAYYSNLR.I
			2516	SNFDKQGLDTTDLVALSGAHTIGR								KNFDRQGLDTTDLVALSGAHTIGR
176										Homolgous with
		gi|357444471 Mass: 23505 Score: 577 Expect: 2.9e-052 Matches: 11
			Peroxidase [Medicago truncatula]
			Observed	Mr(expt)	Mr(calc)	ppm	Start		End	Miss	Ions	Peptide
			1625.7831	1624.7758	1624.8897	-70.07	174	-	188	0	119	K.VSQLNVLVGNQGEIR.G
			1708.6904	1707.6832	1707.8064	-72.16	134	-	148	0	157	K.QGLFTSDQDLNIDSR.T
			1831.7056	1830.6983	1830.8278	-70.76	101	-	117	0	130	K.NTCPNANSGNTANLDIR.T
			2422.0449	2421.0376	2421.2077	-70.26	52	-	74	0	147	K.VFAAQNFDVTDVVALSGAHTFGR.A
			1691.6681	1690.6608	1690.7799	-70.40	134	-	148	0	127	K.QGLFTSDQDLNIDSR.T + Gln->pyro-Glu (N-term Q)
		gi|388520277	2712.0320	2711.0247	2711.2109	-68.66	77	-	100	0	97	R.IFFHDCFVQGCDGSVLLDGSPGER.D
		gi|357444511 Mass: 19345 Score: 213 Expect: 7.4e-016 Matches: 10
			Peroxidase [Medicago truncatula]
			Observed	Mr(expt)	Mr(calc)	ppm	Start		End	Miss	Ions	Peptide
			1127.4973	1126.4900	1126.5731	-73.71	68	-	78	0	66	K.SDNGQAPGLLR.I
			1374.6448	1373.6375	1373.7337	-70.02	132	-	144	0	113	R.IVSCADITVLAGR.E
		GW316777	2272.9456	2271.9383	2272.0947	-68.80	87	-	105	0	162	K.GLSYNFFTQTCPNLENIVR.N
		AL377266	1756.8156	1755.8083	1755.9308	-69.76	109	-	125	0	126	R.EAVFLSGGPNFPVPLGR.K
		gi|356506838 Mass: 20936 Score: 103 Expect: 8.8e-05 Matches: 1
			PREDICTED: dirigent protein 3-like [Glycine max]
			Observed	Mr(expt)	Mr(calc)	ppm	Start		End	Miss	Ions	Peptide
			1230.5929	1229.5856	1229.6768	-74.17	150	-	161	0	102	R.EIPVIGGSGVFR.F
200										Homolgous with
		gi|357444471 Mass: 23505 Score: 280 Expect: 1.5e-022 Matches: 10
			Peroxidase [Medicago truncatula]
			Observed	Mr(expt)	Mr(calc)	ppm	Start		End	Miss	Ions	Peptide
			1625.8993	1624.8920	1624.8897	1.45	174	-	188	0	109	K.VSQLNVLVGNQGEIR.G
			1708.8137	1707.8064	1707.8064	0.03	134	-	148	0	141	K.QGLFTSDQDLNIDSR.T
		gi|357444511 Mass: 19345 Score: 211 Expect: 1.2e-015 Matches: 8
			Peroxidase [Medicago truncatula]
			Observed	Mr(expt)	Mr(calc)	ppm	Start		End	Miss	Ions	Peptide
			1127.5780	1126.5707	1126.5731	-2.09	68	-	78	0	73	K.SDNGQAPGLLR.I
			1374.7438	1373.7365	1373.7337	2.04	132	-	144	0	111	R.IVSCADITVLAGR.E
233										Homolgous with
		gi|357454031 Mass: 33861 Score: 97 Expect: 0.00027 Matches: 8
			Chitinase [Medicago truncatula]
			Observed	Mr(expt)	Mr(calc)	ppm	Start		End	Miss	Ions	Peptide
			1549.7438	1548.7365	1548.7460	-6.15	221	-	233	0	80	K.STTVAQFIDYYNK.Q
			1975	SADDQADGFR					FASTS
			2459	SFVSDGSTGLGPGNGFFDACR					7.6e-16			SFVSDGSTGLGPGNGFLDGCR
262										Homolgous with
		gi|357511665 Mass: 22353 Score: 213 Expect: 7.4e-016 Matches: 8
			Rhicadhesin receptor [Medicago truncatula]
			Observed	Mr(expt)	Mr(calc)	ppm	Start		End	Miss	Ions	Peptide
			1365.7571	1364.7498	1364.7704	-15.09	133	-	144	1	79	K.TIVKGETFVFPK.G
			1743.8950	1742.8877	1742.8853	1.43	91	-	106	0	120	R.IDYAVGGLNPPHTHPR.A
			1775.8792	1774.8719	1774.8751	-1.81	91	-	106	0	(49)	R.IDYAVGGLNPPHTHPR.A + 2 Oxidation (HW)
		gi|357511663	1310.7730	1309.7657	1309.7718	-4.62	81	-	93	0	96	K.IPGLNTLGVSLAR.I
		CO502784	1905.9434	1904.9361	1904.9169	10.1	93	-	108	0	51	R.IDYAPYDLNPPHTHPR.G
		EX523811	2065.9730	2064.9657	2064.9674	-0.81	58	-	76	0	78	S.SDPDYLQDLCVADLASGVK.V
33										Homolgous with							Blast
		FY468710 Mass: 22786 Score: 76 Expect: 4.2 Matches: 1 Frame: 2								Xyloglucan-specific endoglucanase inhibitor protein [Medicago truncatula]					Score	Expect	Identities	Positives	Gaps
			gi|428292867 FY468710.1 Trifolium repens mRNA, clone: WCC41l09_046, unspecified EST.							Sequence ID: gi|357440775|ref|XP_003590665.1|Length: 435Number of Matches: 1					357 bits(917)	2e-119()	171/197(87%)	185/197(93%)	0/197(0%)
			Observed	Mr(expt)	Mr(calc)	ppm	Start		End	Miss	Ions	Peptide
			1622.8630	1621.8557	1621.8464	5.76	179	-	193	0	61	K.IALPSQLASAFSFDR.K
103										Homolgous with
		gi|537317 Mass: 38746 Score: 628 Expect: 2.3e-057 Matches: 16
			peroxidase [Medicago sativa]
			Observed	Mr(expt)	Mr(calc)	ppm	Start		End	Miss	Ions	Peptide
			1059.5940	1058.5867	1058.5720	13.9	315	-	324	0	71	K.VLTGSQGEIR.K
			1187.6852	1186.6779	1186.6670	9.21	315	-	325	1	53	K.VLTGSQGEIRK.Q
			1297.6442	1296.6369	1296.6245	9.57	37	-	47	0	73	R.DTCPNVHSIVR.E
			1925.0139	1924.0066	1924.0014	2.72	183	-	201	0	177	R.QGLDTTDLVALSGAHTIGR.G
			3446.5667	3445.5594	3445.5620	-0.77	234	-	265	0	224	R.TICPNGGPGSTLTDLDPTTPDTFDSAYYSNLR.I
			1025.4821	1024.4748	1024.4614	13.1	29	-	36	0	46	A.QLDNSFYR.D + Gln->pyro-Glu (N-term Q)
			1847.8531	1846.8458	1846.8374	4.58	250	-	265	0	142	D.PTTPDTFDSAYYSNLR.I
		GO026177	2276.0815	2275.0742	2275.0692	2.22	17	-	35	1	123	A.QLDNSFYKDTCPNVHSIVR.E + Gln->pyro-Glu (N-term Q)
			2516	FDKQGLDTTDLVALSGAHTIGR
129										Homolgous with
		gi|357448431 Mass: 38602 Score: 199 Expect: 1.9e-014 Matches: 9
			Peroxidase [Medicago truncatula]
			Observed	Mr(expt)	Mr(calc)	ppm	Start		End	Miss	Ions	Peptide
			2378.2161	2377.2088	2377.2026	2.59	177	-	200	0	188	K.SAFAAQGLSTTDLVALSGAHTFGR.A
			2020	TDTLVSEQDAFPNLNSLR								TDTLVSEQDAFPNLNSLR
178										Homolgous with
		gi|357444471 Mass: 23505 Score: 661 Expect: 1.2e-060 Matches: 13
			Peroxidase [Medicago truncatula]
			Observed	Mr(expt)	Mr(calc)	ppm	Start		End	Miss	Ions	Peptide
			1625.7706	1624.7634	1624.8897	-77.73	174	-	188	0	124	K.VSQLNVLVGNQGEIR.G
			1708.6792	1707.6719	1707.8064	-78.74	134	-	148	0	153	K.QGLFTSDQDLNIDSR.T
			1831.6940	1830.6867	1830.8278	-77.10	101	-	117	0	148	K.NTCPNANSGNTANLDIR.T
			2422.0308	2421.0235	2421.2077	-76.10	52	-	74	0	206	K.VFAAQNFDVTDVVALSGAHTFGR.A
		gi|388520277	2712.0130	2711.0057	2711.2109	-75.67	77	-	100	0	81	R.IFFHDCFVQGCDGSVLLDGSPGER.D
		gi|357444511 Mass: 19345 Score: 323 Expect: 7.4e-027 Matches: 9
			Peroxidase [Medicago truncatula]
			Observed	Mr(expt)	Mr(calc)	ppm	Start		End	Miss	Ions	Peptide
			1127.4883	1126.4810	1126.5731	-81.73	68	-	78	0	75	K.SDNGQAPGLLR.I
			1374.6325	1373.6252	1373.7337	-78.99	132	-	144	0	120	R.IVSCADITVLAGR.E
			1501.6943	1500.6871	1500.8049	-78.50	65	-	78	1	101	K.VFKSDNGQAPGLLR.I
		GW316777	2272.9287	2271.9214	2272.0947	-76.24	87	-	105	0	166	K.GLSYNFFTQTCPNLENIVR.N
		AL377266	1756.8035	1755.7962	1755.9308	-76.65	109	-	125	0	135	R.EAVFLSGGPNFPVPLGR.K
201										Homolgous with
		gi|357491415 Mass: 36285 Score: 345 Expect: 4.6e-029 Matches: 13
			Peroxidase [Medicago truncatula]
			Observed	Mr(expt)	Mr(calc)	ppm	Start		End	Miss	Ions	Peptide
			1411.6593	1410.6520	1410.6568	-3.38	249	-	259	0	82	K.TPNHFDNLYYK.N
			1591.8648	1590.8575	1590.8590	-0.97	45	-	59	1	113	K.AVNSVVHSAVAREPR.M
			2117.0488	2116.0416	2116.0437	-1.00	266	-	285	0	121	K.GLLHSDQELFNGGSTDSLVK.S
			2598	TASLNDANSGVIPPPFSTLSNLINR					FASTS			TASLNDANSGVIPPPFSTLNNLINR
			2153	SYSNNQNAFESDFATAMIK					5.5e-36			SYSNNQNAFESDFAIAMIK
		gi|156058340|ref|XP_001595093.1| aspartate protease [Sclerotinia sclerotiorum 1980]
			Sequence ID: gi|156058340|ref|XP_001595093.1|Length: 402Number of Matches: 1
			2582	GASYSNSAGGYVFPCSATLPTLSFK					FASTS	5.6e-18		GASYSNSYGGYVFPCSATLPTLSFK
235										Homolgous with
		gi|357511665 Mass: 22353 Score: 217 Expect: 2.9e-016 Matches: 10
			Rhicadhesin receptor [Medicago truncatula]
			Observed	Mr(expt)	Mr(calc)	ppm	Start		End	Miss	Ions	Peptide
			1365.7570	1364.7497	1364.7704	-15.18	133	-	144	1	81	K.TIVKGETFVFPK.G
			1743.9012	1742.8940	1742.8853	5.00	91	-	106	0	121	R.IDYAVGGLNPPHTHPR.A
			1775.8773	1774.8700	1774.8751	-2.84	91	-	106	0	(45)	R.IDYAVGGLNPPHTHPR.A + 2 Oxidation (HW)
268										Homolgous with
		gi|357499799 Mass: 23818 Score: 170 Expect: 1.5e-011 Matches: 6
			Miraculin [Medicago truncatula]
			Observed	Mr(expt)	Mr(calc)	ppm	Start		End	Miss	Ions	Peptide
			1260.7258	1259.7186	1259.7238	-4.14	198	-	208	1	90	R.VALTDVPYKVR.F
			2036.9867	2035.9794	2035.9786	0.41	40	-	57	0	69	R.AGVDYYIRPVPTTPCDGR.G
320										Homolgous with							Blast
	EST	gi|50321458 Mass: 19355 Score: 395 Expect: 6.3e-033 Matches: 16 Frame: 3								PREDICTED: pathogenesis-related protein PR-4A-like isoform X1 [Cicer arietinum]					Score	Expect	Identities	Positives	Gaps
			s13dSG57H0600058_446496 Glandular trichomes Medicago sativa cDNA, mRNA sequence							Sequence ID: gi|502117387|ref|XP_004495803.1|Length: 146Number of Matches: 1					267 bits(682)	1e-88()	122/144(85%)	131/144(90%)	0/144(0%)
			Observed	Mr(expt)	Mr(calc)	ppm	Start		End	Miss	Ions	Peptide
			1289.6960	1288.6888	1288.6735	11.8	97	-	109	0	94	R.VTNTATGAQATVR.I
			1500.6826	1499.6753	1499.6616	9.16	74	-	86	0	72	K.YGWTAFCGPQGPR.G + Trp->Kynurenin (W)
			1512.6809	1511.6736	1511.6616	7.96	74	-	86	0	(68)	K.YGWTAFCGPQGPR.G + Oxidation (HW)
			1528.6776	1527.6703	1527.6565	9.05	74	-	86	0	(69)	K.YGWTAFCGPQGPR.G + Dioxidation (W)
			2690.2813	2689.2740	2689.2766	-0.98	110	-	133	0	206	R.IVDQCANGGLDLDVNVFNQIDTNR.Q
	EST	gi|50321540	2202.0015	2200.9942	2200.9926	0.72	38	-	54	0	76	R.STYHLYNPQNINWDYNR.A + Trp->Kynurenin (W)
82										Homolgous with
		gi|537317 Mass: 38746 Score: 478 Expect: 2.3e-042 Matches: 16
			peroxidase [Medicago sativa]
			Observed	Mr(expt)	Mr(calc)	ppm	Start		End	Miss	Ions	Peptide
			1059.5985	1058.5912	1058.5720	18.1	315	-	324	0	53	K.VLTGSQGEIR.K
			1187.6924	1186.6851	1186.6670	15.3	315	-	325	1	56	K.VLTGSQGEIRK.Q
			1297.6495	1296.6423	1296.6245	13.7	37	-	47	0	103	R.DTCPNVHSIVR.E
			1313.6262	1312.6189	1312.6194	-0.35	37	-	47	0	(1)	R.DTCPNVHSIVR.E + Oxidation (HW)
			1925.0158	1924.0085	1924.0014	3.67	183	-	201	0	161	R.QGLDTTDLVALSGAHTIGR.G
			3446.5737	3445.5665	3445.5620	1.28	234	-	265	0	83	R.TICPNGGPGSTLTDLDPTTPDTFDSAYYSNLR.I
			1025.4832	1024.4759	1024.4614	14.2	29	-	36	0	47	A.QLDNSFYR.D + Gln->pyro-Glu (N-term Q)
			1847.8513	1846.8440	1846.8374	3.61	250	-	265	0	129	D.PTTPDTFDSAYYSNLR.I
			2457.2440	2456.2367	2456.2408	-1.67	179	-	201	1	39	K.NFDRQGLDTTDLVALSGAHTIGR.G
135										Homolgous with
		gi|971560 Mass: 38738 Score: 80 Expect: 0.016 Matches: 11
			peroxidase1B [Medicago sativa]
			Observed	Mr(expt)	Mr(calc)	ppm	Start		End	Miss	Ions	Peptide
			1076.5304	1075.5231	1075.5233	-0.16	201	-	209	0	62	R.AHCSLFVSR.L
			1574.7880	1573.7807	1573.7882	-4.78	309	-	323	0	59	K.MGNIGVLTGNQGEIR.K + Oxidation (M)
		gi|593693964	2362.2219	2361.2146	2361.2077	2.92	175	-	197	0	90	Q.SFAVQGLNTTDLVALSGAHTFGR.A
180										Homolgous with
		gi|357444471 Mass: 23505 Score: 100 Expect: 0.00017 Matches: 1
			Peroxidase [Medicago truncatula]
			Observed	Mr(expt)	Mr(calc)	ppm	Start		End	Miss	Ions	Peptide
			1625.9010	1624.8937	1624.8897	2.50	174	-	188	0	85	K.VSQLNVLVGNQGEIR.G
		gi|19109646	1756.9443	1755.9371	1755.9308	3.56	103	-	119	0	86	R.EAVFLSGGPNFPVPLGR.K
			2273.1080	2272.1007	2272.0947	2.67	87	-	105	0	75	K.GLSYNFFTQTCPNLENIVR.N
205										Homolgous with							Blast
		gi|157977294 Mass: 34329 Score: 143 Expect: 1e-007 Matches: 9 Frame: 1								PREDICTED: thaumatin-like protein 1a-like [Glycine max]					Score	Expect	Identities	Positives	Gaps
			ALF-R-5_2007-07-18_1/ALF(R)-5_B12_024_1 Alfalfa (Medicago sativa) Trichome isolated from the stem Medicago sativa cDNA, mRNA sequence							Sequence ID: gi|356533314|ref|XP_003535210.1|Length: 242Number of Matches: 1					439 bits(1130)	1e-152	203/239(85%)	214/239(89%)	0/239(0%)
			Observed	Mr(expt)	Mr(calc)	ppm	Start		End	Miss	Ions	Peptide
			1200.6062	1199.5989	1199.5935	4.53	69	-	79	0	26	R.SVDLPSPWSGR.F
			1232.5983	1231.5910	1231.5833	6.24	69	-	79	0	(26)	R.SVDLPSPWSGR.F + Dioxidation (W)
			2058.9898	2057.9825	2057.9874	-2.38	157	-	175	0	107	K.ASSCPANINSVCPAELQLK.G
		gi|388492790	1765.7160	1764.7087	1764.7018	3.92	178	-	191	0	95	K.SACLAFNTDQYCCR.G
239										Homolgous with
		gi|228204925 Mass: 33619 Score: 241 Expect: 1.2e-018 Matches: 14
			chitinase class III-1 [Medicago sativa]
			Observed	Mr(expt)	Mr(calc)	ppm	Start		End	Miss	Ions	Peptide
			1514.7643	1513.7570	1513.7525	2.97	287	-	299	1	103	R.FDVQSGYSSQIKR.S
			1662.9713	1661.9640	1661.9716	-4.55	262	-	276	0	102	K.DLTNQLLPIVKPSPK.Y
			2213.0874	2212.0801	2212.0630	7.75	67	-	85	0	97	R.QPQLNLAGHCNPPNCQILR.D + Gln->pyro-Glu (N-term Q)
			1852.8846	1851.8773	1851.8752	1.17	27	-	43	0	140	A.GDLVIYWGQDNGDGALR.D + Trp->Kynurenin (W)
			2504.2360	2503.2287	2503.2166	4.85	44	-	66	0	99	R.DTCNTGLFNIVNIAFLSTFGSGR.Q
273										Homolgous with							Blast
		gi|20284945 Mass: 23001 Score: 64 Expect: 7.6 Matches: 2 Frame: 1								Germin-like protein subfamily 3 member [Medicago truncatula]					Score	Expect	Identities	Positives	Gaps
	EST		NF048C10FL1F1081 Developing flower Medicago truncatula cDNA clone NF048C10FL 5', mRNA sequence							Sequence ID: gi|357449267|ref|XP_003594910.1|Length: 209Number of Matches: 1					369 bits(946)	6e-127	188/206(91%)	192/206(93%)	1/206(0%)
			Observed	Mr(expt)	Mr(calc)	ppm	Start		End	Miss	Ions	Peptide
			1281.6067	1280.5994	1280.6071	-5.99	22	-	32	0	64	R.SINDFCVADLK.A
323										Homolgous with							Blast
		gi|388515239 Mass: 16574 Score: 181 Expect: 1.2e-012 Matches: 11								pathogenesis-related protein 4A [Pisum sativum]					Score	Expect	Identities	Positives	Gaps
			unknown [Medicago truncatula]							Sequence ID: gi|7381203|gb|AAF61434.1|AF137351_1Length: 145Number of Matches: 1					246 bits(629)	5e-81	118/146(81%)	125/146(85%)	3/146(2%)
			Observed	Mr(expt)	Mr(calc)	ppm	Start		End	Miss	Ions	Peptide
			1500.6748	1499.6675	1499.6616	3.95	68	-	80	0	62	K.YGWTAFCGPQGPR.G + Trp->Kynurenin (W)
			2202.0078	2201.0005	2200.9926	3.61	32	-	48	0	109	R.STYHLYNPQNINWDYNR.A + Trp->Kynurenin (W)
		gi|7381203	1317.7214	1316.7142	1316.7048	7.07	92	-	104	0	99	R.VTNTATGAQVTVR.I
40										Homolgous with
			gi|357440775 Mass: 47203 Score: 133 Expect: 7.4e-008 Matches: 12
			Xyloglucan-specific endoglucanase inhibitor protein [Medicago truncatula]
			Observed	Mr(expt)	Mr(calc)	ppm	Start		End	Miss	Ions	Peptide
			1012.5168	1011.5095	1011.5059	3.56	203	-	211	0	19	K.FAICLSSSK.G
			1096.6128	1095.6055	1095.6077	-1.98	413	-	422	0	50	K.LGFSSLLFGR.Q
			1213.6218	1212.6146	1212.6251	-8.69	79	-	88	0	22	K.YISSTYRPAR.C
			1443.7592	1442.7519	1442.7632	-7.84	159	-	170	0	26	R.FLFSCAPTFLLK.G
	EST	gi|428292867	1622.8500	1621.8427	1621.8464	-2.27	179	-	193	0	63	K.IALPSQLASAFSFDR.K
			1750.9510	1749.9438	1749.9413	1.39	179	-	194	1	22	K.IALPSQLASAFSFDRK.F
83										Homolgous with
		gi|537317 Mass: 38746 Score: 563 Expect: 7.4e-051 Matches: 14
			peroxidase [Medicago sativa]
			Observed	Mr(expt)	Mr(calc)	ppm	Start		End	Miss	Ions	Peptide
			1059.6006	1058.5933	1058.5720	20.1	315	-	324	0	54	K.VLTGSQGEIR.K
			1187.6929	1186.6856	1186.6670	15.7	315	-	325	1	50	K.VLTGSQGEIRK.Q
			1297.6512	1296.6440	1296.6245	15.0	37	-	47	0	91	R.DTCPNVHSIVR.E
			1925.0164	1924.0091	1924.0014	3.98	183	-	201	0	165	R.QGLDTTDLVALSGAHTIGR.G
			3446.5471	3445.5398	3445.5620	-6.44	234	-	265	0	175	R.TICPNGGPGSTLTDLDPTTPDTFDSAYYSNLR.I
			1847.8563	1846.8490	1846.8374	6.32	250	-	265	0	142	D.PTTPDTFDSAYYSNLR.I
			1025.4917	1024.4844	1024.4614	22.5	29	-	36	0	48	A.QLDNSFYR.D + Gln->pyro-Glu (N-term Q)
			2516	SNFDKQGLDTTDLVALSGAHTIGR								KNFDRQGLDTTDLVALSGAHTIGR
106										Homolgous with
		gi|537317 Mass: 38746 Score: 658 Expect: 2.3e-060 Matches: 15
			peroxidase [Medicago sativa]
			Observed	Mr(expt)	Mr(calc)	ppm	Start		End	Miss	Ions	Peptide
			1059.4950	1058.4877	1058.5720	-79.63	315	-	324	0	65	K.VLTGSQGEIR.K
			1187.5784	1186.5711	1186.6670	-80.80	315	-	325	1	67	K.VLTGSQGEIRK.Q
			1297.5289	1296.5217	1296.6245	-79.30	37	-	47	0	91	R.DTCPNVHSIVR.E
			1924.8560	1923.8487	1924.0014	-79.38	183	-	201	0	193	R.QGLDTTDLVALSGAHTIGR.G
			3446.3023	3445.2950	3445.5620	-77.51	234	-	265	0	214	R.TICPNGGPGSTLTDLDPTTPDTFDSAYYSNLR.I
			1847.6990	1846.6917	1846.8374	-78.86	250	-	265	0	153	D.PTTPDTFDSAYYSNLR.I
			1025.3892	1024.3819	1024.4614	-77.59	29	-	36	0	49	A.QLDNSFYR.D + Gln->pyro-Glu (N-term Q)
			2516	SNFDKQGLDTTDLVALSGAHTIGR								KNFDRQGLDTTDLVALSGAHTIGR
148										Homolgous with
		gi|357448423 Mass: 38854 Score: 162 Expect: 9.3e-011 Matches: 13
			Peroxidase [Medicago truncatula]
			Observed	Mr(expt)	Mr(calc)	ppm	Start		End	Miss	Ions	Peptide
			1098.6019	1097.5947	1097.6557	-55.59	103	-	111	1	53	R.RLDVINQIK.T
			1803.8545	1802.8472	1802.9601	-62.58	37	-	51	0	85	K.TCPQLQSIVFQILEK.V
		FY466839	2413.0925	2412.0852	2412.2761	-79.14	178	-	201	0	91	K.SAFLAQGLNTTDLVALSGAHTIGR.G
181										Homolgous with							Blast
		gi|157975911 Mass: 37500 Score: 382 Expect: 1.3e-031 Matches: 17 Frame: 2								PREDICTED: thaumatin-like protein 1a-like [Glycine max]					Score	Expect	Identities	Positives	Gaps
	EST		ALF-R-14_2007-07-24_1/ALF(R)-14_M18_034_1 Alfalfa (Medicago sativa) Trichome isolated from the stem Medicago sativa cDNA, mRNA sequence							Sequence ID: gi|356533314|ref|XP_003535210.1|Length: 242Number of Matches: 1					446 bits(1148)	4e-155	207/242(86%)	216/242(89%)	0/242(0%)
			Observed	Mr(expt)	Mr(calc)	ppm	Start		End	Miss	Ions	Peptide
			1204.4977	1203.4904	1203.5884	-81.43	80	-	90	0	76	R.SVDLPSPWSGR.F + Trp->Kynurenin (W)
			1216.4973	1215.4900	1215.5884	-80.93	80	-	90	0	(56)	R.SVDLPSPWSGR.F + Oxidation (HW)
			1232.4945	1231.4872	1231.5833	-78.01	80	-	90	0	(61)	R.SVDLPSPWSGR.F + Dioxidation (W)
			2088.8516	2087.8443	2087.9980	-73.60	168	-	186	0	149	K.TSSCPANINSVCPAELQLK.G
			3316.3386	3315.3313	3315.5831	-75.92	49	-	79	0	143	R.CGYTVWPGTLTGDQKPQLSTTGFELGQGASR.S + Trp->Kynurenin (W)
206										Homolgous with
		gi|357491415 Mass: 36285 Score: 355 Expect: 4.6e-030 Matches: 15
			Peroxidase [Medicago truncatula]
			Observed	Mr(expt)	Mr(calc)	ppm	Start		End	Miss	Ions	Peptide
			1411.6588	1410.6515	1410.6568	-3.73	249	-	259	0	87	K.TPNHFDNLYYK.N
			1591.8704	1590.8631	1590.8590	2.55	45	-	59	1	101	K.AVNSVVHSAVAREPR.M
			2117.0478	2116.0406	2116.0437	-1.46	266	-	285	0	133	K.GLLHSDQELFNGGSTDSLVK.S
			2598	TASLNDANSGVIPPPFSTLSNLINR								TASLNDANSGVIPPPFSTLNNLINR
			2153	SYSNNQNAFESDFATAMIK								SYSNNQNAFESDFAIAMIK
		gi|357444471 Mass: 23505 Score: 117 Expect: 2.9e-006 Matches: 7
			Peroxidase [Medicago truncatula]
			Observed	Mr(expt)	Mr(calc)	ppm	Start		End	Miss	Ions	Peptide
			1625.9034	1624.8962	1624.8897	4.00	174	-	188	0	100	K.VSQLNVLVGNQGEIR.G
	EST	gi|30099635	1756.9436	1755.9363	1755.9308	3.14	21	-	37	0	123	R.EAVFLSGGPNFPVPLGR.K
			2273	GLSYNFFTQTCPNLENIVR								GLSYGFFAQTCPNLENIVR
244										Homolgous with
		gi|228204925 Mass: 33619 Score: 354 Expect: 5.9e-030 Matches: 17
			chitinase class III-1 [Medicago sativa]
			Observed	Mr(expt)	Mr(calc)	ppm	Start		End	Miss	Ions	Peptide
			1092.5190	1091.5118	1091.5029	8.08	86	-	94	0	60	R.DSINICQSR.G
			1115.5165	1114.5092	1114.5230	-12.35	277	-	285	0	22	K.YGGVMLWNR.R + Oxidation (M); Trp->Kynurenin (W)
			1127.5181	1126.5108	1126.5230	-10.80	277	-	285	0	(18)	K.YGGVMLWNR.R + Oxidation (HW); Oxidation (M)
			1514.7601	1513.7529	1513.7525	0.23	287	-	299	1	99	R.FDVQSGYSSQIKR.S
			2504.2246	2503.2173	2503.2166	0.30	44	-	66	0	135	R.DTCNTGLFNIVNIAFLSTFGSGR.Q
			2213.0835	2212.0762	2212.0630	5.99	67	-	85	0	102	R.QPQLNLAGHCNPPNCQILR.D + Gln->pyro-Glu (N-term Q)
			1852.8855	1851.8782	1851.8752	1.66	27	-	43	0	126	A.GDLVIYWGQDNGDGALR.D + Trp->Kynurenin (W)
276										Homolgous with							Blast
		gi|50319354 Mass: 23131 Score: 381 Expect: 1.6e-031 Matches: 15 Frame: 1								PREDICTED: protein P21-like isoform X1 [Cicer arietinum]					Score	Expect	Identities	Positives	Gaps
			s13dSG43C0300020_327620 Glandular trichomes Medicago sativa cDNA, mRNA sequence							Sequence ID: gi|502139394|ref|XP_004503751.1|Length: 223Number of Matches: 1					385 bits(988)	3e-133()	169/204(83%)	187/204(91%)	0/204(0%)
			Observed	Mr(expt)	Mr(calc)	ppm	Start		End	Miss	Ions	Peptide
			1214.4894	1213.4821	1213.4782	3.20	52	-	63	0	86	R.TGCSFDGSGNGR.C
			1351.6957	1350.6884	1350.6892	-0.57	35	-	47	0	104	K.WTINVAAGTTSAR.I + Trp->Kynurenin (W)
			2549.9780	2548.9708	2548.9682	1.00	153	-	173	0	154	K.TDNYCCNSGNCGPTNYSQYFK.N
			2238.9680	2237.9607	2237.9609	-0.09	8	-	26	1	45	K.CPDAYSYPKDDATSLFTCK.G
			1693.8520	1692.8447	1692.8431	0.96	63	-	78	1	104	R.GEKWTINVAAGTTSAR.I + Dioxidation (W)
330										Homolgous with
		gi|156064511|ref|XP_001598177.1|Length: 155Number of Matches: 1										NO PUTATIVE CONSERVED DOMAINS FOUND
			tr|A7E4P1|A7E4P1_SCLS1 Predicted protein OS=Sclerotinia sclerotiorum
			1864	TSTQIYYLVNCFNNK					FASTS			SSTQIYYLVNCFNNK
			2013	VVGSATVSTSSSSLSCVR					1.9e-26			VVGSATVSTSSSKLSCVR
			1638	YAEADYYV								YAEADYYP
44										Homolgous with
		gi|357440775 Mass: 47203 Score: 336 Expect: 3.7e-028 Matches: 12
			Xyloglucan-specific endoglucanase inhibitor protein [Medicago truncatula]
			Observed	Mr(expt)	Mr(calc)	ppm	Start		End	Miss	Ions	Peptide
			1096.6156	1095.6083	1095.6077	0.59	413	-	422	0	95	K.LGFSSLLFGR.Q
			1213.6228	1212.6155	1212.6251	-7.89	79	-	88	0	40	K.YISSTYRPAR.C
			1443.7632	1442.7559	1442.7632	-5.06	159	-	170	0	80	R.FLFSCAPTFLLK.G
			2273.2341	2272.2269	2272.2216	2.33	343	-	362	0	105	R.LGAAVPTIELFLQNENVVWR.I + Trp->Kynurenin (W)
	EST	gi|428292867	1622.8601	1621.8528	1621.8464	3.97	179	-	193	0	119	K.IALPSQLASAFSFDR.K
			1750.9544	1749.9471	1749.9413	3.27	179	-	194	1	115	K.IALPSQLASAFSFDRK.F	miss cleavage
84										Homolgous with
		gi|537317 Mass: 38746 Score: 634 Expect: 5.9e-058 Matches: 15
			peroxidase [Medicago sativa]
			Observed	Mr(expt)	Mr(calc)	ppm	Start		End	Miss	Ions	Peptide
			1059.6173	1058.6100	1058.5720	35.9	315	-	324	0	68	K.VLTGSQGEIR.K
			1187.7090	1186.7017	1186.6670	29.3	315	-	325	1	60	K.VLTGSQGEIRK.Q
			1297.6661	1296.6589	1296.6245	26.5	37	-	47	0	91	R.DTCPNVHSIVR.E
			1925.0243	1924.0170	1924.0014	8.11	183	-	201	0	176	R.QGLDTTDLVALSGAHTIGR.G
			3446.5203	3445.5130	3445.5620	-14.23	234	-	265	0	214	R.TICPNGGPGSTLTDLDPTTPDTFDSAYYSNLR.I
108										Homolgous with
		gi|971560 Mass: 38738 Score: 466 Expect: 3.7e-041 Matches: 21
			peroxidase1B [Medicago sativa]
			Observed	Mr(expt)	Mr(calc)	ppm	Start		End	Miss	Ions	Peptide
			1076.5356	1075.5284	1075.5233	4.71	201	-	209	0	73	R.AHCSLFVSR.L
			1578.7424	1577.7352	1577.7322	1.89	85	-	98	0	103	K.TDTVVSEQDAFPNR.N
			1702.8860	1701.8787	1701.8832	-2.63	309	-	324	1	108	K.MGNIGVLTGNQGEIRK.Q + Oxidation (M)
			2390.2158	2389.2085	2389.2026	2.47	177	-	200	0	118	K.AAFAAQGLDTTDLVALSGAHTFGR.A
			1257.6705	1256.6632	1256.6724	-7.33	152	-	163	0	73	R.DGLTANQLLANK.N
153										Homolgous with
		gi|357468441 Mass: 21328 Score: 106 Expect: 3.7e-005 Matches: 8
			Disease resistance response protein [Medicago truncatula]
			Observed	Mr(expt)	Mr(calc)	ppm	Start		End	Miss	Ions	Peptide
			1230.6870	1229.6797	1229.6768	2.36	149	-	160	0	95	R.ELPVIGGSGVFR.F
		gi|357448423 Mass: 38854 Score: 72 Expect: 0.083 Matches: 9
			Peroxidase [Medicago truncatula]
			Observed	Mr(expt)	Mr(calc)	ppm	Start		End	Miss	Ions	Peptide
			1098.6597	1097.6524	1097.6557	-2.98	103	-	111	1	56	R.RLDVINQIK.T
			2413	ASFADQGLNTVDLVALSGAHTIGR								ASFAAQGLNTVDLVALSGAHTLGR
184										Homolgous with
		gi|357517805 Mass: 69606 Score: 568 Expect: 2.3e-051 Matches: 15
			Endochitinase [Medicago truncatula]
			Observed	Mr(expt)	Mr(calc)	ppm	Start		End	Miss	Ions	Peptide
			1445.7009	1444.6937	1444.6219	49.7	118	-	131	0	114	R.SFNGFGTTGDDATR.K
			1760.9833	1759.9760	1759.8642	63.5	192	-	207	0	145	R.GPIQLTHNYNYGQAGK.A
			1876.9783	1875.9710	1875.8363	71.8	101	-	117	0	158	R.CAGHGFYTYDGFIAAAR.S
			2401.4592	2400.4520	2400.2173	97.8	208	-	229	0	141	K.AINEDLINNPDLVSTNPTVSFK.T
		gi|212726058	1961.1611	1960.1539	1960.0088	74.0	261	-	279	0	98	R.VPGYGVITNIINGGLECGK.G
		BB907445	2565.4250	2564.4177	2564.1536	103	63	-	84	0	139	R.YCQILGVNPGDNLDCNNQRPFA.-
		GE299391	1961.1611	1960.1538	1960.0088	74.0	18	-	36	0	99	R.VPGYGVLTNIINGGLECGK.G
		ES323259	1232.6349	1231.6276	1231.5945	26.9	78	-	89	0	90	R.WKPSAADSSAGR.V
			2318	FGFCGSTDQYCGAGCQSQCK								FGFCGNTDQYCGDGCQSQCK
207										Homolgous with							Blast
		gi|157975910 Mass: 36402 Score: 199 Expect: 2.5e-013 Matches: 17 Frame: 3								PREDICTED: thaumatin-like protein 1a-like [Glycine max]					Score	Expect	Identities	Positives	Gaps
			ALF-R-14_2007-07-24_1/ALF(R)-14_M17_034_1 Alfalfa (Medicago sativa) Trichome isolated from the stem Medicago sativa cDNA, mRNA sequence							Sequence ID: gi|356533314|ref|XP_003535210.1|Length: 242Number of Matches: 1					445 bits(1145)	8e-155()	206/242(85%)	217/242(89%)	0/242(0%)
			Observed	Mr(expt)	Mr(calc)	ppm	Start		End	Miss	Ions	Peptide
			1204.4999	1203.4926	1203.5884	-79.60	79	-	89	0	76	R.SVDLPSPWSGR.F + Trp->Kynurenin (W)
			1216.5011	1215.4938	1215.5884	-77.81	79	-	89	0	(56)	R.SVDLPSPWSGR.F + Oxidation (HW)
			1232.4967	1231.4894	1231.5833	-76.23	79	-	89	0	(68)	R.SVDLPSPWSGR.F + Dioxidation (W)
			2058.8457	2057.8384	2057.9874	-72.38	167	-	185	0	109	K.ASSCPANINSVCPAELQLK.G
		gi|388492790	1765.5870	1764.5797	1764.7018	-69.18	178	-	191	0	107	K.SACLAFNTDQYCCR.G
			1674.5841	1673.5768	1673.6926	-69.20	178	-	191	0	92	K.SACLAFNTDQYCCR.G + Cys->Dha (C)
	EST	gi|157976971	2088.8586	2087.8514	2087.9980	-70.21	168	-	186	0	99	K.ASSCPANINSVCPTELQLK.G
247										Homolgous with
		gi|357443753 Mass: 31760 Score: 183 Expect: 7.4e-013 Matches: 15
			Chitinase [Medicago truncatula]
			Observed	Mr(expt)	Mr(calc)	ppm	Start		End	Miss	Ions	Peptide
			1116.4998	1115.4925	1115.5070	-13.00	272	-	280	0	(30)	K.YGGVMIWDR.F + Oxidation (M); Trp->Kynurenin (W)
			1128.4995	1127.4922	1127.5070	-13.09	272	-	280	0	31	K.YGGVMIWDR.F + Oxidation (HW); Oxidation (M)
			1400.6318	1399.6246	1399.6368	-8.74	281	-	293	0	108	R.FNDGQSGYSNAIK.G
			2498.1458	2497.1385	2497.1332	2.10	272	-	293	1	24	K.YGGVMIWDRFNDGQSGYSNAIK.G + Oxidation (M); Trp->Kynurenin (W)
	EST	gi|11929778	2316.1333	2315.1260	2315.1256	0.19	93	-	113	0	93	K.VYLSAAPQCPYPDAHLDSAIK.T
		HX908290	2745.3000	2744.2927	2744.2817	4.00	61	-	86	0	87	R.PLGDAVLDGIDFDIEAGGDHFDELAK.A + Oxidation (HW)
280										Homolgous with
		gi|357487123	Expansin [Medicago truncatula]
			TR:G7KGP1_MEDTR G7KGP1 Expansin OS=Medicago truncatula
			2548.17/2710(+HEX)	SLLSNNAAPAGWSFGQTYTGAQFR					FASTS	4.8e-15		SVVSYNVAPAGWSFGQTYTGAQFR
45										Homolgous with
		gi|357440775 Mass: 47203 Score: 448 Expect: 2.3e-039 Matches: 14
			Xyloglucan-specific endoglucanase inhibitor protein [Medicago truncatula]
			Observed	Mr(expt)	Mr(calc)	ppm	Start		End	Miss	Ions	Peptide
			1096.6152	1095.6080	1095.6077	0.25	413	-	422	0	95	K.LGFSSLLFGR.Q
			1213.6248	1212.6175	1212.6251	-6.27	79	-	88	0	40	K.YISSTYRPAR.C
			1443.7627	1442.7554	1442.7632	-5.39	159	-	170	0	79	R.FLFSCAPTFLLK.G
			1578.8677	1577.8604	1577.8566	2.44	187	-	201	0	116	K.IALPSQLASAFSFAR.K
			2273.2358	2272.2286	2272.2216	3.08	343	-	362	0	100	R.LGAAVPTIELFLQNENVVWR.I + Trp->Kynurenin (W)
		gi|428292867	1622.8607	1621.8534	1621.8464	4.35	179	-	193	0	131	K.IALPSQLASAFSFDR.K
			1750.9548	1749.9475	1749.9413	3.53	179	-	194	1	82	K.IALPSQLASAFSFDRK.F
85										Homolgous with
		gi|537317 Mass: 38746 Score: 609 Expect: 1.9e-055 Matches: 14
			peroxidase [Medicago sativa]
			Observed	Mr(expt)	Mr(calc)	ppm	Start		End	Miss	Ions	Peptide
			1059.5936	1058.5864	1058.5720	13.5	315	-	324	0	71	K.VLTGSQGEIR.K
			1187.6846	1186.6773	1186.6670	8.69	315	-	325	1	71	K.VLTGSQGEIRK.Q
			1297.6437	1296.6364	1296.6245	9.20	37	-	47	0	79	R.DTCPNVHSIVR.E
			1925.0144	1924.0071	1924.0014	2.97	183	-	201	0	177	R.QGLDTTDLVALSGAHTIGR.G
			3446.5618	3445.5545	3445.5620	-2.19	234	-	265	0	184	R.TICPNGGPGSTLTDLDPTTPDTFDSAYYSNLR.I
			1847.8528	1846.8455	1846.8374	4.42	250	-	265	0	143	D.PTTPDTFDSAYYSNLR.I
			2276.0815	2275.0742	2275.0692	2.22	25	-	43	1	128	A.QLDNSFYKDTCPNVHSIVR.E + Gln->pyro-Glu (N-term Q)
			2516	NS(or SN)FDKQGLDTTDLVALSGAHTIGR								NFDRQGLDTTDLVALSGAHTIGR
111										Homolgous with
		gi|537317 Mass: 38746 Score: 655 Expect: 4.6e-060 Matches: 12
			peroxidase [Medicago sativa]
			Observed	Mr(expt)	Mr(calc)	ppm	Start		End	Miss	Ions	Peptide
			1059.4929	1058.4856	1058.5720	-81.60	315	-	324	0	65	K.VLTGSQGEIR.K
			1187.5769	1186.5696	1186.6670	-82.04	315	-	325	1	65	K.VLTGSQGEIRK.Q
			1297.5287	1296.5214	1296.6245	-79.49	37	-	47	0	102	R.DTCPNVHSIVR.E
			1924.8638	1923.8565	1924.0014	-75.32	183	-	201	0	181	R.QGLDTTDLVALSGAHTIGR.G
			3446.3267	3445.3194	3445.5620	-70.42	234	-	265	0	233	R.TICPNGGPGSTLTDLDPTTPDTFDSAYYSNLR.I
154										Homolgous with
		gi|357468441 Mass: 21328 Score: 113 Expect: 7.4e-006 Matches: 11
			Disease resistance response protein [Medicago truncatula]
			Observed	Mr(expt)	Mr(calc)	ppm	Start		End	Miss	Ions	Peptide
			1230.6864	1229.6791	1229.6768	1.86	149	-	160	0	96	R.ELPVIGGSGVFR.F
		gi|357448423 Mass: 38854 Score: 69 Expect: 0.19 Matches: 8
			Peroxidase [Medicago truncatula]
			Observed	Mr(expt)	Mr(calc)	ppm	Start		End	Miss	Ions	Peptide
			1098.6591	1097.6518	1097.6557	-3.54	103	-	111	1	53	R.RLDVINQIK.T
			2313.1320	2312.1247	2312.1212	1.50	210	-	229	0	75	R.LYDFDNTGKPDPTLDPTYLK.Q
		FY466839	2413.2490	2412.2417	2412.2761	-14.26	178	-	201	0	66	K.SAFLAQGLNTTDLVALSGAHTIGR.G
187										Homolgous with
		gi|357444471 Mass: 23505 Score: 561 Expect: 1.2e-050 Matches: 12
			Peroxidase [Medicago truncatula]
			Observed	Mr(expt)	Mr(calc)	ppm	Start		End	Miss	Ions	Peptide
			1625.9045	1624.8973	1624.8897	4.68	174	-	188	0	100	K.VSQLNVLVGNQGEIR.G
			1708.8157	1707.8084	1707.8064	1.17	134	-	148	0	157	K.QGLFTSDQDLNIDSR.T
			1831.8434	1830.8361	1830.8278	4.51	101	-	117	0	110	K.NTCPNANSGNTANLDIR.T
			2422.2197	2421.2125	2421.2077	1.94	52	-	74	0	163	K.VFAAQNFDVTDVVALSGAHTFGR.A
		gi|388520277	2712.2260	2711.2187	2711.2109	2.89	77	-	100	0	57	R.IFFHDCFVQGCDGSVLLDGSPGER.D
		gi|357444511 Mass: 19345 Score: 223 Expect: 7.4e-017 Matches: 9
			Peroxidase [Medicago truncatula]
			Observed	Mr(expt)	Mr(calc)	ppm	Start		End	Miss	Ions	Peptide
			1127.5831	1126.5759	1126.5731	2.47	68	-	78	0	80	K.SDNGQAPGLLR.I
			1374.7471	1373.7398	1373.7337	4.44	132	-	144	0	109	R.IVSCADITVLAGR.E
			2273.1077	2272.1004	2272.0947	2.54	87	-	105	0	126	K.GLSYNFFTQTCPNLENIVR.N
			1501.8146	1500.8073	1500.8049	1.63	65	-	78	1	82	K.VFKSDNGQAPGLLR.I
		BE204960	1756.9453	1755.9380	1755.9308	4.10	135	-	151	0	130	R.EAVFLSGGPNFPVPLGR.K
208										Homolgous with
		gi|357491415 Mass: 36285 Score: 506 Expect: 3.7e-045 Matches: 19
			Peroxidase [Medicago truncatula]
			Observed	Mr(expt)	Mr(calc)	ppm	Start		End	Miss	Ions	Peptide
			1322.6625	1321.6552	1321.6667	-8.68	135	-	146	0	90	R.DSVVNLGGPFWK.V + Trp->Kynurenin (W)
			1411.6512	1410.6440	1410.6568	-9.09	249	-	259	0	83	K.TPNHFDNLYYK.N
			1591.8616	1590.8543	1590.8590	-2.97	45	-	59	1	116	K.AVNSVVHSAVAREPR.M
			2117.0437	2116.0364	2116.0437	-3.42	266	-	285	0	162	K.GLLHSDQELFNGGSTDSLVK.S
		gi|357135546	2302.1811	2301.1739	2301.1457	12.2	106	-	127	0	102	K.SQLEATCPGVVSCADILALAAR.D
			2598	TASLNDANSGVIPPPFSTLSNLINR								TASLNDANSGVIPPPFSTLNNLINR
			2153	SYSNNQNAFESDFATAMIK								SYSNNQNAFESDFAIAMIK
			2873	TASLNDANSGVIPPPFSTLSNLINRFK								TASLNDANSGVIPPPFSTLNNLINRFK
249										Homolgous with
		gi|357443749 Mass: 69164 Score: 120 Expect: 1.5e-006 Matches: 12
			Chitinase [Medicago truncatula]
			Observed	Mr(expt)	Mr(calc)	ppm	Start		End	Miss	Ions	Peptide
			1116.4813	1115.4740	1115.5070	-29.53	274	-	282	0	22	K.YGGVMIWDR.F + Oxidation (M); Trp->Kynurenin (W)
			2316.1377	2315.1304	2315.1256	2.09	176	-	196	0	98	K.VYLSAAPQCPYPDAHLDSAIK.T
		HX908290	2745.3110	2744.3037	2744.2817	8.01	61	-	86	0	78	R.PLGDAVLDGIDFDIEAGGDHFDELAK.A + Oxidation (HW)
290										Homolgous with
		gi|14550124 Mass: 17571 Score: 58 Expect: 2.2 Matches: 5
			expansin [Olea europaea]
			Observed	Mr(expt)	Mr(calc)	ppm	Start		End	Miss	Ions	Peptide
			1115.6571	1114.6498	1114.6611	-10.12	103	-	112	1	42	R.AGIVPISFRR.V
		BQ165503	1675.7500	1674.7427	1674.7427	0.00	200	-	214	0	67	V.PGNWQFGQTFTGGQF.- + Trp->Kynurenin (W)
367										Homolgous with
		gi|406855462 Mass: 5796 Score: 410 Expect: 1.5e-035 Matches: 9
			Chain A, Solution Structure Of The Anti-Fungal Defensin Def4 (Mtr_8g070770) From Medicago Truncatula (Barrel Clover)
			Observed	Mr(expt)	Mr(calc)	ppm	Start		End	Miss	Ions	Peptide
			1132.5160	1131.5087	1131.5091	-0.34	1	-	9	1	44	-.RTCESQSHK.F
			1141.4355	1140.4283	1140.4263	1.70	40	-	47	1	40	R.RCFCTTHC.-
			1948.7727	1947.7654	1947.7622	1.66	12	-	28	0	136	K.GPCASDHNCASVCQTER.F
			2223.9360	2222.9288	2222.9256	1.44	10	-	28	1	157	K.FKGPCASDHNCASVCQTER.F
51										Homolgous with
		gi|357440775 Mass: 47203 Score: 147 Expect: 2.9e-009 Matches: 9
			Xyloglucan-specific endoglucanase inhibitor protein [Medicago truncatula]
			Observed	Mr(expt)	Mr(calc)	ppm	Start		End	Miss	Ions	Peptide
			1096.6163	1095.6091	1095.6077	1.25	413	-	422	0	64	K.LGFSSLLFGR.Q
			1213.6258	1212.6186	1212.6251	-5.38	79	-	88	0	29	K.YISSTYRPAR.C
			1443.7600	1442.7527	1442.7632	-7.25	159	-	170	0	42	R.FLFSCAPTFLLK.G
86										Homolgous with
		gi|537317 Mass: 38746 Score: 624 Expect: 5.9e-057 Matches: 16
			peroxidase [Medicago sativa]
			Observed	Mr(expt)	Mr(calc)	ppm	Start		End	Miss	Ions	Peptide
			1059.4989	1058.4916	1058.5720	-75.95	315	-	324	0	45	K.VLTGSQGEIR.K
			1297.5344	1296.5271	1296.6245	-75.07	37	-	47	0	80	R.DTCPNVHSIVR.E
			1924.8684	1923.8611	1924.0014	-72.91	183	-	201	0	149	R.QGLDTTDLVALSGAHTIGR.G
			2457.0762	2456.0689	2456.2408	-69.99	179	-	201	1	128	K.NFDRQGLDTTDLVALSGAHTIGR.G
			3446.3376	3445.3304	3445.5620	-67.23	234	-	265	0	192	R.TICPNGGPGSTLTDLDPTTPDTFDSAYYSNLR.I
			1025.3892	1024.3819	1024.4614	-77.59	29	-	36	0	51	A.QLDNSFYR.D + Gln->pyro-Glu (N-term Q)
			2275.9126	2274.9053	2275.0692	-72.02	17	-	35	1	124	A.QLDNSFYKDTCPNVHSIVR.E + Gln->pyro-Glu (N-term Q)
			1847.7100	1846.7027	1846.8374	-72.90	250	-	265	0	135	D.PTTPDTFDSAYYSNLR.I
112										Homolgous with
		gi|537317 Mass: 38746 Score: 628 Expect: 2.3e-057 Matches: 15
			peroxidase [Medicago sativa]
			Observed	Mr(expt)	Mr(calc)	ppm	Start		End	Miss	Ions	Peptide
			1059.6130	1058.6058	1058.5720	31.9	315	-	324	0	79	K.VLTGSQGEIR.K
			1187.7046	1186.6973	1186.6670	25.6	315	-	325	1	64	K.VLTGSQGEIRK.Q
			1297.6614	1296.6541	1296.6245	22.8	37	-	47	0	99	R.DTCPNVHSIVR.E
			1925.0214	1924.0141	1924.0014	6.58	183	-	201	0	161	R.QGLDTTDLVALSGAHTIGR.G
			3446.5520	3445.5447	3445.5620	-5.02	234	-	265	0	201	R.TICPNGGPGSTLTDLDPTTPDTFDSAYYSNLR.I
			1847.8602	1846.8529	1846.8374	8.43	250	-	265	0	149	D.PTTPDTFDSAYYSNLR.I
			1025.5045	1024.4972	1024.4614	35.0	29	-	36	0	52	A.QLDNSFYR.D + Gln->pyro-Glu (N-term Q)
159										Homolgous with
		gi|20453991 Mass: 38097 Score: 65 Expect: 11 Matches: 1
			neutral endopolygalacturonase SSPG1d [Sclerotinia sclerotiorum]
			Observed	Mr(expt)	Mr(calc)	ppm	Start		End	Miss	Ions	Peptide
			1012.5375	1011.5302	1011.5178	12.3	148	-	155	0	65	K.FFYAHSLK.G
			1874	IVNSPVQVFSINSATGLK			FASTS					ILNSPVQVFSINSASGL
			1693	SDNVVSDLTIESSSIK			7.3e-16					SDNVVSDVIIESSTIK
190										Homolgous with
		gi|357444471 Mass: 23505 Score: 580 Expect: 1.5e-052 Matches: 11
			Peroxidase [Medicago truncatula]
			Observed	Mr(expt)	Mr(calc)	ppm	Start		End	Miss	Ions	Peptide
			1625.7881	1624.7808	1624.8897	-66.99	174	-	188	0	109	K.VSQLNVLVGNQGEIR.G
			1708.6975	1707.6902	1707.8064	-68.02	134	-	148	0	141	K.QGLFTSDQDLNIDSR.T
			1831.7172	1830.7099	1830.8278	-64.43	101	-	117	0	122	K.NTCPNANSGNTANLDIR.T
			2422.0684	2421.0611	2421.2077	-60.57	52	-	74	0	184	K.VFAAQNFDVTDVVALSGAHTFGR.A
		gi|357444511 Mass: 19345 Score: 142 Expect: 9.3e-009 Matches: 7
			Peroxidase [Medicago truncatula]
			Observed	Mr(expt)	Mr(calc)	ppm	Start		End	Miss	Ions	Peptide
			1374.6445	1373.6373	1373.7337	-70.20	132	-	144	0	115	R.IVSCADITVLAGR.E
		GW316777	2272.9636	2271.9563	2272.0947	-60.88	87	-	105	0	158	K.GLSYNFFTQTCPNLENIVR.N
		BI262809	1756.8270	1755.8197	1755.9308	-63.27	146	-	162	0	138	R.EAVFLSGGPNFPVPLGR.K
		gi|357491415 Mass: 36285 Score: 131 Expect: 1.4e-07 Matches: 1
			Peroxidase [Medicago truncatula]
			Observed	Mr(expt)	Mr(calc)	ppm	Start		End	Miss	Ions	Peptide
			1591.7530	1590.7457	1590.8590	-71.22	45	-	59	1	118	K.AVNSVVHSAVAREPR.M
			1411.5550	1410.5477	1410.6568	-77.32	249	-	259	0	57	K.TPNHFDNLYYK.N
			2598	TASLNDANSGVIPPPFSTLSNLINR					FASTS			TASLNDANSGVIPPPFSTLNNLINR
			2153	SYSNNQNAFESDFATAMIK					5.5e-36			SYSNNQNAFESDFAIAMIK
221										Homolgous with
		gi|357491415 Mass: 36285 Score: 376 Expect: 3.7e-032 Matches: 16
			peroxidase [Medicago sativa]
			Observed	Mr(expt)	Mr(calc)	ppm	Start		End	Miss	Ions	Peptide
			1411.6564	1410.6491	1410.6568	-5.46	249	-	259	0	83	K.TPNHFDNLYYK.N
			1591.8650	1590.8577	1590.8590	-0.82	45	-	59	1	104	K.AVNSVVHSAVAREPR.M
			2117.0544	2116.0472	2116.0437	1.65	266	-	285	0	148	K.GLLHSDQELFNGGSTDSLVK.S
			1082.5128	1081.5055	1081.5080	-2.30	29	-	37	0	51	S.QLSENFYAK.K + Gln->pyro-Glu (N-term Q)
			2598	TASLNDANSGVIPPPFSTLSNLINR					FASTS			TASLNDANSGVIPPPFSTLNNLINR
			2153	SYSNNQNAFESDFATAMIK					0			SYSNNQNAFESDFAIAMIK
			1127	NALPNKDSLR								TALPNKDSLR
			2873	TASLNDANSGVIPPPFSTLSNLINRFK								TASLNDANSGVIPPPFSTLNNLINRFK
		gi|13992528 Mass: 35900 Score: 105 Expect: 4.6e-005 Matches: 7
			peroxidase2 [Medicago sativa]
			Observed	Mr(expt)	Mr(calc)	ppm	Start		End	Miss	Ions	Peptide
			1507.8320	1506.8248	1506.8195	3.49	51	-	63	0	88	K.FQQTFVTVPATLR.L
			2193.0918	2192.0845	2192.0797	2.22	26	-	44	0	111	A.QLSPNHYANICPNVQSIVR.S + Gln->pyro-Glu (N-term Q)
251										Homolgous with
		gi|357443753 Mass: 31760 Score: 294 Expect: 5.9e-024 Matches: 19
			Chitinase [Medicago truncatula]
			Observed	Mr(expt)	Mr(calc)	ppm	Start		End	Miss	Ions	Peptide
			1116.4247	1115.4174	1115.5070	-80.31	272	-	280	0	(31)	K.YGGVMIWDR.F + Oxidation (M); Trp->Kynurenin (W)
			1128.4271	1127.4198	1127.5070	-77.29	272	-	280	0	37	K.YGGVMIWDR.F + Oxidation (HW); Oxidation (M)
			1144.4279	1143.4206	1143.5019	-71.10	272	-	280	0	(34)	K.YGGVMIWDR.F + Dioxidation (W); Oxidation (M)
			1314.5079	1313.5007	1313.5922	-69.66	85	-	95	0	80	K.FSSEIQTCQSK.G
			1400.5468	1399.5395	1399.6368	-69.53	281	-	293	0	120	R.FNDGQSGYSNAIK.G
			2498.0037	2496.9964	2497.1332	-54.80	272	-	293	1	43	K.YGGVMIWDRFNDGQSGYSNAIK.G + Oxidation (M); Trp->Kynurenin (W)
			2525.9949	2524.9876	2525.1281	-55.65	272	-	293	1	(43)	K.YGGVMIWDRFNDGQSGYSNAIK.G + Dioxidation (W); Oxidation (M)
	EST	gi|11929778	2316.0024	2314.9952	2315.1256	-56.34	93	-	113	0	117	K.VYLSAAPQCPYPDAHLDSAIK.T
300										Homolgous with							Blast
		gi|388499218 Mass: 22539 Score: 367 Expect: 2.9e-031 Matches: 15								PREDICTED: hevein-like preproprotein-like [Cicer arietinum]					Score	Expect	Identities	Positives	Gaps
			unknown [Medicago truncatula]							Sequence ID: gi|502113611|ref|XP_004494704.1|Length: 208Number of Matches: 1					371 bits(953)	3e-128	166/184(90%)	174/184(94%)	2/184(1%)
			Observed	Mr(expt)	Mr(calc)	ppm	Start		End	Miss	Ions	Peptide
			1319.6570	1318.6497	1318.6477	1.50	131	-	143	0	111	R.VTNSGTGAQETVR.I
			1471.6802	1470.6729	1470.6714	0.99	108	-	120	0	76	K.YGWTAFCGPVGPR.G + Trp->Kynurenin (W)
			1483.6805	1482.6733	1482.6714	1.22	108	-	120	0	(69)	K.YGWTAFCGPVGPR.G + Oxidation (HW)
			1499.6764	1498.6691	1498.6664	1.84	108	-	120	0	(59)	K.YGWTAFCGPVGPR.G + Dioxidation (W)
			2078.0027	2076.9954	2076.9899	2.66	144	-	162	0	164	R.IVDQCSNGGLDLDVGVFNR.I
55										Homolgous with
		gi|357440775 Mass: 47203 Score: 37 Expect: 3.1e+002 Matches: 7
			Xyloglucan-specific endoglucanase inhibitor protein [Medicago truncatula]
			Observed	Mr(expt)	Mr(calc)	ppm	Start		End	Miss	Ions	Peptide
			1096.6139	1095.6066	1095.6077	-0.97	413	-	422	0	32	K.LGFSSLLFGR.Q
			1213.6284	1212.6211	1212.6251	-3.26	79	-	88	0	4	K.YISSTYRPAR.C
			1443.7736	1442.7663	1442.7632	2.14	159	-	170	0	7	R.FLFSCAPTFLLK.G
114										Homolgous with
		gi|971560 Mass: 38738 Score: 485 Expect: 4.6e-043 Matches: 16
			peroxidase1B [Medicago sativa]
			Observed	Mr(expt)	Mr(calc)	ppm	Start		End	Miss	Ions	Peptide
			1076.4415	1075.4343	1075.5233	-82.79	201	-	209	0	72	R.AHCSLFVSR.L
			1578.6223	1577.6150	1577.7322	-74.25	85	-	98	0	103	K.TDTVVSEQDAFPNR.N
			1702.7550	1701.7477	1701.8832	-79.60	309	-	324	1	98	K.MGNIGVLTGNQGEIRK.Q + Oxidation (M)
			2390.0400	2389.0328	2389.2026	-71.10	177	-	200	0	185	K.AAFAAQGLDTTDLVALSGAHTFGR.A
			1008.3912	1007.3839	1007.4713	-86.68	28	-	35	0	49	A.QLDPSFYR.N + Gln->pyro-Glu (N-term Q)
165										Homolgous with
		gi|357483583 Mass: 37236 Score: 186 Expect: 3.7e-013 Matches: 14
			Peroxidase [Medicago truncatula]
			Observed	Mr(expt)	Mr(calc)	ppm	Start		End	Miss	Ions	Peptide
			1641.7892	1640.7819	1640.7794	1.51	220	-	233	0	82	K.SDFTLDQNYAAQLR.T
			1708.7803	1707.7730	1707.7780	-2.95	291	-	304	0	73	K.YAESNDLFFEQFAK.S
		DW017219	1399.6185	1398.6112	1398.6204	-6.58	235	-	245	0	78	R.TPTHFDNNYYK.N
		gi|357508073 Mass: 80181 Score: 76 Expect: 0.033 Matches: 15
			Subtilisin-like serine protease [Medicago truncatula]
			Observed	Mr(expt)	Mr(calc)	ppm	Start		End	Miss	Ions	Peptide
			1293.6525	1292.6452	1292.6547	-7.35	463	-	474	0	17	R.KPAPVMASFSSR.G + Oxidation (M)
			1573.8715	1572.8642	1572.8624	1.13	698	-	711	0	49	K.TFQVIVQATNVTPR.G
198										Homolgous with
		gi|357444471 Mass: 23505 Score: 616 Expect: 3.7e-056 Matches: 12
			Peroxidase [Medicago truncatula]
			Observed	Mr(expt)	Mr(calc)	ppm	Start		End	Miss	Ions	Peptide
			1625.9045	1624.8973	1624.8897	4.68	174	-	188	0	138	K.VSQLNVLVGNQGEIR.G
			1708.8195	1707.8122	1707.8064	3.39	134	-	148	0	163	K.QGLFTSDQDLNIDSR.T
			1831.8422	1830.8349	1830.8278	3.84	101	-	117	0	109	K.NTCPNANSGNTANLDIR.T
			2422.2209	2421.2137	2421.2077	2.45	52	-	74	0	180	K.VFAAQNFDVTDVVALSGAHTFGR.A
			1691.7952	1690.7879	1690.7799	4.77	134	-	148	0	110	K.QGLFTSDQDLNIDSR.T + Gln->pyro-Glu (N-term Q)
		BM779724	1756.9458	1755.9385	1755.9308	4.39	103	-	119	0	122	R.EAVFLSGGPNFPVPLGR.K
		gi|357444511 Mass: 19345 Score: 215 Expect: 4.6e-016 Matches: 8
			Peroxidase [Medicago truncatula]
			Observed	Mr(expt)	Mr(calc)	ppm	Start		End	Miss	Ions	Peptide
			1127.5834	1126.5761	1126.5731	2.68	68	-	78	0	79	K.SDNGQAPGLLR.I
			1374.7482	1373.7409	1373.7337	5.25	132	-	144	0	109	R.IVSCADITVLAGR.E
		GW316777	2273.1064	2272.0991	2272.0947	1.97	87	-	105	0	137	K.GLSYNFFTQTCPNLENIVR.N
254										Homolgous with
		gi|357511665 Mass: 22353 Score: 215 Expect: 4.6e-016 Matches: 10
			Rhicadhesin receptor [Medicago truncatula]
			Observed	Mr(expt)	Mr(calc)	ppm	Start		End	Miss	Ions	Peptide
			1365.7654	1364.7581	1364.7704	-9.01	133	-	144	1	79	K.TIVKGETFVFPK.G
			1743.8994	1742.8921	1742.8853	3.95	91	-	106	0	121	R.IDYAVGGLNPPHTHPR.A
			1775.8823	1774.8750	1774.8751	-0.03	91	-	106	0	(63)	R.IDYAVGGLNPPHTHPR.A + 2 Oxidation (HW)
			1310.7860	1309.7787	1309.7718	5.31	78	-	90	0	119	K.IPGLNTLGVSLAR.I
309										Homolgous with
		gi|548592 Mass: 18014 Score: 90 Expect: 0.0015 Matches: 8
			RecName: Full=Pathogenesis-related protein 1; Flags: Precursor
			Observed	Mr(expt)	Mr(calc)	ppm	Start		End	Miss	Ions	Peptide
			1408.6809	1407.6736	1407.6718	1.31	118	-	128	0	74	K.VCGHYTQVVWR.A + Trp->Kynurenin (W)
