# Supplementary material for: An improved protocol to study the plant cell wall proteome
Source: Front Plant Sci. 2015 Apr 10;6:237. doi: 10.3389/fpls.2015.00237 (PMC4392696; doi:10.3389/fpls.2015.00237)
Supplement: Supplementary file 3 [file Table3.XLS]

## Sheet: Isoforms NCBInr 169147017
Supplementary table 3. Mass spectrometry peak lists (MALDI-TOF/TOF data) of the isoforms NCBInr 169147017, 358348728 and 537317 identified in respectively the CaCl2, EGTA and LiCl fractions
	Mascot results		NCBI-identifier corresponding to the highest scoring protein, Mass of the corresponding protein, Mascot score of the protein and expected E-value, Number of matches
	Proteins/EST identified		Name of the highest scoring protein or EST sequence
	Observed		Observed m/z of the protonated precursor
	Mr(expt)		Calculated mass in Da of the unprotonated precursor
	Mr(calc)		Mass (unprotonated) calculated based on the matched peptide/theoretical mass of the matched peptide
	ppm		Mass difference between the ExpM and CalcM
	Start		Start amino acid of the matched peptide in the sequence
	End		Last amino acid of the matched peptide in the sequence
	Miss		Number of missed cleavages
	ions		MASCOT-based score for the individual peptide, a threshold of p<0.05 was reached with a score of 50 (NCBI Viridiplantae query) of 57 (EST_eudicots query)
	Peptide		Sequence of the matched peptide
	peptide scores in red are from matches of peptides from the same spot but to different protein sequences, the homology between the two proteins was subsequently checked.
	De novo		De novo sequenced peptides
Spot	Mascot results
465	gi|169147017 Mass: 25011 Score: 106 Expect: 3.7e-005 Matches: 5
		putative thaumatin-like protein [Medicago truncatula var. truncatula]
		Observed	Mr(expt)	Mr(calc)	ppm	Start	End	Miss	Ions
		1562.8141	1561.8068	1561.8035	2.12	134	147	0	106
		2697.3100	2696.3027	2696.2970	2.12	100	124	0	143
	gi|21554129	1286.5308	1285.5235	1285.5180	4.29	91	101	0	76
	EX523120	2490.2000	2489.1927	2489.1870	2.29	14	37	0	112
	EX525889	2249.9600	2248.9527	2248.9260	11.9	95	114	1	79
466	gi|169147017 Mass: 25011 Score: 98 Expect: 0.00023 Matches: 4
		putative thaumatin-like protein [Medicago truncatula var. truncatula]
		Observed	Mr(expt)	Mr(calc)	ppm	Start	End	Miss	Ions
		1562.8013	1561.7940	1561.8035	-6.08	134	147	0	98
	gi|21554129	1286.5093	1285.5020	1285.5180	-12.42	91	101	0	79
403	gi|169147017 Mass: 25011 Score: 205 Expect: 4.6e-015 Matches: 10
		putative thaumatin-like protein [Medicago truncatula var. truncatula]
		Observed	Mr(expt)	Mr(calc)	ppm	Start	End	Miss	Ions
		1267.6185	1266.6113	1266.6213	-7.95	148	159	0	60
		1562.8200	1561.8127	1561.8035	5.88	134	147	0	72
		1751.6428	1750.6355	1750.6246	6.23	160	173	0	69
		1719.7822	1718.7749	1718.7835	-4.99	174	187	0	114
		1806.8180	1805.8107	1805.8155	-2.66	174	188	0	90
	gi|297826253	1286.5354	1285.5281	1285.5180	7.89	91	101	0	51
463	gi|169147017 Mass: 25011 Score: 104 Expect: 5.9e-005 Matches: 6
		putative thaumatin-like protein [Medicago truncatula var. truncatula]
		Observed	Mr(expt)	Mr(calc)	ppm	Start	End	Miss	Ions
		1562.8242	1561.8169	1561.8035	8.61	134	147	0	97
		1406.7026	1405.6953	1405.7024	-5.03	134	146	0	114
	gi|21554129	1286.5431	1285.5358	1285.5180	13.9	91	101	0	76
	gi|157977617	2249.9443	2248.9371	2248.9260	4.93	95	114	1	139
	EX523120	2490.2019	2489.1946	2489.1870	3.06	14	37	0	100
452	gi|169147017 Mass: 25011 Score: 288 Expect: 2.3e-023 Matches: 10
		putative thaumatin-like protein [Medicago truncatula var. truncatula]
		Observed	Mr(expt)	Mr(calc)	ppm	Start	End	Miss	Ions
		1267.6265	1266.6192	1266.6213	-1.69	148	159	0	62
		1562.8265	1561.8193	1561.8035	10.1	134	147	0	100
		1751.6465	1750.6392	1750.6246	8.32	160	173	0	42
		1934.9237	1933.9164	1933.9105	3.08	174	189	0	78
	gi|21554129	1286.5444	1285.5372	1285.5180	14.9	91	101	0	46

## Sheet: Isoforms NCBInr 358348728
Supplementary table 3. Mass spectrometry peak lists (MALDI-TOF/TOF data) of the isoforms NCBInr 169147017, 358348728 and 537317 identified in respectively the CaCl2, EGTA and LiCl fractions
	Mascot results		NCBI-identifier corresponding to the highest scoring protein, Mass of the corresponding protein, Mascot score of the protein and expected E-value, Number of matches
	Proteins/EST identified		Name of the highest scoring protein or EST sequence
	Observed		Observed m/z of the protonated precursor
	Mr(expt)		Calculated mass in Da of the unprotonated precursor
	Mr(calc)		Mass (unprotonated) calculated based on the matched peptide/theoretical mass of the matched peptide
	ppm		Mass difference between the ExpM and CalcM
	Start		Start amino acid of the matched peptide in the sequence
	End		Last amino acid of the matched peptide in the sequence
	Miss		Number of missed cleavages
	ions		MASCOT-based score for the individual peptide, a threshold of p<0.05 was reached with a score of 50 (NCBI Viridiplantae query) of 57 (EST_eudicots query)
	Peptide		Sequence of the matched peptide
	peptide scores in red are from matches of peptides from the same spot but to different protein sequences, the homology between the two proteins was subsequently checked.
	De novo		De novo sequenced peptides
Spot	Mascot results
584	gi|358348728 Mass: 26482 Score: 337 Expect: 2.9e-028 Matches: 11
		Alpha-amylase/subtilisin inhibitor [Medicago truncatula]
		Observed	Mr(expt)	Mr(calc)	ppm	Start	End	Miss	Ions	Peptide
		1189.5918	1188.5845	1188.6907	-89.31	82	92	0	68	K.GLPVIFTPFAK.E
		1284.5651	1283.5578	1283.6510	-72.62	132	143	0	92	R.VIIAGSDGSYFR.I
		1450.4490	1449.4417	1449.5476	-73.05	157	167	0	73	R.FCPTDTCSFCR.F
		1754.7811	1753.7739	1753.8999	-71.85	43	58	1	86	R.GKEYYIKPAITDSGGR.F
	De novo	1211.5211	AEFEGIYNIR			147	156			AEFEGVYNIR
	De novo	1126	FDCGFVGGLR							FNCGFVGGLR
	De novo	1139	AEFGGLYNIR							AEFEGVYNIR
	De novo	1710	LLLALDGSVLPVVFVR							ILLALDGGVLPVVFECYTK
	De novo	1781	LLLALDGSVLPVVFVRA							ILLALDGGVLPVVFECYTK
591	gi|358348728 Mass: 26482 Score: 553 Expect: 7.4e-050 Matches: 15
		Alpha-amylase/subtilisin inhibitor [Medicago truncatula]
		Observed	Mr(expt)	Mr(calc)	ppm	Start	End	Miss	Ions	Peptide
		1189.5894	1188.5821	1188.6907	-91.37	82	92	0	64	K.GLPVIFTPFAK.E
		1284.5671	1283.5599	1283.6510	-71.00	132	143	0	92	R.VIIAGSDGSYFR.I
		1440.6445	1439.6373	1439.7521	-79.77	131	143	1	77	R.RVIIAGSDGSYFR.I
		1450.4512	1449.4439	1449.5476	-71.53	157	167	0	73	R.FCPTDTCSFCR.F
		1561.7371	1560.7298	1560.8552	-80.34	82	95	1	86	K.GLPVIFTPFAKEDK.V
		1754.7853	1753.7780	1753.8999	-69.48	43	58	1	130	R.GKEYYIKPAITDSGGR.F
	De novo	1126	FDCGFVGGLR							FNCGFVGGLR
	De novo	1139	AEFGGLYNIR							AEFEGVYNIR
	De novo	1710	LLLALDGSVLPVVFVR							ILLALDGGVLPVVFECYTK
	De novo	1781	LLLALDGSVLPVVFVRA							ILLALDGGVLPVVFECYTK
538	gi|358348728 Mass: 26482 Score: 455 Expect: 4.6e-040 Matches: 14
		Alpha-amylase/subtilisin inhibitor [Medicago truncatula]
		Observed	Mr(expt)	Mr(calc)	ppm	Start	End	Miss	Ions	Peptide
		1284.6671	1283.6598	1283.6510	6.88	132	143	0	112	R.VIIAGSDGSYFR.I
		1440.7565	1439.7492	1439.7521	-2.02	131	143	1	93	R.RVIIAGSDGSYFR.I
		1450.5612	1449.5539	1449.5476	4.35	157	167	0	82	R.FCPTDTCSFCR.F
		1754.9144	1753.9072	1753.8999	4.15	43	58	1	130	R.GKEYYIKPAITDSGGR.F
	De novo	1139	AEFGGLYNLR							AEFEGVYNIR
	De novo	1211	AEFEGLYNLR							AEFEGVYNIR
	De novo	1931	QSENEPVLDTKGHPLER + PYRO-GLU							QSENEKILDTKGHPLER
	De novo	1782	ILLALDGSVLPVVFVAR							ILLALDGGVLPVVFEC
	De novo	1711	ILLALDGSVLPVVFVR							ILLALDGGVLPVVFEC
539	gi|358348728 Mass: 26482 Score: 147 Expect: 2.9e-009 Matches: 9
		Alpha-amylase/subtilisin inhibitor [Medicago truncatula]
		Observed	Mr(expt)	Mr(calc)	ppm	Start	End	Miss	Ions	Peptide
		1284.6045	1283.5972	1283.6510	-41.90	132	143	0	72	R.VIIAGSDGSYFR.I
		1450.4913	1449.4841	1449.5476	-43.82	157	167	0	59	R.FCPTDTCSFCR.F
	De novo	1782	LALDGSVLPVVFVVK							LALDGGVLPVVFECYTK
	De novo	1710	LLLALDGSVLVPVFVR							ILLALDGGVLPVVFECYTK
	De novo	1139	AEFGGLYNLR							AEFEGVYNIR
	De novo	1211	AEFEGLYNLR							AEFEGVYNIR
	De novo	1126	FNCGFVGGLR							FDCGFVGGLR
	De novo	1931	QSENEPVLDTKGHPLER + PYRO-GLU							QSENEKILDTKGHPLER
574	gi|358348728 Mass: 26482 Score: 437 Expect: 2.9e-038 Matches: 13
		Alpha-amylase/subtilisin inhibitor [Medicago truncatula]
		Observed	Mr(expt)	Mr(calc)	ppm	Start	End	Miss	Ions	Peptide
		1284.6082	1283.6009	1283.6510	-39.05	132	143	0	112	R.VIIAGSDGSYFR.I
		1440.6995	1439.6922	1439.7521	-41.62	131	143	1	93	R.RVIIAGSDGSYFR.I
		1450.5002	1449.4930	1449.5476	-37.68	157	167	0	68	R.FCPTDTCSFCR.F
		1754.8457	1753.8384	1753.8999	-35.04	43	58	1	133	R.GKEYYIKPAITDSGGR.F
		1554.6937	1553.6864	1554.7249	-1.0385	168	181	1	52	R.FDCGFVGGLRENGK.I
	De novo	1126	FDCGFVGGLR							FNCGFVGGLR
	De novo	1139	AEFGGLYNIR							AEFEGVYNIR
	De novo	1710	LLLALDGSVLPVVFVR							ILLALDGGVLPVVFECYTK
	De novo	1781	LLLALDGSVLPVVFVRA							ILLALDGGVLPVVFECYTK
133	gi|358348728 Mass: 26482 Score: 457 Expect: 2.9e-040 Matches: 14
		Alpha-amylase/subtilisin inhibitor [Medicago truncatula]
		Observed	Mr(expt)	Mr(calc)	ppm	Start	End	Miss	Ions	Peptide
		1189.6691	1188.6618	1188.6907	-24.31	82	92	0	71	K.GLPVIFTPFAK.E
		1284.6653	1283.6580	1283.6510	5.46	132	143	0	109	R.VIIAGSDGSYFR.I
		1440.7532	1439.7459	1439.7521	-4.31	131	143	1	66	R.RVIIAGSDGSYFR.I
		1450.5588	1449.5516	1449.5476	2.75	157	167	0	72	R.FCPTDTCSFCR.F
		1754.9158	1753.9085	1753.8999	4.92	43	58	1	112	R.GKEYYIKPAITDSGGR.F
		1555.7567	1554.7494	1554.7249	15.8	168	181	1	32	R.FDCGFVGGLRENGK.I
	De novo	1139	AEFGGLYNLR							AEFEGVYNIR
	De novo	1211	AEFEGLYNLR							AEFEGVYNIR
	De novo	1126	FNCGFVGGLR							FDCGFVGGLR
	De novo	1931	QSENEPVLDTKGHPLER + PYRO-GLU							QSENEKILDTKGHPLER
552	gi|358348728 Mass: 26482 Score: 457 Expect: 2.9e-040 Matches: 14
		Alpha-amylase/subtilisin inhibitor [Medicago truncatula]
		Observed	Mr(expt)	Mr(calc)	ppm	Start	End	Miss	Ions	Peptide
		1189.6691	1188.6618	1188.6907	-24.31	82	92	0	71	K.GLPVIFTPFAK.E
		1284.6653	1283.6580	1283.6510	5.46	132	143	0	109	R.VIIAGSDGSYFR.I
		1440.7532	1439.7459	1439.7521	-4.31	131	143	1	66	R.RVIIAGSDGSYFR.I
		1450.5588	1449.5516	1449.5476	2.75	157	167	0	72	R.FCPTDTCSFCR.F
		1754.9158	1753.9085	1753.8999	4.92	43	58	1	112	R.GKEYYIKPAITDSGGR.F
	De novo	1126	FNCLPVGGLR							FDCGFVGGLR
	De novo	1931	QSENEPVLDTKGHPLER + Gln->pyro-Glu (N-term Q)							QSENEKILDTKGHPLER
597	gi|358348728 Mass: 26482 Score: 65 Expect: 0.58 Matches: 1
		Alpha-amylase/subtilisin inhibitor [Medicago truncatula]
		Observed	Mr(expt)	Mr(calc)	ppm	Start	End	Miss	Ions	Peptide
		1754.9120	1753.9047	1753.8999	2.77	43	58	1	50	R.GKEYYIKPAITDSGGR.F
		1284.6790	1283.6717	1283.6510	16.1	132	143	0	33	R.VIIAGSDGSYFR.I
	De novo	1931	QSENEPVLDTKGHPLER + Gln->pyro-Glu (N-term Q)							QSENEKILDTKGHPLER
614	gi|358348728 Mass: 26482 Score: 214 Expect: 5.9e-016 Matches: 12
		Alpha-amylase/subtilisin inhibitor [Medicago truncatula]
		Observed	Mr(expt)	Mr(calc)	ppm	Start	End	Miss	Ions	Peptide
		1189.6753	1188.6680	1188.6907	-19.08	82	92	0	46	K.GLPVIFTPFAK.E
		1284.6624	1283.6551	1283.6510	3.17	132	143	0	55	R.VIIAGSDGSYFR.I
		1450.5519	1449.5446	1449.5476	-2.05	157	167	0	20	R.FCPTDTCSFCR.F
		1754.9144	1753.9072	1753.8999	4.15	43	58	1	70	R.GKEYYIKPAITDSGGR.F
	De novo	1931	QSENEPVLDTKGHPLER + Gln->pyro-Glu (N-term Q)							QSENEKILDTKGHPLER
528	gi|358348728 Mass: 26482 Score: 358 Expect: 2.3e-030 Matches: 15
		Alpha-amylase/subtilisin inhibitor [Medicago truncatula]
		Observed	Mr(expt)	Mr(calc)	ppm	Start	End	Miss	Ions	Peptide
		1189.6820	1188.6747	1188.6907	-13.42	82	92	0	61	K.GLPVIFTPFAK.E
		1284.6687	1283.6614	1283.6510	8.12	132	143	0	91	R.VIIAGSDGSYFR.I
		1450.5617	1449.5544	1449.5476	4.69	157	167	0	62	R.FCPTDTCSFCR.F
		1754.9180	1753.9107	1753.8999	6.17	43	58	1	109	R.GKEYYIKPAITDSGGR.F
	De novo	1931	QSENEPVLDTKGHPLER + Gln->pyro-Glu (N-term Q)							QSENEKILDTKGHPLER
546	gi|358348728 Mass: 26482 Score: 339 Expect: 1.9e-028 Matches: 15
		Alpha-amylase/subtilisin inhibitor [Medicago truncatula]
		Observed	Mr(expt)	Mr(calc)	ppm	Start	End	Miss	Ions	Peptide
		1189.6773	1188.6700	1188.6907	-17.43	82	92	0	57	K.GLPVIFTPFAK.E
		1284.6586	1283.6513	1283.6510	0.23	132	143	0	95	R.VIIAGSDGSYFR.I
		1450.5540	1449.5467	1449.5476	-0.62	157	167	0	54	R.FCPTDTCSFCR.F
		1754.9098	1753.9025	1753.8999	1.51	43	58	1	98	R.GKEYYIKPAITDSGGR.F
		1555.7507	1554.7434	1554.7249	11.9	168	181	1	46	R.FDCGFVGGLRENGK.I
	De novo	1931	QSENEPVLDTKGHPLER + Gln->pyro-Glu (N-term Q)							QSENEKILDTKGHPLER

## Sheet: Isoforms NCBInr 537317
Supplementary table 3. Mass spectrometry peak lists (MALDI-TOF/TOF data) of the isoforms NCBInr 169147017, 358348728 and 537317 identified in respectively the CaCl2, EGTA and LiCl fractions
	Mascot results		NCBI-identifier corresponding to the highest scoring protein, Mass of the corresponding protein, Mascot score of the protein and expected E-value, Number of matches
	Proteins/EST identified		Name of the highest scoring protein or EST sequence
	Observed		Observed m/z of the protonated precursor
	Mr(expt)		Calculated mass in Da of the unprotonated precursor
	Mr(calc)		Mass (unprotonated) calculated based on the matched peptide/theoretical mass of the matched peptide
	ppm		Mass difference between the ExpM and CalcM
	Start		Start amino acid of the matched peptide in the sequence
	End		Last amino acid of the matched peptide in the sequence
	Miss		Number of missed cleavages
	ions		MASCOT-based score for the individual peptide, a threshold of p<0.05 was reached with a score of 50 (NCBI Viridiplantae query) of 57 (EST_eudicots query)
	Peptide		Sequence of the matched peptide
	peptide scores in red are from matches of peptides from the same spot but to different protein sequences, the homology between the two proteins was subsequently checked.
	De novo		De novo sequenced peptides
Spot	Mascot results
101	gi|537317 Mass: 38746 Score: 758 Expect: 2.3e-070 Matches: 17
		peroxidase [Medicago sativa]
		Observed	Mr(expt)	Mr(calc)	ppm	Start	End	Miss	Ions	Peptide
		1059.5980	1058.5907	1058.5720	17.7	315	324	0	58	K.VLTGSQGEIR.K
		1187.6934	1186.6861	1186.6670	16.1	315	325	1	55	K.VLTGSQGEIRK.Q
		1297.6501	1296.6429	1296.6245	14.2	37	47	0	89	R.DTCPNVHSIVR.E
		1925.0165	1924.0092	1924.0014	4.05	183	201	0	170	R.QGLDTTDLVALSGAHTIGR.G
		2457.2490	2456.2417	2456.2408	0.38	179	201	1	142	K.NFDRQGLDTTDLVALSGAHTIGR.G
		3446.5488	3445.5416	3445.5620	-5.94	234	265	0	214	R.TICPNGGPGSTLTDLDPTTPDTFDSAYYSNLR.I
		1907.9923	1906.9850	1906.9749	5.32	183	201	0	173	R.QGLDTTDLVALSGAHTIGR.G + Gln->pyro-Glu (N-term Q)
		1847.8546	1846.8473	1846.8374	5.40	250	265	0	137	D.PTTPDTFDSAYYSNLR.I
	De novo	2516	SNFDKQGLDTTDLVALSGAHTIGR							KNFDRQGLDTTDLVALSGAHTIGR
103	gi|537317 Mass: 38746 Score: 628 Expect: 2.3e-057 Matches: 16
		peroxidase [Medicago sativa]
		Observed	Mr(expt)	Mr(calc)	ppm	Start	End	Miss	Ions	Peptide
		1059.5940	1058.5867	1058.5720	13.9	315	324	0	71	K.VLTGSQGEIR.K
		1187.6852	1186.6779	1186.6670	9.21	315	325	1	53	K.VLTGSQGEIRK.Q
		1297.6442	1296.6369	1296.6245	9.57	37	47	0	73	R.DTCPNVHSIVR.E
		1925.0139	1924.0066	1924.0014	2.72	183	201	0	177	R.QGLDTTDLVALSGAHTIGR.G
		3446.5667	3445.5594	3445.5620	-0.77	234	265	0	224	R.TICPNGGPGSTLTDLDPTTPDTFDSAYYSNLR.I
		1025.4821	1024.4748	1024.4614	13.1	29	36	0	46	A.QLDNSFYR.D + Gln->pyro-Glu (N-term Q)
		1847.8531	1846.8458	1846.8374	4.58	250	265	0	142	D.PTTPDTFDSAYYSNLR.I
	GO026177	2276.0815	2275.0742	2275.0692	2.22	17	35	1	123	A.QLDNSFYKDTCPNVHSIVR.E + Gln->pyro-Glu (N-term Q)
	De novo	2516	FDKQGLDTTDLVALSGAHTIGR
82	gi|537317 Mass: 38746 Score: 478 Expect: 2.3e-042 Matches: 16
		peroxidase [Medicago sativa]
		Observed	Mr(expt)	Mr(calc)	ppm	Start	End	Miss	Ions	Peptide
		1059.5985	1058.5912	1058.5720	18.1	315	324	0	53	K.VLTGSQGEIR.K
		1187.6924	1186.6851	1186.6670	15.3	315	325	1	56	K.VLTGSQGEIRK.Q
		1297.6495	1296.6423	1296.6245	13.7	37	47	0	103	R.DTCPNVHSIVR.E
		1313.6262	1312.6189	1312.6194	-0.35	37	47	0	(1)	R.DTCPNVHSIVR.E + Oxidation (HW)
		1925.0158	1924.0085	1924.0014	3.67	183	201	0	161	R.QGLDTTDLVALSGAHTIGR.G
		3446.5737	3445.5665	3445.5620	1.28	234	265	0	83	R.TICPNGGPGSTLTDLDPTTPDTFDSAYYSNLR.I
		1025.4832	1024.4759	1024.4614	14.2	29	36	0	47	A.QLDNSFYR.D + Gln->pyro-Glu (N-term Q)
		1847.8513	1846.8440	1846.8374	3.61	250	265	0	129	D.PTTPDTFDSAYYSNLR.I
		2457.2440	2456.2367	2456.2408	-1.67	179	201	1	39	K.NFDRQGLDTTDLVALSGAHTIGR.G
83	gi|537317 Mass: 38746 Score: 563 Expect: 7.4e-051 Matches: 14
		peroxidase [Medicago sativa]
		Observed	Mr(expt)	Mr(calc)	ppm	Start	End	Miss	Ions	Peptide
		1059.6006	1058.5933	1058.5720	20.1	315	324	0	54	K.VLTGSQGEIR.K
		1187.6929	1186.6856	1186.6670	15.7	315	325	1	50	K.VLTGSQGEIRK.Q
		1297.6512	1296.6440	1296.6245	15.0	37	47	0	91	R.DTCPNVHSIVR.E
		1925.0164	1924.0091	1924.0014	3.98	183	201	0	165	R.QGLDTTDLVALSGAHTIGR.G
		3446.5471	3445.5398	3445.5620	-6.44	234	265	0	175	R.TICPNGGPGSTLTDLDPTTPDTFDSAYYSNLR.I
		1847.8563	1846.8490	1846.8374	6.32	250	265	0	142	D.PTTPDTFDSAYYSNLR.I
		1025.4917	1024.4844	1024.4614	22.5	29	36	0	48	A.QLDNSFYR.D + Gln->pyro-Glu (N-term Q)
	De novo	2516	SNFDKQGLDTTDLVALSGAHTIGR							KNFDRQGLDTTDLVALSGAHTIGR
106	gi|537317 Mass: 38746 Score: 658 Expect: 2.3e-060 Matches: 15
		peroxidase [Medicago sativa]
		Observed	Mr(expt)	Mr(calc)	ppm	Start	End	Miss	Ions	Peptide
		1059.4950	1058.4877	1058.5720	-79.63	315	324	0	65	K.VLTGSQGEIR.K
		1187.5784	1186.5711	1186.6670	-80.80	315	325	1	67	K.VLTGSQGEIRK.Q
		1297.5289	1296.5217	1296.6245	-79.30	37	47	0	91	R.DTCPNVHSIVR.E
		1924.8560	1923.8487	1924.0014	-79.38	183	201	0	193	R.QGLDTTDLVALSGAHTIGR.G
		3446.3023	3445.2950	3445.5620	-77.51	234	265	0	214	R.TICPNGGPGSTLTDLDPTTPDTFDSAYYSNLR.I
		1847.6990	1846.6917	1846.8374	-78.86	250	265	0	153	D.PTTPDTFDSAYYSNLR.I
		1025.3892	1024.3819	1024.4614	-77.59	29	36	0	49	A.QLDNSFYR.D + Gln->pyro-Glu (N-term Q)
	De novo	2516	SNFDKQGLDTTDLVALSGAHTIGR							KNFDRQGLDTTDLVALSGAHTIGR
84	gi|537317 Mass: 38746 Score: 634 Expect: 5.9e-058 Matches: 15
		peroxidase [Medicago sativa]
		Observed	Mr(expt)	Mr(calc)	ppm	Start	End	Miss	Ions	Peptide
		1059.6173	1058.6100	1058.5720	35.9	315	324	0	68	K.VLTGSQGEIR.K
		1187.7090	1186.7017	1186.6670	29.3	315	325	1	60	K.VLTGSQGEIRK.Q
		1297.6661	1296.6589	1296.6245	26.5	37	47	0	91	R.DTCPNVHSIVR.E
		1925.0243	1924.0170	1924.0014	8.11	183	201	0	176	R.QGLDTTDLVALSGAHTIGR.G
		3446.5203	3445.5130	3445.5620	-14.23	234	265	0	214	R.TICPNGGPGSTLTDLDPTTPDTFDSAYYSNLR.I
85	gi|537317 Mass: 38746 Score: 609 Expect: 1.9e-055 Matches: 14
		peroxidase [Medicago sativa]
		Observed	Mr(expt)	Mr(calc)	ppm	Start	End	Miss	Ions	Peptide
		1059.5936	1058.5864	1058.5720	13.5	315	324	0	71	K.VLTGSQGEIR.K
		1187.6846	1186.6773	1186.6670	8.69	315	325	1	71	K.VLTGSQGEIRK.Q
		1297.6437	1296.6364	1296.6245	9.20	37	47	0	79	R.DTCPNVHSIVR.E
		1925.0144	1924.0071	1924.0014	2.97	183	201	0	177	R.QGLDTTDLVALSGAHTIGR.G
		3446.5618	3445.5545	3445.5620	-2.19	234	265	0	184	R.TICPNGGPGSTLTDLDPTTPDTFDSAYYSNLR.I
		1847.8528	1846.8455	1846.8374	4.42	250	265	0	143	D.PTTPDTFDSAYYSNLR.I
		2276.0815	2275.0742	2275.0692	2.22	25	43	1	128	A.QLDNSFYKDTCPNVHSIVR.E + Gln->pyro-Glu (N-term Q)
	De novo	2516	NS(or SN)FDKQGLDTTDLVALSGAHTIGR							NFDRQGLDTTDLVALSGAHTIGR
111	gi|537317 Mass: 38746 Score: 655 Expect: 4.6e-060 Matches: 12
		peroxidase [Medicago sativa]
		Observed	Mr(expt)	Mr(calc)	ppm	Start	End	Miss	Ions	Peptide
		1059.4929	1058.4856	1058.5720	-81.60	315	324	0	65	K.VLTGSQGEIR.K
		1187.5769	1186.5696	1186.6670	-82.04	315	325	1	65	K.VLTGSQGEIRK.Q
		1297.5287	1296.5214	1296.6245	-79.49	37	47	0	102	R.DTCPNVHSIVR.E
		1924.8638	1923.8565	1924.0014	-75.32	183	201	0	181	R.QGLDTTDLVALSGAHTIGR.G
		3446.3267	3445.3194	3445.5620	-70.42	234	265	0	233	R.TICPNGGPGSTLTDLDPTTPDTFDSAYYSNLR.I
86	gi|537317 Mass: 38746 Score: 624 Expect: 5.9e-057 Matches: 16
		peroxidase [Medicago sativa]
		Observed	Mr(expt)	Mr(calc)	ppm	Start	End	Miss	Ions	Peptide
		1059.4989	1058.4916	1058.5720	-75.95	315	324	0	45	K.VLTGSQGEIR.K
		1297.5344	1296.5271	1296.6245	-75.07	37	47	0	80	R.DTCPNVHSIVR.E
		1924.8684	1923.8611	1924.0014	-72.91	183	201	0	149	R.QGLDTTDLVALSGAHTIGR.G
		2457.0762	2456.0689	2456.2408	-69.99	179	201	1	128	K.NFDRQGLDTTDLVALSGAHTIGR.G
		3446.3376	3445.3304	3445.5620	-67.23	234	265	0	192	R.TICPNGGPGSTLTDLDPTTPDTFDSAYYSNLR.I
		1025.3892	1024.3819	1024.4614	-77.59	29	36	0	51	A.QLDNSFYR.D + Gln->pyro-Glu (N-term Q)
		2275.9126	2274.9053	2275.0692	-72.02	17	35	1	124	A.QLDNSFYKDTCPNVHSIVR.E + Gln->pyro-Glu (N-term Q)
		1847.7100	1846.7027	1846.8374	-72.90	250	265	0	135	D.PTTPDTFDSAYYSNLR.I
112	gi|537317 Mass: 38746 Score: 628 Expect: 2.3e-057 Matches: 15
		peroxidase [Medicago sativa]
		Observed	Mr(expt)	Mr(calc)	ppm	Start	End	Miss	Ions	Peptide
		1059.6130	1058.6058	1058.5720	31.9	315	324	0	79	K.VLTGSQGEIR.K
		1187.7046	1186.6973	1186.6670	25.6	315	325	1	64	K.VLTGSQGEIRK.Q
		1297.6614	1296.6541	1296.6245	22.8	37	47	0	99	R.DTCPNVHSIVR.E
		1925.0214	1924.0141	1924.0014	6.58	183	201	0	161	R.QGLDTTDLVALSGAHTIGR.G
		3446.5520	3445.5447	3445.5620	-5.02	234	265	0	201	R.TICPNGGPGSTLTDLDPTTPDTFDSAYYSNLR.I
		1847.8602	1846.8529	1846.8374	8.43	250	265	0	149	D.PTTPDTFDSAYYSNLR.I
		1025.5045	1024.4972	1024.4614	35.0	29	36	0	52	A.QLDNSFYR.D + Gln->pyro-Glu (N-term Q)
